# Supplementary material for: Consensus Analysis of Whole Transcriptome Profiles from Two Breast Cancer Patient Cohorts Reveals Long Non-Coding RNAs Associated with Intrinsic Subtype and the Tumour Microenvironment
Source: PLoS One. 2016 Sep 29;11(9):e0163238. doi: 10.1371/journal.pone.0163238 (PMC5042460; doi:10.1371/journal.pone.0163238)
Supplement: S1 Table — (XLSX) [file pone.0163238.s004.xlsx]

## Sheet: Table S1
Table S1. UBCS sample details and sequencing statistics.
Sample ID	ER	PR	HER2	HR status	PAM50	Total reads	Mapped reads	Proportion mapped	Stromal Score	Immune Score	ESTIMATE score	Purity	Cluster	Membership strength
B2	Positive	Positive	Negative	ER+	LumB	22653635	19493938	0.860521	527.481	544.661	1072.14	0.723205	4	0.840468
B4	Positive	Positive	Negative	ER+	LumA	23597389	20388697	0.864023	1108.83	1126.93	2235.76	0.595289	4	0.88582
B6	Positive	Positive	Negative	ER+	LumA	21820820	19051581	0.873092	469.435	352.231	821.666	0.748103	3	0.865382
B8	Positive	Positive	Negative	ER+	LumB	23141896	20705693	0.894728	-1196.24	-42.1758	-1238.41	0.911778	4	0.84632
B10	Positive	Positive	Negative	ER+	LumA	20657331	18422481	0.891813	891.551	1414.13	2305.68	0.587012	4	0.897013
B12	Positive	Positive	Negative	ER+	LumA	19946264	17775326	0.891161	1345.47	931.276	2276.75	0.590444	4	0.875359
B14	Positive	Positive	Negative	ER+	LumA	22684419	19904035	0.877432	852.925	504.7	1357.63	0.693637	4	0.902254
B16	Positive	Positive	Negative	ER+	LumB	21108837	18486738	0.875782	-59.0366	88.0197	28.9831	0.820082	4	0.850835
B18	Negative	Negative	Negative	TN	Basal	18746449	16348721	0.872097	-345.011	1700.73	1355.72	0.693838	2	0.940207
B20	Positive	Negative	Positive	ER+	LumA	23137947	20273055	0.876182	695.563	1176.9	1872.46	0.637272	3	0.784947
B22	Negative	Negative	Negative	TN	Basal	21867382	19131514	0.874888	-261.074	-446.587	-707.661	0.87705	2	0.943621
B24	Negative	Negative	Negative	TN	Basal	21976718	19256313	0.876214	1232.18	2543.95	3776.13	0.4	2	0.574125
B26	Positive	Positive	Negative	ER+	LumA	23525980	20557753	0.873832	833.712	990.66	1824.37	0.642696	3	0.531276
B28	Positive	Positive	Negative	ER+	LumA	21141058	18299640	0.865597	1385.35	1428.05	2813.4	0.525102	3	0.824527
B30	Positive	Positive	Positive	ER+	LumA	18693327	16346743	0.874469	1253.39	1454.74	2708.13	0.538189	4	0.83421
B32	Positive	Positive	Negative	ER+	LumB	21073252	18556677	0.88058	1824.51	2730.9	4555.41	0.292775	1	0.802524
B34	Negative	Negative	Negative	TN	Basal	25500253	21678764	0.850139	-802.517	-999.506	-1802.02	0.942597	2	0.875731
B36	Positive	Positive	Negative	ER+	LumA	25164409	22284628	0.885561	490.524	45.7679	536.292	0.775235	4	0.841901
B38	Positive	Positive	Negative	ER+	LumA	22968279	20515531	0.893212	1280.94	1207.42	2488.36	0.565093	4	0.785518
C2	Positive	Positive	Positive	ER+	LumA	25561674	21515858	0.841723	457.338	731.8	1189.14	0.711238	3	0.883818
C4	Positive	Positive	Negative	ER+	LumA	21529445	18760665	0.871396	247.648	-152.91	94.7373	0.814521	4	0.804591
C6	Negative	Negative	Negative	TN	Basal	16756321	14338664	0.855717	570.937	2084.71	2655.65	0.544666	2	0.857144
C8	Positive	Positive	Negative	ER+	LumA	19082601	15675926	0.821477	1527.09	2375.51	3902.6	0.382918	3	0.652366
C10	Positive	Positive	Positive	ER+	LumB	19924759	17185196	0.862505	501.69	1849	2350.69	0.581649	4	0.311648
C12	Positive	Positive	Positive	ER+	LumB	24736397	21127401	0.854102	-686.898	-799.718	-1486.62	0.926133	4	0.821158
C14	Positive	Positive	Negative	ER+	LumA	19105846	16741737	0.876263	936.776	1414.51	2351.29	0.581578	4	0.885748
C16	Negative	Negative	Negative	TN	Basal	19203778	16677719	0.86846	1124.54	1582.42	2706.96	0.538334	2	0.798972
C18	Positive	Positive	Negative	ER+	LumB	20853386	18421931	0.883402	578.416	827.5	1405.92	0.688513	4	0.898166
C20	Positive	Positive	Negative	ER+	LumA	19102144	16857230	0.882478	593.62	599.789	1193.41	0.710797	4	0.905084
C22	Positive	Positive	Negative	ER+	Normal	22781205	19750853	0.86698	1175.98	1077.44	2253.43	0.593203	3	0.827117
C24	Positive	Negative	Positive	ER+	LumB	20757333	18368966	0.884939	396.132	1389.15	1785.28	0.647082	4	0.894397
C26	Negative	Negative	Positive	TN	Basal	23115496	19803062	0.856701	-255.747	1516.22	1260.47	0.703839	2	0.930527
C30	Positive	Positive	Negative	ER+	LumA	26041234	23296833	0.894613	1342.26	1947.91	3290.17	0.464306	4	0.653803
C32	Positive	Positive	Negative	ER+	LumA	24491610	21238366	0.867169	472.938	241.409	714.347	0.758463	3	0.601215
C34	Positive	Positive	Positive	ER+	LumA	24678596	21774179	0.88231	2035.51	2118.15	4153.66	0.348621	3	-0.125118
C36	Positive	Positive	Positive	ER+	LumA	21346991	18261493	0.85546	601.322	1618.52	2219.85	0.597164	4	0.79218
C38	Positive	Positive	Negative	ER+	LumA	22255334	19862075	0.892464	986.405	1376.25	2362.65	0.58022	4	0.671502
C40	Positive	Positive	Negative	ER+	LumA	22030644	19144661	0.869001	1534.68	1994.14	3528.81	0.433002	4	0.676031
C42	Negative	Negative	Negative	TN	Basal	22254284	19521843	0.877217	1447.03	2500.74	3947.77	0.376785	1	-0.130783
C44	Negative	Negative	Negative	TN	Basal	26475370	22468307	0.848649	278.985	1328.41	1607.4	0.666767	2	0.9413
C46	Positive	Positive	Negative	ER+	LumB	19678992	17631011	0.895931	758.851	1105.21	1864.07	0.638221	4	0.891664
C48	Positive	Positive	Negative	ER+	LumA	20459282	17331777	0.847135	1901.73	2756.21	4657.95	0.278351	1	0.215815
C56	Positive	Positive	Negative	ER+	LumA	23189723	20101184	0.866814	1020.56	834.514	1855.07	0.639237	3	0.89228
C58	Positive	Positive	Negative	ER+	LumA	25324961	21982653	0.868023	728.426	623.817	1352.24	0.694206	4	0.583113
C60	Negative	Negative	Negative	TN	Basal	22966423	19890730	0.866079	-144.712	908.508	763.796	0.753712	2	0.928504
C62	Positive	Positive	Negative	ER+	LumA	21125443	18585824	0.879784	1215.4	1117.75	2333.14	0.583743	3	0.86852
C66	Positive	Positive	Negative	ER+	LumA	19136003	16769880	0.876352	1501.31	1228.39	2729.7	0.535518	3	0.878451
C68	Positive	Positive	Negative	ER+	LumA	16375202	14422142	0.880731	717.404	1146.08	1863.48	0.638287	4	0.58275
C70	Positive	Positive	Positive	ER+	LumB	19489821	16840326	0.864057	388.593	239.729	628.321	0.766632	4	0.866161
C72	Positive	Positive	Negative	ER+	LumA	19541378	17264346	0.883476	1211.11	899.561	2110.67	0.609942	4	0.683833
C74	Positive	Positive	Negative	ER+	LumA	19455570	17213789	0.884774	1232.35	1376.96	2609.31	0.550357	4	0.712606
C76	Positive	Positive	Negative	ER+	LumA	20918433	18235468	0.871742	-302.854	-256.974	-559.828	0.866419	3	0.371185
C78	Positive	Positive	Negative	ER+	LumB	20712845	17967833	0.867473	821.002	2230.76	3051.76	0.49501	4	0.57254
C80	Negative	Negative	Negative	TN	Her2	19050487	16205422	0.850657	1150.27	2670.97	3821.24	0.393922	1	0.274873
C82	Positive	Positive	Negative	ER+	LumA	22214632	19260510	0.867019	327.929	456.935	784.864	0.751676	3	0.822244
C84	Positive	Positive	Negative	ER+	LumA	18640645	15946426	0.855465	942.599	759.613	1702.21	0.65633	3	0.732301
C86	Positive	Positive	Negative	ER+	LumA	19267663	16319059	0.846966	654.351	805.942	1460.29	0.682703	3	0.87055
C88	Negative	Negative	Negative	TN	Normal	18552040	16079811	0.866741	1756.71	2786.48	4543.19	0.294489	1	0.79207
C90	Positive	Positive	Negative	ER+	Normal	19017944	16680430	0.877089	1275.63	2135.86	3411.5	0.448459	3	0.10998
C92	Positive	Positive	Negative	ER+	Normal	23857225	20489059	0.85882	983.691	1995.57	2979.26	0.504228	3	0.76022
C94	Positive	Positive	Positive	ER+	LumB	20563506	18089682	0.879698	591.882	522.959	1114.84	0.718862	4	0.777889
C96	Positive	Positive	Negative	ER+	LumA	23735129	20976962	0.883794	1075.12	541.03	1616.15	0.665808	4	0.740111
C98	Positive	Positive	Negative	ER+	LumA	18433725	15827697	0.858627	646.711	502.516	1149.23	0.715344	3	0.862181
