# Supplementary material for: Consensus Analysis of Whole Transcriptome Profiles from Two Breast Cancer Patient Cohorts Reveals Long Non-Coding RNAs Associated with Intrinsic Subtype and the Tumour Microenvironment
Source: PLoS One. 2016 Sep 29;11(9):e0163238. doi: 10.1371/journal.pone.0163238 (PMC5042460; doi:10.1371/journal.pone.0163238)
Supplement: S2 Table — (XLSX) [file pone.0163238.s005.xlsx]

## Sheet: Table S2
Table S2. TCGA sample details and sequencing statistics.
Sample ID	ER Status	PR Status	HER2 Final Status	HR status	PAM50	Total reads	Mapped reads	Proportion mapped	Stroma	Immune	ESTIMATE score	Purity	Cluster	Membership strength
TCGA-A1-A0SD	Positive	Positive	Negative	ER+	LumA	75915881	67749021	0.8924	770.64	-118.58	652.07	0.51	1	0.398249
TCGA-A1-A0SE	Positive	Positive	Negative	ER+	LumA	77355281	67731062	0.8756	507.45	-620.1	-112.65	0.3	1	0.666615
TCGA-A1-A0SI	Positive	Positive	Negative	ER+	LumB	90271539	80030624	0.8866	1266.2	529.58	1795.78	0.54	1	0.747386
TCGA-A1-A0SM	Positive	Negative	Positive	ER+	LumA	86962794	78283223	0.9002	792.59	-29.38	763.21	0.59	1	0.841555
TCGA-A1-A0SN	Positive	Positive	Positive	ER+	LumB	80914468	71944307	0.8891	773.09	587.71	1360.8	0.5	1	0.841609
TCGA-A2-A0CP	Positive	Positive	Negative	ER+	LumA	46770572	39827451	0.8515	953.35	-167.82	785.54	0.47	1	0.521234
TCGA-A2-A0EW	Positive	Positive	Negative	ER+	LumA	71241789	63850982	0.8963	1269.96	416.37	1686.33	0.46	1	0.792464
TCGA-A2-A0EY	Positive	Negative	Positive	ER+	LumB	74494617	65579998	0.8803	187.12	317.82	504.93	0.51	1	0.848355
TCGA-A2-A0SY	Positive	Positive	Positive	ER+	LumA	80358976	70110260	0.8725	1116.28	639.4	1755.68	0.65	1	0.72142
TCGA-A2-A0T4	Positive	Positive	Negative	ER+	LumA	54645825	46773674	0.8559	1123.82	576.88	1700.7	0.49	1	0.762343
TCGA-A2-A0T6	Positive	Positive	Negative	ER+	LumA	85750177	76550593	0.8927	1606.45	844.09	2450.54	0.55	1	0.860266
TCGA-A2-A0YD	Positive	Positive	Negative	ER+	LumA	78160088	69595055	0.8904	1403.21	682.19	2085.4	0.5	1	0.860677
TCGA-A2-A0YG	Positive	Positive	Positive	ER+	LumB	77720303	67086461	0.8632	-335.88	-424.97	-760.86	0.6	1	0.61788
TCGA-A2-A0YI	Positive	Positive	Negative	ER+	LumA	92030678	79617955	0.8651	988.73	1265.78	2254.51	0.44	1	0.747096
TCGA-A2-A0YK	Positive	Negative	Negative	ER+	Normal	72128451	62960106	0.8729	1199.18	1564.31	2763.5	0.36	1	0.576383
TCGA-A2-A0YL	Positive	Positive	Negative	ER+	LumA	77424132	67695241	0.8743	790.02	96.82	886.84	0.33	1	0.850629
TCGA-A2-A25A	Positive	Positive	Negative	ER+	Normal	120375678	100771474	0.8371	1312.71	525.32	1838.03	0.39	1	0.697432
TCGA-A7-A0CG	Positive	Negative	Negative	ER+	LumA	70099305	60987083	0.87	1132.01	839.09	1971.1	0.39	1	0.748465
TCGA-A7-A0DB	Positive	Positive	Negative	ER+	LumA	92283017	78102496	0.8463	746.24	217.72	963.97	0.44	1	0.782271
TCGA-A7-A26E	Positive	Positive	Negative	ER+	LumA	88297694	78812384	0.8926	794.5	-258.04	536.46	0.73	1	0.331942
TCGA-A8-A06P	Positive	Positive	Negative	ER+	LumA	82219812	72790201	0.8853	1212.76	11.02	1223.78	0.65	1	0.860913
TCGA-A8-A07B	Positive	Positive	Positive	ER+	LumA	52560429	29764965	0.5663	511.93	-417.84	94.09	0.74	1	0.582891
TCGA-A8-A07E	Positive	Positive	Negative	ER+	LumA	90135204	79619800	0.8833	1311.17	275.71	1586.88	0.52	1	0.809718
TCGA-A8-A07F	Positive	Positive	Negative	ER+	LumA	88712857	76737519	0.865	321.46	13.65	335.11	0.68	1	0.397494
TCGA-A8-A07G	Positive	Positive	Negative	ER+	LumA	86540340	74876528	0.8652	1093.36	20.73	1114.09	0.48	1	0.855263
TCGA-A8-A07I	Positive	Negative	Positive	ER+	Her2	61931089	51425311	0.8304	932.72	321.79	1254.51	0.71	1	0.858562
TCGA-A8-A07J	Positive	Positive	Negative	ER+	LumA	54692573	47197693	0.863	1649.58	1075.09	2724.67	0.6	1	0.858814
TCGA-A8-A084	Positive	Negative	Negative	ER+	LumB	67471493	59134509	0.8764	63.83	-557.03	-493.21	0.78	1	0.861025
TCGA-A8-A08P	Positive	Positive	Positive	ER+	LumB	73383111	53529798	0.7295	903.16	1258.77	2161.93	0.74	1	0.220407
TCGA-A8-A08Z	Positive	Positive	Negative	ER+	LumA	92783486	68076751	0.7337	1469.66	712.06	2181.72	0.62	1	0.826343
TCGA-A8-A096	Positive	Positive	Negative	ER+	LumB	123721495	106762142	0.8629	1307.14	1307.6	2614.74	0.62	1	0.856129
TCGA-A8-A09G	Positive	Negative	Positive	ER+	Her2	92476450	79523311	0.8599	9.75	535.75	545.51	0.45	1	-0.41398
TCGA-A8-A09I	Positive	Positive	Positive	ER+	LumB	130701071	115047148	0.8802	325.38	590.06	915.44	0.6	1	0.305579
TCGA-A8-A09R	Positive	Positive	Negative	ER+	LumB	87368098	77953910	0.8922	685.04	547	1232.04	0.52	1	0.648891
TCGA-A8-A09T	Positive	Positive	Negative	ER+	LumA	55741441	26255739	0.471	382.31	-162.64	219.66	0.63	1	0.463831
TCGA-A8-A0A1	Positive	Positive	Negative	ER+	LumA	50330848	44077408	0.8758	1080.32	1224.44	2304.76	0.62	1	0.851247
TCGA-A8-A0A6	Positive	Positive	Negative	ER+	LumA	55190188	43307506	0.7847	559.76	1216.3	1776.06	0.31	1	0.722563
TCGA-AC-A23C	Positive	Positive	Positive	ER+	LumA	94071064	81993728	0.8716	644.89	305.15	950.04	0.48	1	0.587213
TCGA-AC-A23E	Positive	Positive	Negative	ER+	LumA	93218987	82349071	0.8834	1574.24	275.95	1850.19	0.5	1	0.862031
TCGA-AC-A23H	Positive	Negative	Positive	ER+	Her2	88516871	78082489	0.8821	45.03	-631.15	-586.12	0.68	1	0.318502
TCGA-AN-A03X	Positive	Positive	Negative	ER+	LumA	77503313	39132615	0.5049	1349.36	141.92	1491.28	0.55	1	0.608325
TCGA-AN-A046	Positive	Positive	Negative	ER+	LumA	83073855	72472362	0.8724	751.18	937.17	1688.35	0.57	1	0.809268
TCGA-AN-A04A	Positive	Positive	Negative	ER+	LumA	84710318	74442555	0.8788	833.84	-354.84	479	0.55	1	0.810354
TCGA-AN-A0FD	Positive	Positive	Positive	ER+	LumA	62341047	53578652	0.8594	856.19	42.17	898.36	0.76	1	0.668315
TCGA-AN-A0FK	Positive	Positive	Negative	ER+	LumA	71362995	62249162	0.8723	-117.21	-487.73	-604.94	0.7	1	0.213025
TCGA-AN-A0FN	Positive	Positive	Negative	ER+	LumA	87064900	75697669	0.8694	2026.84	1625.63	3652.47	0.25	1	0.850487
TCGA-AN-A0FS	Positive	Negative	Negative	ER+	LumA	101829558	89325339	0.8772	816.12	-526.65	289.46	0.65	1	0.71798
TCGA-AN-A0XL	Positive	Positive	Negative	ER+	LumA	70009547	60880032	0.8696	1039.84	-373.74	666.1	0.52	1	0.771774
TCGA-AN-A0XO	Positive	Negative	Negative	ER+	LumA	95066533	83950835	0.8831	171.37	-1125.18	-953.81	0.67	1	0.83059
TCGA-AN-A0XP	Positive	Positive	Negative	ER+	LumA	76511644	68305844	0.8928	364.02	-411.01	-46.99	0.57	1	0.707594
TCGA-AN-A0XW	Positive	Positive	Negative	ER+	LumA	70280870	61376026	0.8733	1482.93	1249.28	2732.21	0.51	1	0.844375
TCGA-AO-A0J5	Positive	Negative	Negative	ER+	LumA	101143640	89657975	0.8864	1246.38	-192.65	1053.73	0.47	1	0.715274
TCGA-AO-A0J8	Positive	Positive	Negative	ER+	LumA	100712600	89397006	0.8876	334.04	274.05	608.09	0.74	1	0.637247
TCGA-AO-A0JF	Positive	Positive	Negative	ER+	LumA	68774408	59516128	0.8654	1595.16	594.69	2189.85	0.74	1	0.85995
TCGA-AO-A0JJ	Positive	Positive	Negative	ER+	LumA	74696932	61642297	0.8252	1264.59	1154.41	2419	0.51	1	0.764187
TCGA-AQ-A0Y5	Positive	Positive	Positive	ER+	LumA	79476262	70775052	0.8905	1024.64	-118.86	905.78	0.5	1	0.343728
TCGA-AR-A0TX	Positive	Positive	Positive	ER+	Her2	77090308	68174335	0.8843	795.94	1186.29	1982.22	0.41	1	0.00356478
TCGA-AR-A1AL	Positive	Positive	Negative	ER+	LumA	75109488	67282145	0.8958	891.14	37.09	928.23	0.42	1	0.830636
TCGA-AR-A1AS	Positive	Positive	Negative	ER+	LumA	55334434	48173781	0.8706	-84.58	-367.89	-452.46	0.76	1	0.566476
TCGA-AR-A1AX	Positive	Positive	Positive	ER+	LumA	70427704	61387605	0.8716	838.8	1668.86	2507.66	0.17	1	0.859824
TCGA-AR-A24P	Positive	Positive	Negative	ER+	LumA	92657252	80483819	0.8686	806.58	-164.58	642	0.64	1	0.646109
TCGA-AR-A24S	Positive	Positive	Negative	ER+	LumB	92338625	81055712	0.8778	1388.44	1154.86	2543.3	0.46	1	0.752142
TCGA-AR-A250	Positive	Negative	Positive	ER+	LumB	99838310	88521269	0.8866	1185.05	469.79	1654.85	0.43	1	0.468483
TCGA-AR-A255	Positive	Positive	Positive	ER+	LumA	82818299	72805631	0.8791	1051.94	412.72	1464.66	0.44	1	0.646844
TCGA-B6-A0IH	Positive	Positive	Negative	ER+	LumA	52355409	45344450	0.8661	882.44	390.32	1272.76	0.27	1	0.828403
TCGA-B6-A0IK	Negative	Negative	Negative	TN	Her2	62971912	38909897	0.6179	-196.68	-185.74	-382.42	0.52	1	0.14107
TCGA-B6-A0IP	Positive	Positive	Negative	ER+	LumA	93307084	80818811	0.8662	-110.59	-213.84	-324.43	0.6	1	0.58372
TCGA-B6-A0RH	Positive	Positive	Positive	ER+	Her2	88580307	76721220	0.8661	513.59	-271.88	241.71	0.65	1	0.454078
TCGA-B6-A0RI	Positive	Positive	Negative	ER+	LumA	81616278	71947761	0.8815	642.79	-156.03	486.77	0.76	1	0.698883
TCGA-B6-A0RN	Negative	Negative	Negative	TN	LumA	65643123	56244643	0.8568	593.12	-681.26	-88.14	0.8	1	0.46743
TCGA-B6-A0RP	Positive	Positive	Negative	ER+	LumA	88175678	78415043	0.8893	833.33	192.5	1025.82	0.55	1	0.172859
TCGA-B6-A0WY	Positive	Negative	Negative	ER+	LumA	76869713	66855335	0.8697	520.45	-60.86	459.6	0.25	1	0.732436
TCGA-B6-A0WZ	Positive	Positive	Negative	ER+	LumA	73664332	64564832	0.8765	-125.56	-743.24	-868.8	0.63	1	0.487485
TCGA-B6-A1KI	Positive	Positive	Negative	ER+	LumA	95084396	83695596	0.8802	560.13	-790.49	-230.36	0.43	1	0.38769
TCGA-BH-A0AY	Positive	Positive	Negative	ER+	LumA	68989695	56266921	0.8156	1292.09	577.77	1869.86	0.42	1	0.239623
TCGA-BH-A0AZ	Positive	Positive	Negative	ER+	LumA	60923630	53771052	0.8826	1606.89	147.7	1754.59	0.53	1	0.861563
TCGA-BH-A0B0	Positive	Positive	Negative	ER+	LumA	68796496	60444288	0.8786	1097.71	736.98	1834.69	0.54	1	0.849115
TCGA-BH-A0B7	Positive	Positive	Positive	ER+	Her2	72454787	64751774	0.8937	915.07	1102.95	2018.02	0.2	1	0.193146
TCGA-BH-A0BC	Positive	Positive	Negative	ER+	LumA	88052626	75057347	0.8524	987.68	1017.94	2005.62	0.6	1	0.355614
TCGA-BH-A0BJ	Positive	Positive	Negative	ER+	LumA	69262743	61086204	0.8819	785.83	132.44	918.27	0.37	1	0.718381
TCGA-BH-A0BM	Positive	Negative	Negative	ER+	LumA	54040864	40633542	0.7519	661.68	-354.22	307.46	0.61	1	0.844211
TCGA-BH-A0BO	Positive	Positive	Negative	ER+	LumA	78328091	69968780	0.8933	1221.47	642.04	1863.51	0.28	1	0.850167
TCGA-BH-A0BP	Positive	Positive	Negative	ER+	LumA	52357936	46411028	0.8864	1088.24	-200.71	887.53	0.49	1	0.851089
TCGA-BH-A0BQ	Positive	Positive	Negative	ER+	LumA	56076388	49116443	0.8759	1020.02	452.37	1472.39	0.4	1	0.859924
TCGA-BH-A0BR	Positive	Positive	Negative	ER+	LumA	61981766	55331090	0.8927	1298.18	548.2	1846.38	0.38	1	0.837442
TCGA-BH-A0BV	Positive	Positive	Negative	ER+	LumA	64583388	57104814	0.8842	828.08	568.63	1396.71	0.54	1	0.632119
TCGA-BH-A0C1	Positive	Positive	Negative	ER+	LumA	74601148	66379608	0.8898	627.48	271.52	899	0.46	1	0.859309
TCGA-BH-A0C3	Positive	Negative	Negative	ER+	LumB	62082509	55292733	0.8906	1307.5	638.86	1946.36	0.39	1	0.690446
TCGA-BH-A0DG	Positive	Negative	Negative	ER+	LumA	65495551	57647928	0.8802	1304.31	581.02	1885.33	0.42	1	0.650134
TCGA-BH-A0DI	Positive	Positive	Negative	ER+	LumA	68378313	60326536	0.8822	1489.73	525.29	2015.02	0.34	1	0.776756
TCGA-BH-A0DO	Positive	Positive	Negative	ER+	LumA	71679001	63940976	0.892	27.81	-637.29	-609.49	0.42	1	0.822458
TCGA-BH-A0DP	Positive	Positive	Negative	ER+	LumA	62459103	53780284	0.861	824.42	437.69	1262.11	0.42	1	0.856185
TCGA-BH-A0DQ	Positive	Positive	Negative	ER+	LumA	66636269	58178856	0.8731	1306.62	-34.06	1272.56	0.63	1	0.784498
TCGA-BH-A0DS	Positive	Positive	Negative	ER+	LumA	60055636	51522042	0.8579	647.74	493.98	1141.72	0.63	1	0.467288
TCGA-BH-A0DV	Positive	Positive	Negative	ER+	LumA	91726428	81939049	0.8933	1791.42	386.15	2177.57	0.31	1	0.828785
TCGA-BH-A0DX	Positive	Positive	Negative	ER+	LumA	73761359	65840879	0.8926	1234.1	706.92	1941.02	0.39	1	0.827837
TCGA-BH-A0E1	Positive	Positive	Negative	ER+	LumA	64566649	56431967	0.874	88.7	-665.2	-576.51	0.75	1	0.626615
TCGA-BH-A0EA	Positive	Positive	Negative	ER+	LumA	52739929	46161951	0.8753	799.77	-96.92	702.84	0.61	1	0.450552
TCGA-BH-A0EB	Positive	Positive	Negative	ER+	LumA	85004332	71036210	0.8357	1143.46	1038.03	2181.49	0.41	1	0.816654
TCGA-BH-A0H3	Positive	Positive	Negative	ER+	LumA	79657856	70737171	0.888	1029.29	178.42	1207.72	0.52	1	0.555384
TCGA-BH-A0HI	Positive	Positive	Negative	ER+	LumA	70761294	62939459	0.8895	549.47	-48.2	501.27	0.7	1	0.617559
TCGA-BH-A0HK	Positive	Negative	Negative	ER+	LumA	62815082	52319742	0.8329	641.21	5.56	646.77	0.78	1	0.61065
TCGA-BH-A0HP	Positive	Negative	Negative	ER+	LumA	82745609	72840661	0.8803	663.4	137.52	800.92	0.5	1	0.819892
TCGA-BH-A0HQ	Positive	Positive	Negative	ER+	LumA	61815895	51400951	0.8315	522.92	-419.49	103.42	0.52	1	0.273582
TCGA-BH-A0W4	Positive	Positive	Negative	ER+	LumA	79258627	70710488	0.8921	431.83	-711.2	-279.36	0.55	1	0.583211
TCGA-BH-A0W5	Positive	Positive	Negative	ER+	LumA	77813705	66352290	0.8527	878.18	1607.75	2485.94	0.33	1	0.73057
TCGA-BH-A18F	Positive	Positive	Negative	ER+	LumA	60079148	53156381	0.8848	872.26	226.89	1099.15	0.33	1	0.677782
TCGA-BH-A18H	Positive	Positive	Negative	ER+	LumA	54552046	46652127	0.8552	395.33	1233.61	1628.94	0.31	1	0.357038
TCGA-BH-A18I	Positive	Positive	Negative	ER+	LumA	94280086	83810434	0.889	1314.04	690.89	2004.93	0.57	1	0.754876
TCGA-BH-A18J	Positive	Positive	Negative	ER+	LumA	76384572	67139963	0.879	523.73	-336.93	186.8	0.51	1	0.830125
TCGA-BH-A18K	Positive	Positive	Negative	ER+	LumA	76094448	67216835	0.8833	546.61	-350.46	196.15	0.58	1	0.554645
TCGA-BH-A18M	Positive	Positive	Positive	ER+	LumA	69269766	61944367	0.8942	963.48	-22.14	941.34	0.45	1	0.737006
TCGA-BH-A18P	Positive	Negative	Negative	ER+	Her2	63980873	56835875	0.8883	208.76	-136.72	72.04	0.76	1	0.787963
TCGA-A1-A0SK	Negative	Negative	Negative	TN	Basal	79760212	70858689	0.8884	-1444.19	-1724.48	-3168.67	0.95	2	0.954889
TCGA-A1-A0SO	Negative	Negative	Negative	TN	Basal	88203087	75631113	0.8575	-1275.66	-1030.12	-2305.79	0.78	2	0.960684
TCGA-A1-A0SP	Negative	Negative	Negative	TN	Basal	76271272	64052986	0.8398	-216.6	410.25	193.65	0.46	2	0.970657
TCGA-A2-A04P	Negative	Negative	Negative	TN	Basal	74306849	62050829	0.8351	210.07	612.75	822.81	0.6	2	0.972006
TCGA-A2-A04Q	Negative	Negative	Negative	TN	Basal	82142502	65993524	0.8034	808.6	2360.18	3168.79	0.17	2	0.970462
TCGA-A2-A04T	Negative	Negative	Negative	TN	Basal	82194006	71215803	0.8664	-400.77	531.86	131.09	0.61	2	0.968916
TCGA-A2-A0D0	Negative	Negative	Negative	TN	Basal	67594268	58503661	0.8655	-1120.1	353.47	-766.62	0.69	2	0.973908
TCGA-A2-A0D2	Negative	Negative	Negative	TN	Basal	69789802	60734868	0.8703	24.72	458.37	483.08	0.53	2	0.974474
TCGA-A2-A0SX	Negative	Negative	Negative	TN	Basal	84159110	71827001	0.8535	769.96	1405.33	2175.29	0.57	2	0.969652
TCGA-A2-A0T0	Negative	Negative	Negative	TN	Basal	82362337	71193728	0.8644	224.69	-42.51	182.18	0.57	2	0.974886
TCGA-A2-A0T2	Negative	Negative	Negative	TN	Basal	68645633	59700629	0.8697	-39.51	-33.56	-73.08	0.82	2	0.970605
TCGA-A2-A0YE	Negative	Negative	Negative	TN	Basal	79035265	69535983	0.8798	-156.96	-685.07	-842.03	0.66	2	0.974822
TCGA-A2-A0YJ	Positive	Negative	Negative	ER+	Basal	73375711	55380804	0.7548	-745.33	-807.67	-1553	0.55	2	0.974914
TCGA-A2-A0YM	Negative	Negative	Negative	TN	Basal	82473389	73163457	0.8871	21.68	594.53	616.21	0.58	2	0.975121
TCGA-A7-A0CE	Negative	Negative	Negative	TN	Basal	77713243	68651103	0.8834	-522.95	-580.55	-1103.49	0.73	2	0.971891
TCGA-A7-A0DA	Negative	Negative	Negative	TN	Basal	79517829	70990468	0.8928	322.26	-521.03	-198.77	0.54	2	0.969809
TCGA-A7-A13E	Positive	Negative	Negative	ER+	Basal	95999446	79245290	0.8255	-317.31	-875.75	-1193.06	0.83	2	0.957647
TCGA-A7-A26F	Negative	Negative	Negative	TN	Basal	117823820	103030170	0.8744	959.36	726.35	1685.71	0.48	2	0.804982
TCGA-A7-A26G	Negative	Negative	Negative	TN	Basal	110127983	95265960	0.865	1546.49	816.68	2363.16	0.39	2	0.954295
TCGA-A7-A26I	Negative	Negative	Negative	TN	Basal	157452414	135537148	0.8608	783.72	-68.89	714.82	0.54	2	0.975166
TCGA-A8-A07C	Negative	Negative	Negative	TN	Basal	103311409	88001241	0.8518	-39.64	296.22	256.58	0.45	2	0.974543
TCGA-A8-A07O	Negative	Negative	Negative	TN	Basal	94674546	78982932	0.8343	-411.82	213.78	-198.04	0.55	2	0.973352
TCGA-A8-A08L	Positive	Negative	Negative	ER+	Her2	82196457	71735556	0.8727	-13.66	486.35	472.69	0.75	2	0.975188
TCGA-A8-A08R	Negative	Negative	Negative	TN	Basal	89817578	76192759	0.8483	415.11	893.45	1308.56	0.29	2	0.975188
TCGA-A8-A094	Positive	Negative	Negative	ER+	Her2	71025564	35842009	0.5046	507.61	1005.93	1513.54	0.41	2	0.915099
TCGA-A8-A09D	Positive	Positive	Negative	ER+	LumA	69558208	61461738	0.8836	1423.9	480.05	1903.95	0.57	2	0.676209
TCGA-A8-A09X	Negative	Negative	Negative	TN	Her2	75175704	58372324	0.7765	949.3	1204.71	2154.01	0.31	2	0.699446
TCGA-AN-A04D	Negative	Negative	Negative	TN	Basal	91101773	80129803	0.8796	-1212.8	-1238.49	-2451.29	0.91	2	0.958362
TCGA-AN-A0AJ	Positive	Positive	Positive	ER+	LumB	91474744	76734226	0.8389	162.55	776.98	939.53	0.64	2	0.932473
TCGA-AN-A0AL	Negative	Negative	Negative	TN	Basal	71066537	59473182	0.8369	691.57	646.81	1338.38	0.78	2	0.971696
TCGA-AN-A0AM	Positive	Negative	Negative	ER+	LumB	86010239	74594645	0.8673	179.93	359.38	539.32	0.29	2	0.93181
TCGA-AN-A0AS	Positive	Negative	Negative	ER+	LumA	67517812	57160467	0.8466	842.96	217.82	1060.77	0.56	2	0.509126
TCGA-AN-A0AT	Negative	Negative	Negative	TN	Basal	94001595	81286837	0.8647	-700.33	-158.83	-859.16	0.65	2	0.974097
TCGA-AN-A0FJ	Positive	Negative	Negative	ER+	Basal	57316344	36914189	0.644	66.7	-515.11	-448.41	0.81	2	0.974969
TCGA-AN-A0FL	Negative	Negative	Negative	TN	Basal	65920790	57744419	0.876	-767.61	-736.5	-1504.11	0.94	2	0.954398
TCGA-AN-A0FX	Negative	Negative	Negative	TN	Basal	84227781	73585303	0.8736	164.07	-721.47	-557.4	0.51	2	0.969731
TCGA-AN-A0XU	Negative	Negative	Negative	TN	Basal	78168258	65893154	0.843	-701.52	70.93	-630.59	0.61	2	0.974118
TCGA-AO-A03O	Positive	Positive	Negative	ER+	LumB	71483525	48555788	0.6793	-325.1	331.35	6.25	0.65	2	0.32619
TCGA-AO-A03U	Negative	Negative	Negative	TN	Normal	95968974	86734281	0.9038	1003.03	1554.34	2557.36	0.58	2	0.875861
TCGA-AO-A0J2	Negative	Negative	Negative	TN	Her2	92899656	81127460	0.8733	-417.56	499.04	81.49	0.66	2	0.970656
TCGA-AO-A0J4	Negative	Negative	Negative	TN	Basal	107120940	92722635	0.8656	51.07	826.43	877.5	0.36	2	0.9745
TCGA-AO-A0J6	Negative	Negative	Negative	TN	Basal	98533997	86336644	0.8762	-826.7	751.6	-75.09	0.66	2	0.974763
TCGA-AO-A0JD	Positive	Positive	Negative	ER+	LumB	70499570	60193294	0.8538	-882.93	-70.66	-953.6	0.45	2	0.914127
TCGA-AO-A0JL	Negative	Negative	Negative	TN	Basal	64989039	52980741	0.8152	-108	-571.53	-679.53	0.64	2	0.968179
TCGA-AO-A124	Negative	Negative	Negative	TN	Basal	91726393	79965914	0.8718	-911.38	-268.75	-1180.13	0.81	2	0.971915
TCGA-AO-A128	Negative	Negative	Negative	TN	Basal	92333133	80352563	0.8702	527.31	2695.09	3222.4	0.27	2	0.974703
TCGA-AO-A129	Negative	Negative	Negative	TN	Basal	72769478	61885726	0.8504	83.41	963.81	1047.22	0.35	2	0.9725
TCGA-AO-A12F	Negative	Negative	Negative	TN	Basal	84149165	72131746	0.8572	401.93	-658.47	-256.54	0.77	2	0.964427
TCGA-AQ-A04J	Negative	Negative	Negative	TN	Basal	91058991	79365034	0.8716	827.3	1321.34	2148.63	0.46	2	0.970964
TCGA-AR-A0TP	Positive	Negative	Negative	ER+	Basal	78061700	69676166	0.8926	-732.06	-1126.62	-1858.68	0.93	2	0.968609
TCGA-AR-A0TS	Negative	Negative	Negative	TN	Basal	76643974	67030073	0.8746	557.31	1650.26	2207.57	0.19	2	0.974262
TCGA-AR-A0TU	Negative	Negative	Negative	TN	Basal	81200648	66514765	0.8191	-855.62	560.98	-294.64	0.74	2	0.971064
TCGA-AR-A0U0	Negative	Negative	Negative	TN	Basal	74089887	54633835	0.7374	-21.43	1217.69	1196.26	0.4	2	0.975169
TCGA-AR-A0U4	Negative	Negative	Negative	TN	Basal	71989137	63457629	0.8815	518.78	1742.3	2261.08	0.26	2	0.974406
TCGA-AR-A1AI	Negative	Negative	Negative	TN	Basal	79400080	65178858	0.8209	-413.1	1270.08	856.98	0.38	2	0.971238
TCGA-AR-A1AJ	Positive	Negative	Negative	ER+	Basal	64048350	55531615	0.867	1167.85	2173.73	3341.58	0.32	2	0.974733
TCGA-AR-A1AQ	Negative	Negative	Negative	TN	Basal	58847935	46319689	0.7871	275.87	1397.87	1673.75	0.46	2	0.974506
TCGA-AR-A1AR	Negative	Negative	Negative	TN	Basal	101577373	89479615	0.8809	952.65	1317.93	2270.59	0.53	2	0.966431
TCGA-AR-A1AW	Positive	Positive	Negative	ER+	LumB	79271701	63722136	0.8038	1083.55	2632.74	3716.28	0.24	2	0.932622
TCGA-AR-A1AY	Negative	Negative	Negative	TN	Basal	67897564	59847654	0.8814	-229.77	-533.2	-762.98	0.79	2	0.974958
TCGA-AR-A24Q	Positive	Negative	Negative	ER+	Basal	95807368	82155318	0.8575	688.84	343.39	1032.23	0.54	2	0.975088
TCGA-AR-A256	Negative	Negative	Negative	TN	Basal	85077444	74734074	0.8784	-226.65	-96.16	-322.81	0.73	2	0.974698
TCGA-B6-A0IJ	Positive	Positive	Negative	ER+	Basal	101876803	84992708	0.8343	-331.9	1413.35	1081.46	0.4	2	0.972885
TCGA-B6-A0IQ	Negative	Negative	Negative	TN	Basal	98369223	83838522	0.8523	-802.04	-211.72	-1013.76	0.54	2	0.970385
TCGA-B6-A0RE	Negative	Negative	Negative	TN	Basal	67313817	58091056	0.863	-417.25	-362.53	-779.78	0.64	2	0.973712
TCGA-B6-A0RS	Negative	Negative	Negative	TN	Her2	87869319	76963869	0.8759	164.63	494.35	658.98	0.51	2	0.975032
TCGA-B6-A0RT	Negative	Negative	Negative	TN	Basal	81132260	69162948	0.8525	818.94	2815.75	3634.68	0.23	2	0.974093
TCGA-B6-A0RU	Negative	Negative	Negative	TN	Basal	73137450	60734164	0.8304	75.53	-755.92	-680.39	0.51	2	0.974666
TCGA-B6-A0WX	Negative	Negative	Negative	TN	Basal	74483469	64220570	0.8622	915.36	302.34	1217.7	0.34	2	0.971733
TCGA-BH-A0AV	Negative	Negative	Negative	TN	Basal	82634067	73779375	0.8928	1114.3	50.92	1165.22	0.55	2	0.958857
TCGA-BH-A0AW	Positive	Negative	Positive	ER+	Her2	53458004	44841553	0.8388	960.56	1754.96	2715.51	0.46	2	0.963353
TCGA-BH-A0B3	Negative	Negative	Negative	TN	Basal	75563585	62748000	0.8304	445.01	771.52	1216.53	0.47	2	0.975126
TCGA-BH-A0BF	Positive	Positive	Negative	ER+	LumB	76369974	64089175	0.8392	1681.61	1896.09	3577.7	0.42	2	0.506399
TCGA-BH-A0BG	Negative	Negative	Negative	TN	Basal	88054478	75801017	0.8608	-87.4	1022.4	935	0.54	2	0.974123
TCGA-BH-A0BW	Negative	Negative	Negative	TN	Basal	68184130	59504942	0.8727	160.75	1339.35	1500.1	0.54	2	0.968176
TCGA-BH-A0BZ	Positive	Positive	Negative	ER+	LumB	83975158	73421386	0.8743	1148.22	1226.08	2374.3	0.37	2	0.956507
TCGA-BH-A0C0	Positive	Positive	Positive	ER+	LumB	57770755	48475323	0.8391	185.42	1818.47	2003.89	0.27	2	0.55336
TCGA-BH-A0DL	Positive	Negative	Negative	ER+	Basal	92785056	78976402	0.8512	-22.74	1373.41	1350.67	0.53	2	0.969123
TCGA-BH-A0E0	Negative	Negative	Negative	TN	Basal	50781706	42759638	0.842	-870.01	-199.48	-1069.48	0.57	2	0.943762
TCGA-BH-A0E6	Negative	Negative	Negative	TN	Basal	70608723	58470616	0.8281	-197.08	265.11	68.04	0.36	2	0.974402
TCGA-BH-A0GY	Positive	Positive	Negative	ER+	LumA	59923467	50700203	0.8461	286.01	160.1	446.11	0.49	2	0.97206
TCGA-BH-A0RX	Negative	Negative	Negative	TN	Basal	64592289	52761527	0.8168	1074.71	1721.12	2795.83	0.18	2	0.973295
TCGA-BH-A0WA	Negative	Negative	Negative	TN	Basal	76681808	65009925	0.8478	-18.74	-189.2	-207.93	0.6	2	0.97336
TCGA-BH-A18G	Negative	Negative	Negative	TN	Basal	49728932	43621724	0.8772	-0.59	-64.48	-65.07	0.79	2	0.974776
TCGA-BH-A18Q	Negative	Negative	Negative	TN	Basal	60909165	53825750	0.8837	-87.69	215.94	128.25	0.73	2	0.971439
TCGA-BH-A18T	Negative	Negative	Negative	TN	Basal	84259070	75006745	0.8902	-508.26	-227.96	-736.22	0.7	2	0.973044
TCGA-A1-A0SG	Positive	Positive	Negative	ER+	LumA	72289465	63216532	0.8745	543.6	28.79	572.39	0.65	3	0.819989
TCGA-A1-A0SJ	Positive	Positive	Negative	ER+	LumA	72277481	64084752	0.8866	417.39	-341.85	75.54	0.61	3	0.884038
TCGA-A2-A04N	Positive	Positive	Negative	ER+	LumA	70127596	61193709	0.8726	759.29	-316.92	442.36	0.72	3	0.750335
TCGA-A2-A0CQ	Positive	Positive	Negative	ER+	LumA	86033421	73938021	0.8594	-297.98	292.46	-5.52	0.8	3	0.815229
TCGA-A2-A0CS	Positive	Positive	Negative	ER+	LumA	55705811	49580524	0.89	503.92	29.09	533.01	0.55	3	-0.0447806
TCGA-A2-A0CW	Positive	Positive	Negative	ER+	LumB	84269224	74901717	0.8888	-639.02	20.51	-618.51	0.58	3	0.869589
TCGA-A2-A0ER	Positive	Positive	Negative	ER+	LumA	91903408	81813442	0.8902	-326.4	-294.16	-620.57	0.77	3	0.878051
TCGA-A2-A0ET	Positive	Positive	Negative	ER+	LumA	87320416	78267557	0.8963	-836.22	-58.61	-894.83	0.82	3	0.881326
TCGA-A2-A0EU	Positive	Positive	Negative	ER+	LumA	65532844	55377875	0.845	65.65	-551.43	-485.78	0.66	3	0.849562
TCGA-A2-A0EV	Positive	Positive	Negative	ER+	LumA	74045357	65455688	0.884	845.97	511.23	1357.2	0.45	3	0.0474736
TCGA-A2-A0SV	Positive	Positive	Negative	ER+	LumB	93934733	83687350	0.8909	671.55	721.39	1392.94	0.46	3	0.858742
TCGA-A2-A0YF	Positive	Negative	Negative	ER+	LumA	91700152	81666626	0.8906	26.57	208.33	234.9	0.8	3	0.751642
TCGA-A2-A0YH	Positive	Positive	Negative	ER+	LumB	78400806	63514010	0.8101	1041.77	1153.49	2195.27	0.44	3	0.888435
TCGA-A2-A0YT	Positive	Negative	Negative	ER+	LumB	89417412	79939672	0.894	-306.97	-375.68	-682.64	0.59	3	0.789864
TCGA-A2-A1FV	Positive	Positive	Negative	ER+	LumA	97735884	85723551	0.8771	66.32	-1048.11	-981.79	0.9	3	0.83048
TCGA-A2-A1FW	Positive	Negative	Negative	ER+	LumB	91283648	80589639	0.8828	181	-608.7	-427.7	0.85	3	0.887206
TCGA-A2-A1FX	Positive	Positive	Negative	ER+	LumB	90920396	78857624	0.8673	591.56	97.28	688.84	0.72	3	0.857624
TCGA-A2-A1G4	Positive	Positive	Negative	ER+	LumB	101912144	88735865	0.8707	-509.68	-338.32	-848	0.78	3	0.88439
TCGA-A2-A259	Positive	Positive	Negative	ER+	LumA	86885961	73326777	0.8439	611.34	335.96	947.3	0.44	3	0.854338
TCGA-A7-A0CD	Positive	Positive	Negative	ER+	LumA	90076352	76833355	0.853	-68.85	-733.58	-802.43	0.84	3	0.883288
TCGA-A7-A0CJ	Positive	Positive	Negative	ER+	LumB	65366623	57876649	0.8854	-564.68	-528.54	-1093.22	0.81	3	0.861817
TCGA-A7-A13G	Positive	Positive	Negative	ER+	LumA	168541456	121946165	0.7235	-296.8	-856.17	-1152.97	0.87	3	0.568978
TCGA-A7-A26H	Positive	Negative	Positive	ER+	LumA	109424046	96374933	0.8807	900.01	289.69	1189.7	0.62	3	0.0400938
TCGA-A8-A06N	Positive	Negative	Negative	ER+	LumB	113987925	98468330	0.8638	-1654.06	-956.23	-2610.28	0.83	3	0.841561
TCGA-A8-A06O	Positive	Positive	Negative	ER+	LumB	89564872	75424232	0.8421	338.75	-67.76	270.99	0.64	3	0.852811
TCGA-A8-A06Q	Positive	Positive	Negative	ER+	LumB	112678242	96466471	0.8561	-1162.51	-885.77	-2048.28	0.79	3	0.854921
TCGA-A8-A06T	Positive	Positive	Negative	ER+	LumA	94279104	82332074	0.8733	181.49	-65.58	115.91	0.68	3	0.887699
TCGA-A8-A06X	Positive	Negative	Positive	ER+	LumB	51122666	43488620	0.8507	125.65	12.88	138.53	0.58	3	-0.18642
TCGA-A8-A06Y	Positive	Positive	Negative	ER+	LumA	62416552	54500437	0.8732	-947.89	-917.91	-1865.79	1	3	0.888086
TCGA-A8-A06Z	Positive	Positive	Negative	ER+	LumB	113372943	98520571	0.869	-770.24	-578.96	-1349.2	0.83	3	0.848944
TCGA-A8-A076	Positive	Positive	Positive	ER+	LumB	90287613	78037553	0.8643	727.76	68.49	796.26	0.58	3	0.275107
TCGA-A8-A079	Positive	Positive	Negative	ER+	LumB	84360356	74335124	0.8812	-428.49	-244.85	-673.34	0.73	3	0.861304
TCGA-A8-A07L	Positive	Positive	Negative	ER+	LumB	70226046	62411367	0.8887	88.58	-834.61	-746.04	0.81	3	0.817194
TCGA-A8-A07P	Positive	Positive	Positive	ER+	LumA	79785082	68019009	0.8525	367.59	-55.76	311.83	0.78	3	0.726104
TCGA-A8-A07W	Positive	Positive	Negative	ER+	LumB	77399614	69428884	0.897	258.41	99.08	357.49	0.5	3	0.843035
TCGA-A8-A081	Positive	Positive	Negative	ER+	LumB	98576229	84670132	0.8589	-471.76	631.25	159.49	0.69	3	0.612501
TCGA-A8-A082	Positive	Positive	Negative	ER+	LumB	71229845	56009184	0.7863	177.16	-82.99	94.17	0.82	3	0.587366
TCGA-A8-A083	Positive	Positive	Negative	ER+	LumA	99310826	78732005	0.7928	-934.11	-622.65	-1556.76	0.77	3	0.888108
TCGA-A8-A086	Positive	Positive	Negative	ER+	LumA	90827818	77790983	0.8565	772.88	-387.05	385.82	0.73	3	0.884622
TCGA-A8-A08F	Positive	Positive	Negative	ER+	LumB	72358259	51954183	0.718	714.08	955.53	1669.61	0.61	3	0.888381
TCGA-A8-A08G	Positive	Positive	Positive	ER+	LumB	94702786	83659076	0.8834	277.44	-10.29	267.16	0.69	3	0.885242
TCGA-A8-A08I	Positive	Positive	Negative	ER+	LumB	127652865	106276273	0.8325	-48.79	1711.49	1662.7	0.65	3	0.257612
TCGA-A8-A08J	Positive	Negative	Negative	ER+	Her2	84845391	72166126	0.8506	560.88	-88	472.88	0.62	3	0.818383
TCGA-A8-A08O	Positive	Positive	Negative	ER+	LumA	60647438	51090065	0.8424	357.7	-877.47	-519.76	0.6	3	0.468105
TCGA-A8-A08S	Positive	Positive	Positive	ER+	LumB	87572329	75022108	0.8567	-69.65	-273.56	-343.21	0.74	3	0.853593
TCGA-A8-A08T	Positive	Positive	Negative	ER+	LumA	82481833	70093949	0.8498	250.28	-383.51	-133.23	0.78	3	0.720491
TCGA-A8-A090	Positive	Positive	Negative	ER+	LumA	63234254	56285287	0.8901	563.31	346.48	909.79	0.59	3	0.851975
TCGA-A8-A091	Positive	Negative	Negative	ER+	LumA	116298008	101739280	0.8748	91.42	-353.83	-262.41	0.75	3	0.888426
TCGA-A8-A092	Positive	Positive	Negative	ER+	LumB	87172988	76913855	0.8823	34.43	-284.41	-249.97	0.71	3	0.114758
TCGA-A8-A093	Positive	Positive	Negative	ER+	LumA	81326907	71143075	0.8748	541.96	-775.71	-233.76	0.78	3	0.367245
TCGA-A8-A097	Positive	Positive	Positive	ER+	LumA	103139257	90658596	0.879	837.22	109.7	946.92	0.53	3	0.864023
TCGA-A8-A099	Positive	Positive	Positive	ER+	LumA	84503793	74578352	0.8825	124.03	-144.85	-20.83	0.87	3	0.682221
TCGA-A8-A09A	Positive	Positive	Negative	ER+	LumA	58549565	52429154	0.8955	765.22	-4.34	760.88	0.37	3	0.411453
TCGA-A8-A09B	Positive	Positive	Negative	ER+	LumA	78646181	68255881	0.8679	324.4	-403.81	-79.41	0.69	3	0.768699
TCGA-A8-A09C	Positive	Positive	Negative	ER+	LumB	81906084	71439530	0.8722	29.95	-821.87	-791.92	0.86	3	0.696863
TCGA-A8-A09K	Positive	Positive	Negative	ER+	LumA	71756171	53448919	0.7449	-778.11	178.77	-599.34	1	3	0.819845
TCGA-A8-A09M	Positive	Positive	Negative	ER+	LumB	91542238	64173171	0.701	85.69	643.85	729.54	0.78	3	0.80344
TCGA-A8-A09N	Positive	Positive	Positive	ER+	LumB	55723582	49408010	0.8867	186.13	-285.47	-99.34	0.83	3	0.529012
TCGA-A8-A09Q	Positive	Positive	Negative	ER+	LumB	91619803	79177291	0.8642	754.29	935.64	1689.93	0.51	3	0.795582
TCGA-A8-A09V	Positive	Positive	Negative	ER+	LumA	97912392	86627733	0.8847	560.48	-717.91	-157.43	0.83	3	0.0286131
TCGA-A8-A09W	Positive	Positive	Negative	ER+	LumB	61275959	54542232	0.8901	577.2	44.56	621.77	0.73	3	0.860205
TCGA-A8-A0A2	Positive	Positive	Negative	ER+	LumA	100112424	86682352	0.8659	622.41	158.53	780.94	0.8	3	0.565915
TCGA-A8-A0A4	Positive	Positive	Negative	ER+	LumA	66514152	55123810	0.8288	516.81	-673.59	-156.78	0.63	3	0.55527
TCGA-A8-A0A9	Positive	Positive	Negative	ER+	LumA	89956161	79580294	0.8847	389.67	-64.79	324.88	0.74	3	0.879189
TCGA-A8-A0AB	Positive	Positive	Negative	ER+	LumA	98520042	86934754	0.8824	-285.17	-1170.34	-1455.5	0.82	3	0.742486
TCGA-A8-A0AD	Positive	Positive	Negative	ER+	LumA	59415000	51074761	0.8596	868.86	403.19	1272.05	0.61	3	-0.0868724
TCGA-AN-A03Y	Positive	Positive	Negative	ER+	LumB	82237055	71274181	0.8667	-100.06	-76.95	-177.01	0.68	3	0.821732
TCGA-AN-A049	Positive	Positive	Negative	ER+	LumA	61180217	54278055	0.8872	625.9	238.71	864.62	0.7	3	0.228817
TCGA-AN-A0AK	Positive	Negative	Negative	ER+	LumB	56817516	49588421	0.8728	-581.44	-305.38	-886.82	0.68	3	0.629552
TCGA-AN-A0FF	Positive	Positive	Negative	ER+	LumB	68857121	60492196	0.8785	451.53	470.21	921.74	0.74	3	0.587417
TCGA-AN-A0FT	Positive	Positive	Positive	ER+	LumA	81604161	68737012	0.8423	615.93	51.04	666.97	0.62	3	0.825948
TCGA-AN-A0FY	Positive	Positive	Negative	ER+	LumB	97736843	86199198	0.882	343.99	-547.53	-203.54	0.74	3	0.883965
TCGA-AN-A0XR	Positive	Negative	Negative	ER+	LumB	59482156	52046669	0.875	-319.06	-709.59	-1028.66	0.86	3	0.596669
TCGA-AN-A0XT	Positive	Negative	Negative	ER+	LumA	64041034	53824596	0.8405	-17.77	-595.42	-613.19	0.67	3	0.839597
TCGA-AN-A0XV	Positive	Positive	Negative	ER+	LumA	76513715	67273804	0.8792	712.86	7.52	720.38	0.59	3	0.636006
TCGA-AO-A03P	Positive	Positive	Negative	ER+	LumB	90752543	76874681	0.8471	-50.31	-534.21	-584.52	0.78	3	0.81646
TCGA-AO-A03R	Positive	Positive	Negative	ER+	Normal	50503162	43161222	0.8546	-119.63	593.72	474.09	0.63	3	0.852489
TCGA-AO-A03T	Positive	Positive	Negative	ER+	Normal	75439400	64200281	0.851	-428.54	27.13	-401.41	0.54	3	0.664662
TCGA-AO-A0J3	Positive	Positive	Negative	ER+	LumB	101807925	89538071	0.8795	-1128.69	-868.83	-1997.52	0.89	3	0.839884
TCGA-AO-A0J7	Positive	Positive	Negative	ER+	LumB	73467121	64635201	0.8798	-524.9	-954.38	-1479.29	0.77	3	0.874322
TCGA-AO-A0JG	Positive	Positive	Negative	ER+	LumA	85302696	72007724	0.8441	545.3	689.07	1234.38	0.54	3	0.191684
TCGA-AO-A0JI	Positive	Negative	Negative	ER+	LumA	67245213	58938435	0.8765	-669.19	-626.82	-1296.01	0.8	3	0.863377
TCGA-AO-A12B	Positive	Positive	Negative	ER+	LumA	61957428	53233303	0.8592	-627.87	-533.01	-1160.88	0.78	3	0.887581
TCGA-AO-A12G	Positive	Positive	Negative	ER+	LumA	77391262	67955859	0.8781	597.57	-147.46	450.11	0.68	3	0.861574
TCGA-AO-A1KP	Positive	Positive	Negative	ER+	LumB	88093655	77089610	0.8751	-564.41	-1086.54	-1650.95	0.89	3	0.865144
TCGA-AO-A1KS	Positive	Positive	Negative	ER+	LumB	84835056	73790262	0.8698	180.88	-314.73	-133.85	0.64	3	0.681459
TCGA-AO-A1KT	Positive	Positive	Negative	ER+	LumB	89315973	78165699	0.8752	563.72	-6.21	557.51	0.59	3	0.888067
TCGA-AQ-A04H	Positive	Positive	Positive	ER+	LumB	85575422	77150648	0.9016	-262.43	-656.31	-918.74	0.72	3	0.860946
TCGA-AQ-A1H2	Positive	Positive	Positive	ER+	LumA	95391556	85161640	0.8928	-360.12	-191.76	-551.88	0.89	3	0.886376
TCGA-AR-A0TQ	Positive	Negative	Positive	ER+	LumB	97278768	85499881	0.8789	120.08	606.16	726.24	0.33	3	0.878194
TCGA-AR-A0TV	Positive	Positive	Negative	ER+	LumB	72568634	63414362	0.8739	-378.9	690.88	311.98	0.61	3	0.823868
TCGA-AR-A0TW	Positive	Positive	Negative	ER+	LumA	78263268	68059314	0.8696	-3.57	674.02	670.45	0.91	3	0.84242
TCGA-AR-A0TY	Positive	Negative	Negative	ER+	LumB	85065754	74483315	0.8756	-543.93	-706.64	-1250.57	0.76	3	0.37987
TCGA-AR-A0U3	Positive	Positive	Negative	ER+	LumA	43988354	39138686	0.8898	-635.43	-342.14	-977.56	0.79	3	0.777929
TCGA-AR-A1AK	Positive	Positive	Negative	ER+	LumA	61536069	54432771	0.8846	951.06	1101.74	2052.8	0.46	3	0.864661
TCGA-AR-A1AP	Positive	Positive	Negative	ER+	LumA	57300270	50620081	0.8834	465.5	362.27	827.77	0.7	3	0.339441
TCGA-AR-A24K	Positive	Positive	Negative	ER+	LumB	95358842	81268370	0.8522	-262.79	-995.73	-1258.53	0.78	3	0.876432
TCGA-AR-A24N	Positive	Positive	Negative	ER+	LumB	92813948	80450771	0.8668	445.86	-317.37	128.5	0.77	3	0.641536
TCGA-AR-A24Z	Positive	Positive	Negative	ER+	LumB	110735090	98754825	0.8918	-236.48	-400.81	-637.29	0.82	3	0.872089
TCGA-B6-A0I5	Positive	Positive	Negative	ER+	LumA	61409583	52375443	0.8529	165.56	88.6	254.16	0.69	3	0.652399
TCGA-B6-A0IA	Positive	Positive	Negative	ER+	LumA	80534596	69911682	0.8681	-1057.9	-691.23	-1749.13	0.91	3	0.884815
TCGA-B6-A0IB	Positive	Positive	Negative	ER+	LumB	80604988	70787193	0.8782	-819.27	-1158.5	-1977.78	0.74	3	0.885113
TCGA-B6-A0IC	Positive	Positive	Negative	ER+	LumA	96608478	86204767	0.8923	-1670.15	-859.71	-2529.85	0.94	3	0.888393
TCGA-B6-A0IE	Negative	Negative	Negative	TN	LumA	90253519	77014211	0.8533	-69.67	-645.75	-715.42	0.59	3	0.800395
TCGA-B6-A0IM	Positive	Positive	Negative	ER+	LumA	100549728	87466902	0.8699	224.43	-480.2	-255.76	0.79	3	0.634907
TCGA-B6-A0RG	Negative	Negative	Negative	TN	LumA	53386794	46304210	0.8673	-48.3	-842.66	-890.96	0.81	3	0.887589
TCGA-B6-A0RL	Positive	Positive	Negative	ER+	LumB	82687902	70678315	0.8548	-2164.14	-1183.63	-3347.78	0.84	3	0.855065
TCGA-B6-A0RM	Positive	Positive	Negative	ER+	LumA	74956512	64717248	0.8634	-563.8	-823.69	-1387.5	0.84	3	0.882004
TCGA-B6-A0RO	Positive	Positive	Negative	ER+	LumA	82402210	72970072	0.8855	-652.21	-685.74	-1337.95	0.51	3	0.715126
TCGA-B6-A0RV	Positive	Positive	Negative	ER+	LumA	62653802	52961044	0.8453	-47.36	237.16	189.79	0.46	3	0.417884
TCGA-B6-A0WS	Positive	Positive	Negative	ER+	LumA	73087364	64005241	0.8757	806.59	843.87	1650.46	0.52	3	0.699827
TCGA-B6-A0WT	Positive	Positive	Negative	ER+	LumA	41615827	35613331	0.8558	547.21	-535.49	11.72	0.66	3	0.0515775
TCGA-B6-A0WV	Positive	Positive	Negative	ER+	LumB	52741397	47224628	0.8954	-805.81	-1350.78	-2156.58	0.64	3	0.879147
TCGA-B6-A0WW	Positive	Positive	Negative	ER+	LumB	46473461	41067124	0.8837	213.23	-566.4	-353.16	0.73	3	0.85594
TCGA-B6-A0X0	Positive	Positive	Negative	ER+	LumA	41339635	35593632	0.861	-930.97	-739.43	-1670.4	0.68	3	0.819178
TCGA-B6-A0X4	Positive	Positive	Negative	ER+	LumA	50934796	43046333	0.8451	-1444.94	-1325.4	-2770.34	0.68	3	0.887896
TCGA-B6-A0X5	Positive	Positive	Negative	ER+	LumB	52068773	46110521	0.8856	-558.84	-766.01	-1324.85	0.89	3	0.887445
TCGA-B6-A0X7	Positive	Positive	Negative	ER+	LumA	82176128	70807809	0.8617	622.34	-603.9	18.45	0.58	3	0.150264
TCGA-BH-A0AU	Positive	Positive	Negative	ER+	LumB	60775367	53601178	0.882	626.75	18.49	645.25	0.46	3	0.868068
TCGA-BH-A0BS	Positive	Positive	Negative	ER+	LumA	76363612	68053905	0.8912	-556.16	-552	-1108.16	0.74	3	0.615172
TCGA-BH-A0BT	Positive	Positive	Negative	ER+	LumA	70691310	60962832	0.8624	232.2	-79.73	152.46	0.67	3	0.802458
TCGA-BH-A0C7	Positive	Negative	Positive	ER+	LumB	95819673	85111168	0.8882	61.78	-119.86	-58.08	0.45	3	0.83942
TCGA-BH-A0DD	Positive	Positive	Positive	ER+	LumB	69590560	61240674	0.88	-175.54	-401.47	-577.01	0.79	3	0.888291
TCGA-BH-A0DE	Positive	Positive	Negative	ER+	LumA	68084508	60102740	0.8828	1012.38	443.89	1456.27	0.55	3	0.356714
TCGA-BH-A0DH	Positive	Positive	Negative	ER+	LumA	70673904	61093356	0.8644	-13.12	-97.69	-110.81	0.76	3	0.850366
TCGA-BH-A0E7	Positive	Positive	Negative	ER+	LumA	85561413	76651122	0.8959	-80.41	-853.83	-934.24	0.8	3	0.783816
TCGA-BH-A0E9	Positive	Positive	Negative	ER+	LumA	71788420	63489826	0.8844	236.27	-93.62	142.65	0.24	3	-0.137552
TCGA-BH-A0EI	Positive	Positive	Negative	ER+	LumA	70400861	62915647	0.8937	807.71	-667.88	139.83	0.68	3	0.31226
TCGA-BH-A0GZ	Positive	Positive	Negative	ER+	LumA	64671372	55849555	0.8636	526.42	-449.12	77.29	0.7	3	0.676163
TCGA-BH-A0H0	Positive	Positive	Negative	ER+	LumB	94296445	83578685	0.8863	-562.28	-698.79	-1261.07	0.88	3	0.84033
TCGA-BH-A0H6	Positive	Positive	Negative	ER+	LumA	65684458	55658375	0.8474	531.95	-614.74	-82.78	0.76	3	0.886117
TCGA-BH-A0H7	Positive	Positive	Negative	ER+	LumA	87958121	78231159	0.8894	663.2	-331.57	331.63	0.63	3	-0.0236986
TCGA-BH-A0H9	Positive	Positive	Negative	ER+	LumA	64036534	54844398	0.8565	-250.85	-603.64	-854.5	0.35	3	0.880383
TCGA-BH-A0HA	Positive	Positive	Negative	ER+	LumA	62799707	54428840	0.8667	1253.82	578.86	1832.68	0.74	3	0.824501
TCGA-BH-A0HB	Positive	Positive	Negative	ER+	LumA	60405825	51644221	0.855	303.55	613.82	917.37	0.65	3	0.859453
TCGA-BH-A0HW	Positive	Negative	Negative	ER+	LumB	89091137	79426760	0.8915	-1236.79	-1362.36	-2599.15	0.9	3	0.865611
TCGA-BH-A0HX	Positive	Positive	Negative	ER+	LumA	66720658	58810807	0.8814	505.26	-235.87	269.39	0.6	3	0.883404
TCGA-BH-A0W3	Positive	Positive	Negative	ER+	LumB	51384199	45865073	0.8926	-606.5	-310.35	-916.85	0.78	3	0.805178
TCGA-BH-A18N	Positive	Positive	Negative	ER+	LumA	71491750	64522459	0.9025	-88.1	-500.51	-588.62	0.76	3	0.881371
TCGA-BH-A18U	Positive	Positive	Positive	ER+	LumB	76558965	67775641	0.8853	321.89	-2.38	319.5	0.68	3	0.866395
