# Supplementary material for: Consensus Analysis of Whole Transcriptome Profiles from Two Breast Cancer Patient Cohorts Reveals Long Non-Coding RNAs Associated with Intrinsic Subtype and the Tumour Microenvironment
Source: PLoS One. 2016 Sep 29;11(9):e0163238. doi: 10.1371/journal.pone.0163238 (PMC5042460; doi:10.1371/journal.pone.0163238)
Supplement: S3 Table — (XLSX) [file pone.0163238.s006.xlsx]

## Sheet: Table S3
Table S3. NMF cluster meta-genes derived from (a) UBCS, and (b) TCGA.
(a) UBCS					(b) TCGA
Ensembl ID	Gene name	UBCS Cluster	TCGA cluster		Ensembl ID	Gene name	TCGA Cluster	UBCS Cluster
ENSG00000225107.1	AC092484.1	1	Expression/variance criteria not met		ENSG00000236318.1	AC019117.1	1	Expression/variance criteria not met
ENSG00000250041.2	CTD-2003C8.2	1	Expression/variance criteria not met		ENSG00000253154.1	CTA-392E5.1	1	4
ENSG00000235385.1	GS1-600G8.5	1	Expression/variance criteria not met		ENSG00000265766.2	CXADRP3	1	Expression/variance criteria not met
ENSG00000258512.1	LINC00239	1	Expression/variance criteria not met		ENSG00000228221.4	LINC00578	1	Not clustered
ENSG00000258791.6	LINC00520	1	Expression/variance criteria not met		ENSG00000261742.4	LINC00922	1	Not clustered
ENSG00000236700.4	LINC01010	1	Expression/variance criteria not met		ENSG00000255090.4	MIR100HG	1	Not clustered
ENSG00000271216.1	LINC01050	1	Expression/variance criteria not met		ENSG00000265369.3	PCAT18	1	4
ENSG00000234506.4	LINC01506	1	Expression/variance criteria not met		ENSG00000228561.2	RP11-114M1.1	1	Not clustered
ENSG00000259225.5	RP11-1008C21.1	1	Expression/variance criteria not met		ENSG00000241280.1	RP11-221J22.2	1	Not clustered
ENSG00000248187.1	RP11-184M15.1	1	Expression/variance criteria not met		ENSG00000259459.4	RP11-321G12.1	1	4
ENSG00000263655.1	RP11-25L3.3	1	Expression/variance criteria not met		ENSG00000258414.1	RP11-356O9.1	1	Not clustered
ENSG00000224164.1	RP3-369A17.4	1	Expression/variance criteria not met		ENSG00000254366.5	RP11-38H17.1	1	Not clustered
ENSG00000234147.1	RP3-460G2.2	1	Expression/variance criteria not met		ENSG00000237807.3	RP11-400K9.4	1	Not clustered
ENSG00000273341.1	RP5-899E9.1	1	Expression/variance criteria not met		ENSG00000232679.1	RP11-400N13.3	1	Not clustered
					ENSG00000261039.2	RP11-417E7.2	1	Not clustered
ENSG00000225431.1	AP001626.1	2	Not clustered		ENSG00000238042.4	RP11-815M8.1	1	Not clustered
ENSG00000261175.4	CTD-2015G9.2	2	2		ENSG00000261327.4	RP11-863P13.3	1	Not clustered
ENSG00000179066.7	CTD-2527I21.15	2	2		ENSG00000231574.4	RP11-91K9.1	1	Expression/variance criteria not met
ENSG00000224853.1	LINC00393	2	2		ENSG00000233521.4	RP5-1172A22.1	1	Not clustered
ENSG00000245526.7	LINC00461	2	Expression/variance criteria not met		ENSG00000268941.2	RP5-907D15.4	1	Not clustered
ENSG00000238266.1	LINC00707	2	Expression/variance criteria not met
ENSG00000231817.6	LINC01198	2	2		ENSG00000231826.4	AC016735.2	2	Not clustered
ENSG00000280081.2	MGC39584	2	2		ENSG00000231367.4	AC016995.3	2	Not clustered
ENSG00000235142.6	RP1-60O19.1	2	Not clustered		ENSG00000261175.4	CTD-2015G9.2	2	2
ENSG00000248538.5	RP11-10A14.5	2	2		ENSG00000179066.7	CTD-2527I21.15	2	2
ENSG00000258910.2	RP11-19E11.1	2	2		ENSG00000224853.1	LINC00393	2	2
ENSG00000203688.4	RP11-351J23.1	2	2		ENSG00000249816.5	LINC00964	2	Not clustered
ENSG00000275216.1	RP11-54H7.4	2	Expression/variance criteria not met		ENSG00000224259.4	LINC01133	2	Not clustered
ENSG00000223784.1	RP11-554I8.2	2	Not clustered		ENSG00000256124.4	LINC01152	2	Expression/variance criteria not met
ENSG00000259604.4	RP11-66B24.1	2	2		ENSG00000231817.6	LINC01198	2	2
ENSG00000248596.5	RP11-844P9.2	2	Expression/variance criteria not met		ENSG00000231106.2	LINC01436	2	Not clustered
ENSG00000250366.2	TUNAR	2	Expression/variance criteria not met		ENSG00000236882.6	LINC01554	2	Not clustered
					ENSG00000280081.2	MGC39584	2	2
ENSG00000235584.2	AC008268.1	3	3		ENSG00000248538.5	RP11-10A14.5	2	2
ENSG00000217455.7	AC091801.1	3	Expression/variance criteria not met		ENSG00000258910.2	RP11-19E11.1	2	2
ENSG00000228162.1	AC097713.3	3	Expression/variance criteria not met		ENSG00000203688.4	RP11-351J23.1	2	2
ENSG00000227260.1	AC116035.1	3	Expression/variance criteria not met		ENSG00000226197.2	RP11-536O18.1	2	Not clustered
ENSG00000262097.1	CTD-2135D7.5	3	Expression/variance criteria not met		ENSG00000259604.4	RP11-66B24.1	2	2
ENSG00000277587.1	CTD-3116E22.8	3	Expression/variance criteria not met		ENSG00000281655.1	RP11-817J15.3	2	Not clustered
ENSG00000236036.1	LINC00445	3	Expression/variance criteria not met
ENSG00000237949.1	LINC00844	3	Expression/variance criteria not met		ENSG00000235584.2	AC008268.1	3	3
ENSG00000254211.4	LINC01485	3	Not clustered		ENSG00000255774.1	AP000439.3	3	4
ENSG00000229694.5	RP11-305L7.6	3	Expression/variance criteria not met		ENSG00000249599.1	BMPR1B-AS1	3	4
ENSG00000256654.2	RP11-429A20.4	3	Expression/variance criteria not met		ENSG00000253768.1	CTB-33O18.1	3	4
ENSG00000259347.4	RP11-798K3.2	3	Expression/variance criteria not met		ENSG00000254164.1	CTB-33O18.2	3	4
					ENSG00000253959.1	CTB-43E15.1	3	Expression/variance criteria not met
ENSG00000248431.1	AC005150.1	4	Not clustered		ENSG00000268307.1	CTD-2619J13.13	3	Not clustered
ENSG00000203635.2	AC144450.2	4	Not clustered		ENSG00000259725.1	CTD-3032H12.1	3	4
ENSG00000255774.1	AP000439.3	4	3		ENSG00000273650.1	CTD-3193K9.11	3	Not clustered
ENSG00000249599.1	BMPR1B-AS1	4	3		ENSG00000254349.4	FLJ39080	3	Expression/variance criteria not met
ENSG00000253802.1	CTA-392C11.1	4	Not clustered		ENSG00000197308.7	GATA3-AS1	3	Not clustered
ENSG00000253154.1	CTA-392E5.1	4	1		ENSG00000259527.2	LINC00052	3	4
ENSG00000253768.1	CTB-33O18.1	4	3		ENSG00000248360.6	LINC00504	3	4
ENSG00000254164.1	CTB-33O18.2	4	3		ENSG00000248663.5	LINC00992	3	Not clustered
ENSG00000259725.1	CTD-3032H12.1	4	3		ENSG00000249346.5	LINC01016	3	4
ENSG00000259527.2	LINC00052	4	3		ENSG00000224559.2	LINC01087	3	4
ENSG00000248360.6	LINC00504	4	3		ENSG00000269416.4	LINC01224	3	Not clustered
ENSG00000249346.5	LINC01016	4	3		ENSG00000218357.3	LL22NC03-75H12.2	3	4
ENSG00000224559.2	LINC01087	4	3		ENSG00000230490.2	RP11-141M1.3	3	Not clustered
ENSG00000228918.3	LINC01344	4	Expression/variance criteria not met		ENSG00000254290.1	RP11-150O12.3	3	Not clustered
ENSG00000249306.4	LINC01411	4	Not clustered		ENSG00000245750.6	RP11-279F6.1	3	Not clustered
ENSG00000237423.1	LINC01522	4	Not clustered		ENSG00000243350.1	RP11-379F12.3	3	Not clustered
ENSG00000218357.3	LL22NC03-75H12.2	4	3		ENSG00000232638.1	RP11-379F12.4	3	4
ENSG00000265369.3	PCAT18	4	1		ENSG00000223808.1	RP11-428L9.2	3	4
ENSG00000271850.1	RP11-16D22.2	4	Not clustered		ENSG00000249203.1	RP11-473L15.3	3	4
ENSG00000259459.4	RP11-321G12.1	4	1		ENSG00000273143.1	RP11-525A16.4	3	Not clustered
ENSG00000232638.1	RP11-379F12.4	4	3		ENSG00000248779.1	RP11-53O19.2	3	4
ENSG00000223808.1	RP11-428L9.2	4	3		ENSG00000261220.2	RP11-629O1.2	3	Not clustered
ENSG00000249203.1	RP11-473L15.3	4	3		ENSG00000273355.1	RP11-672L10.6	3	Not clustered
ENSG00000250418.1	RP11-503D12.1	4	Expression/variance criteria not met		ENSG00000254100.1	RP11-675F6.4	3	Not clustered
ENSG00000263618.4	RP11-527H14.4	4	Not clustered		ENSG00000278071.1	RP11-736N17.10	3	Not clustered
ENSG00000248779.1	RP11-53O19.2	4	3		ENSG00000273821.1	RP5-963E22.6	3	Not clustered
ENSG00000259345.4	RP11-624L4.1	4	Not clustered		ENSG00000231439.4	WASIR2	3	Not clustered
ENSG00000277022.1	RP3-453C12.15	4	Expression/variance criteria not met
