# Supplementary material for: Consensus Analysis of Whole Transcriptome Profiles from Two Breast Cancer Patient Cohorts Reveals Long Non-Coding RNAs Associated with Intrinsic Subtype and the Tumour Microenvironment
Source: PLoS One. 2016 Sep 29;11(9):e0163238. doi: 10.1371/journal.pone.0163238 (PMC5042460; doi:10.1371/journal.pone.0163238)
Supplement: S4 Table — (XLSX) [file pone.0163238.s007.xlsx]

## Sheet: Table S4
Table S4. Number of samples clustered to breast cancer subtypes defined by hormone status and PAM50 in (a) UBCS, and (b) TCGA cohorts.
(a) UBCS
Cluster	HR status		PAM50
	ER+	TN	LumA	LumB	Normal	Basal	Her2
1	2	3	1	1	1	1	1
2	0	9	0	0	0	9	0
3	19	0	16	0	3	0	0
4	30	0	19	11	0	0	0
(b) TCGA
Cluster	HR status		PAM50
	ER+	TN	LumA	LumB	Normal	Basal	Her2
1	22	64	3	8	1	68	6
2	111	2	91	12	2	0	8
3	138	2	78	59	2	0	1
