# Supplementary material for: Consensus Analysis of Whole Transcriptome Profiles from Two Breast Cancer Patient Cohorts Reveals Long Non-Coding RNAs Associated with Intrinsic Subtype and the Tumour Microenvironment
Source: PLoS One. 2016 Sep 29;11(9):e0163238. doi: 10.1371/journal.pone.0163238 (PMC5042460; doi:10.1371/journal.pone.0163238)
Supplement: S5 Table — (XLSX) [file pone.0163238.s008.xlsx]

## Sheet: Table S5
Table S5. Basal-like versus non-basal-like differential expression analysis across (a) UBCS, and (b) TCGA.
(a) UBCS								(b) TCGA
Ensembl ID	Gene name	Gene type	log2FC	AveExpr	p-value	Adjusted p-value		Ensembl ID	Gene name	Gene type	log2FC	AveExpr	p-value	Adjusted p-value
ENSG00000258910.2	RP11-19E11.1	LINCRNA	3.23057	0.962222	7.40225e-24	1.89712e-19		ENSG00000129514.5	FOXA1	PROTEIN_CODING	-4.89358	6.01109	9.81015e-136	2.51424e-131
ENSG00000163064.6	EN1	PROTEIN_CODING	4.03419	1.73016	2.25611e-22	2.8911e-18		ENSG00000115648.12	MLPH	PROTEIN_CODING	-4.47057	6.69823	6.88615e-115	8.82426e-111
ENSG00000156219.15	ART3	PROTEIN_CODING	4.65621	1.58587	1.23158e-20	1.05214e-16		ENSG00000054598.6	FOXC1	PROTEIN_CODING	3.16197	2.09788	5.82964e-103	4.98026e-99
ENSG00000135069.12	PSAT1	PROTEIN_CODING	3.39291	1.91365	1.90479e-20	1.22044e-16		ENSG00000065371.16	ROPN1	PROTEIN_CODING	3.15728	0.962802	3.43449e-101	2.20056e-97
ENSG00000129514.5	FOXA1	PROTEIN_CODING	-5.04013	5.34111	4.05197e-18	2.07696e-14		ENSG00000124664.9	SPDEF	PROTEIN_CODING	-4.11537	5.8459	8.60795e-100	4.41226e-96
ENSG00000213064.8	SFT2D2	PROTEIN_CODING	1.45357	3.19016	7.6811e-18	3.28098e-14		ENSG00000261175.4	CTD-2015G9.2	LINCRNA	2.40063	0.860029	5.33915e-98	2.28062e-94
ENSG00000158164.6	TMSB15A	PROTEIN_CODING	2.43413	1.63524	1.90373e-17	6.97009e-14		ENSG00000100219.15	XBP1	PROTEIN_CODING	-3.08442	9.63248	4.19351e-95	1.53536e-91
ENSG00000092068.17	SLC7A8	PROTEIN_CODING	-2.37023	4.75	1.98563e-16	6.36123e-13		ENSG00000074410.12	CA12	PROTEIN_CODING	-4.24256	5.68419	4.65976e-94	1.49281e-90
ENSG00000175697.9	GPR156	PROTEIN_CODING	0.855321	0.544444	9.77878e-16	2.78467e-12		ENSG00000198729.4	PPP1R14C	PROTEIN_CODING	3.06903	1.42982	2.54268e-88	7.24069e-85
ENSG00000115648.12	MLPH	PROTEIN_CODING	-5.13842	7.66079	1.13886e-15	2.91879e-12		ENSG00000173467.7	AGR3	PROTEIN_CODING	-6.05434	6.17534	1.83665e-85	4.70716e-82
ENSG00000179066.7	CTD-2527I21.15	LINCRNA	1.3843	0.551429	2.33278e-15	5.43517e-12		ENSG00000176597.10	B3GNT5	PROTEIN_CODING	2.14039	1.81366	2.29086e-85	5.33749e-82
ENSG00000054598.6	FOXC1	PROTEIN_CODING	2.58338	2.31968	3.43309e-15	7.33223e-12		ENSG00000102243.11	VGLL1	PROTEIN_CODING	4.02384	1.45286	8.24398e-85	1.76071e-81
ENSG00000164434.10	FABP7	PROTEIN_CODING	4.75009	2.03889	4.91967e-15	9.28599e-12		ENSG00000119866.19	BCL11A	PROTEIN_CODING	2.81122	1.7018	1.05909e-84	2.08796e-81
ENSG00000186603.5	HPDL	PROTEIN_CODING	1.47713	0.733333	5.07253e-15	9.28599e-12		ENSG00000106541.10	AGR2	PROTEIN_CODING	-5.73441	7.11929	2.63782e-82	4.82891e-79
ENSG00000124664.9	SPDEF	PROTEIN_CODING	-4.31825	5.03381	6.09605e-15	1.04157e-11		ENSG00000143452.14	HORMAD1	PROTEIN_CODING	2.74604	0.898761	3.57994e-81	6.11668e-78
ENSG00000154548.8	SRSF12	PROTEIN_CODING	1.47523	0.737937	7.92881e-15	1.27005e-11		ENSG00000107485.14	GATA3	PROTEIN_CODING	-3.61842	7.03451	7.82347e-81	1.25317e-77
ENSG00000139865.15	TTC6	PROTEIN_CODING	-3.54185	3.35365	9.64754e-15	1.45445e-11		ENSG00000154548.8	SRSF12	PROTEIN_CODING	1.13514	0.578584	1.30336e-80	1.96493e-77
ENSG00000203760.7	CENPW	PROTEIN_CODING	2.07449	4.22079	1.22802e-14	1.7485e-11		ENSG00000091831.20	ESR1	PROTEIN_CODING	-4.73729	5.30322	2.31282e-80	3.29307e-77
ENSG00000163872.14	YEATS2	PROTEIN_CODING	1.12221	4.26492	1.4543e-14	1.9617e-11		ENSG00000176532.3	PRR15	PROTEIN_CODING	-3.41004	3.99779	2.64704e-80	3.57057e-77
ENSG00000170681.6	MURC	PROTEIN_CODING	0.807415	0.601746	2.45093e-14	3.14075e-11		ENSG00000258910.2	RP11-19E11.1	LINCRNA	2.40203	0.800383	3.39171e-80	4.34631e-77
ENSG00000169083.14	AR	PROTEIN_CODING	-2.59362	2.91794	3.2516e-14	3.96834e-11		ENSG00000213064.8	SFT2D2	PROTEIN_CODING	1.54927	3.24062	4.13125e-79	5.0419e-76
ENSG00000164237.7	CMBL	PROTEIN_CODING	-2.46177	4.20302	4.73695e-14	5.51834e-11		ENSG00000114547.8	ROPN1B	PROTEIN_CODING	3.16687	1.32572	4.59649e-77	5.3547e-74
ENSG00000154645.12	CHODL	PROTEIN_CODING	1.36621	0.743651	6.51792e-14	7.26294e-11		ENSG00000169083.14	AR	PROTEIN_CODING	-3.16504	3.69649	1.36264e-76	1.51839e-73
ENSG00000081985.9	IL12RB2	PROTEIN_CODING	2.5976	1.37571	9.2016e-14	9.43311e-11		ENSG00000094755.15	GABRP	PROTEIN_CODING	4.9892	3.07938	8.43715e-75	9.00982e-72
ENSG00000186832.7	KRT16	PROTEIN_CODING	3.53109	2.0854	9.02747e-14	9.43311e-11		ENSG00000188763.4	FZD9	PROTEIN_CODING	1.49078	0.58767	1.63903e-74	1.68026e-71
ENSG00000273032.1	DGCR9	LINCRNA	0.620849	0.312698	1.24609e-13	1.18282e-10		ENSG00000182175.12	RGMA	PROTEIN_CODING	2.45496	2.2244	1.20795e-73	1.19072e-70
ENSG00000184675.8	AMER1	PROTEIN_CODING	0.801	1.25714	1.2386e-13	1.18282e-10		ENSG00000139865.15	TTC6	PROTEIN_CODING	-2.54272	2.61929	1.66771e-73	1.58303e-70
ENSG00000186007.8	LEMD1	PROTEIN_CODING	2.34619	0.942222	1.38893e-13	1.27132e-10		ENSG00000109436.7	TBC1D9	PROTEIN_CODING	-3.3425	5.64864	2.16519e-73	1.98185e-70
ENSG00000111328.5	CDK2AP1	PROTEIN_CODING	1.28279	6.60683	2.08343e-13	1.84125e-10		ENSG00000168350.7	DEGS2	PROTEIN_CODING	-3.85478	5.0464	2.85356e-73	2.44822e-70
ENSG00000110148.8	CCKBR	PROTEIN_CODING	1.01309	0.355714	2.27858e-13	1.89884e-10		ENSG00000148468.15	FAM171A1	PROTEIN_CODING	2.21101	2.44926	2.86576e-73	2.44822e-70
ENSG00000162078.10	ZG16B	PROTEIN_CODING	-3.98583	5.38016	2.29677e-13	1.89884e-10		ENSG00000092068.17	SLC7A8	PROTEIN_CODING	-2.63915	4.93976	3.67426e-72	3.03767e-69
ENSG00000100167.18	SEPT3	PROTEIN_CODING	1.94615	1.58476	4.00612e-13	3.13474e-10		ENSG00000174607.9	UGT8	PROTEIN_CODING	2.1755	0.95059	3.92964e-71	3.14727e-68
ENSG00000143674.9	MLK4	PROTEIN_CODING	1.59113	1.52143	4.0363e-13	3.13474e-10		ENSG00000163064.6	EN1	PROTEIN_CODING	3.01195	1.58487	8.03817e-71	6.24274e-68
ENSG00000163072.13	NOSTRIN	PROTEIN_CODING	-2.25143	3.27206	4.82511e-13	3.63714e-10		ENSG00000204385.9	SLC44A4	PROTEIN_CODING	-3.56541	3.97699	1.24405e-70	9.37756e-68
ENSG00000133069.13	TMCC2	PROTEIN_CODING	1.23677	1.05254	6.57275e-13	4.81295e-10		ENSG00000204019.4	CT83	PROTEIN_CODING	2.89346	0.790324	1.8263e-68	1.33732e-65
ENSG00000174607.9	UGT8	PROTEIN_CODING	2.19662	1.04905	9.64922e-13	6.86944e-10		ENSG00000135912.9	TTLL4	PROTEIN_CODING	2.01182	4.11791	2.84289e-68	2.0239e-65
ENSG00000173467.7	AGR3	PROTEIN_CODING	-5.91492	5.72905	1.05241e-12	7.03905e-10		ENSG00000187720.13	THSD4	PROTEIN_CODING	-2.86613	3.94283	3.99651e-68	2.76828e-65
ENSG00000152192.7	POU4F1	PROTEIN_CODING	0.596358	0.277302	1.04754e-12	7.03905e-10		ENSG00000101425.11	BPI	PROTEIN_CODING	2.49272	1.19053	5.31117e-68	3.5821e-65
ENSG00000147642.15	SYBU	PROTEIN_CODING	-2.57706	3.6	1.07114e-12	7.03905e-10		ENSG00000143178.11	TBX19	PROTEIN_CODING	1.15268	1.26324	1.36906e-66	8.99682e-64
ENSG00000188910.7	GJB3	PROTEIN_CODING	1.28774	0.666667	1.13159e-12	7.07353e-10		ENSG00000179066.7	CTD-2527I21.15	LINCRNA	1.44775	0.682802	1.04207e-65	6.6768e-63
ENSG00000050405.12	LIMA1	PROTEIN_CODING	-1.46043	6.17762	1.12062e-12	7.07353e-10		ENSG00000006652.12	IFRD1	PROTEIN_CODING	1.42383	3.8628	1.90512e-65	1.19088e-62
ENSG00000183837.9	PNMA3	PROTEIN_CODING	1.26913	0.900317	1.1644e-12	7.10535e-10		ENSG00000111728.9	ST8SIA1	PROTEIN_CODING	1.98377	1.85136	4.32083e-65	2.63169e-62
ENSG00000105810.8	CDK6	PROTEIN_CODING	1.7733	1.88317	1.24866e-12	7.27318e-10		ENSG00000186007.8	LEMD1	PROTEIN_CODING	2.1009	0.806991	4.41541e-65	2.63169e-62
ENSG00000143878.9	RHOB	PROTEIN_CODING	-1.93528	7.4381	1.24808e-12	7.27318e-10		ENSG00000173890.15	GPR160	PROTEIN_CODING	-2.32518	4.50156	4.89015e-65	2.8484e-62
ENSG00000102900.11	NUP93	PROTEIN_CODING	1.1156	5.62048	1.35483e-12	7.71619e-10		ENSG00000160180.15	TFF3	PROTEIN_CODING	-5.89803	6.73024	2.14118e-64	1.21947e-61
ENSG00000184599.12	FAM19A3	PROTEIN_CODING	1.72664	0.771429	1.50365e-12	8.37764e-10		ENSG00000135069.12	PSAT1	PROTEIN_CODING	2.97306	1.93345	5.4055e-64	3.01168e-61
ENSG00000072858.9	SIDT1	PROTEIN_CODING	-2.24653	3.27794	2.10697e-12	1.14893e-09		ENSG00000072858.9	SIDT1	PROTEIN_CODING	-2.21863	2.96271	1.40028e-63	7.63568e-61
ENSG00000143147.13	GPR161	PROTEIN_CODING	1.38691	1.95524	2.1813e-12	1.16468e-09		ENSG00000163879.10	DNALI1	PROTEIN_CODING	-3.22123	4.05802	2.39219e-63	1.27728e-60
ENSG00000158220.12	ESYT3	PROTEIN_CODING	1.40057	0.921746	2.41414e-12	1.2627e-09		ENSG00000154645.12	CHODL	PROTEIN_CODING	1.43697	0.712153	2.41302e-62	1.26211e-59
ENSG00000141384.10	TAF4B	PROTEIN_CODING	1.15583	1.65063	2.51673e-12	1.26473e-09		ENSG00000156219.15	ART3	PROTEIN_CODING	2.80349	1.02224	1.0013e-61	5.13249e-59
ENSG00000109436.7	TBC1D9	PROTEIN_CODING	-2.8626	5.20222	2.50025e-12	1.26473e-09		ENSG00000119787.12	ATL2	PROTEIN_CODING	1.31323	4.49445	2.59059e-60	1.30185e-57
ENSG00000148671.12	ADIRF	PROTEIN_CODING	-3.2384	6.77937	2.95612e-12	1.44138e-09		ENSG00000073464.10	CLCN4	PROTEIN_CODING	1.14104	0.904749	2.73869e-60	1.34981e-57
ENSG00000116641.14	DOCK7	PROTEIN_CODING	0.908547	3.47667	2.98072e-12	1.44138e-09		ENSG00000109452.11	INPP4B	PROTEIN_CODING	-2.28461	3.30575	5.56769e-60	2.69234e-57
ENSG00000106541.10	AGR2	PROTEIN_CODING	-6.05192	7.2973	3.54096e-12	1.68058e-09		ENSG00000165140.8	FBP1	PROTEIN_CODING	-2.70651	5.42729	8.04673e-60	3.81907e-57
ENSG00000145555.13	MYO10	PROTEIN_CODING	1.37657	2.97794	3.83583e-12	1.78743e-09		ENSG00000178935.5	ZNF552	PROTEIN_CODING	-2.35087	4.49608	1.10452e-59	5.14687e-57
ENSG00000134755.13	DSC2	PROTEIN_CODING	2.11034	3.36063	4.13666e-12	1.89319e-09		ENSG00000144354.12	CDCA7	PROTEIN_CODING	2.23715	1.78366	1.28113e-59	5.76939e-57
ENSG00000153879.7	CEBPG	PROTEIN_CODING	1.2886	3.64794	5.09519e-12	2.25146e-09		ENSG00000143878.9	RHOB	PROTEIN_CODING	-1.92325	7.30702	1.28314e-59	5.76939e-57
ENSG00000197410.11	DCHS2	PROTEIN_CODING	0.694566	0.369683	5.07102e-12	2.25146e-09		ENSG00000184675.8	AMER1	PROTEIN_CODING	0.863934	1.24319	1.73065e-59	7.64739e-57
ENSG00000119866.19	BCL11A	PROTEIN_CODING	2.87523	2.55016	5.83657e-12	2.51609e-09		ENSG00000186832.7	KRT16	PROTEIN_CODING	3.92254	2.4859	3.09716e-59	1.34537e-56
ENSG00000135116.8	HRK	PROTEIN_CODING	0.859509	0.574921	5.8904e-12	2.51609e-09		ENSG00000171604.10	CXXC5	PROTEIN_CODING	-1.88148	5.43643	3.63742e-59	1.55372e-56
ENSG00000135747.10	ZNF670	PROTEIN_CODING	0.641792	0.375079	6.16156e-12	2.58877e-09		ENSG00000100139.12	MICALL1	PROTEIN_CODING	1.3764	3.43631	6.79237e-58	2.8538e-55
ENSG00000121644.17	DESI2	PROTEIN_CODING	0.927038	3.87111	6.70355e-12	2.74208e-09		ENSG00000143412.8	ANXA9	PROTEIN_CODING	-2.85988	3.81327	7.83252e-58	3.23773e-55
ENSG00000197147.11	LRRC8B	PROTEIN_CODING	1.1134	2.10333	6.74045e-12	2.74208e-09		ENSG00000197375.11	SLC22A5	PROTEIN_CODING	-1.44269	3.44183	1.25399e-57	5.10135e-55
ENSG00000166347.17	CYB5A	PROTEIN_CODING	-1.76211	7.00841	6.8631e-12	2.74835e-09		ENSG00000065978.16	YBX1	PROTEIN_CODING	1.35408	7.71121	1.49975e-56	6.0058e-54
ENSG00000131759.16	RARA	PROTEIN_CODING	-1.50394	5.39222	7.48193e-12	2.95007e-09		ENSG00000140511.10	HAPLN3	PROTEIN_CODING	2.40753	3.20555	1.95965e-56	7.72677e-54
ENSG00000146263.10	MMS22L	PROTEIN_CODING	1.34043	1.82333	8.74211e-12	3.39472e-09		ENSG00000166535.18	A2ML1	PROTEIN_CODING	2.28208	0.872006	2.11473e-56	8.21187e-54
ENSG00000133488.13	SEC14L4	PROTEIN_CODING	0.885038	0.374444	9.29032e-12	3.55376e-09		ENSG00000075618.16	FSCN1	PROTEIN_CODING	1.886	4.5954	2.63558e-56	1.00473e-53
ENSG00000204175.5	GPRIN2	PROTEIN_CODING	1.81526	1.24587	1.08156e-11	4.01319e-09		ENSG00000164237.7	CMBL	PROTEIN_CODING	-2.35166	4.70083	2.6658e-56	1.00473e-53
ENSG00000136231.12	IGF2BP3	PROTEIN_CODING	1.7336	0.748571	1.09611e-11	4.01319e-09		ENSG00000163683.10	SMIM14	PROTEIN_CODING	-1.7857	5.55265	5.02722e-56	1.86729e-53
ENSG00000111319.11	SCNN1A	PROTEIN_CODING	-2.68817	5.17048	1.07905e-11	4.01319e-09		ENSG00000154655.13	L3MBTL4	PROTEIN_CODING	1.43603	1.1385	1.1399e-55	4.17349e-53
ENSG00000174749.5	C4ORF32	PROTEIN_CODING	-1.51428	2.43492	1.18038e-11	4.26084e-09		ENSG00000117013.13	KCNQ4	PROTEIN_CODING	1.16027	0.760265	2.00646e-55	7.24274e-53
ENSG00000196591.10	HDAC2	PROTEIN_CODING	1.14806	5.87317	1.47878e-11	5.24038e-09		ENSG00000115596.3	WNT6	PROTEIN_CODING	1.33594	0.672183	4.54964e-55	1.61948e-52
ENSG00000151090.16	THRB	PROTEIN_CODING	-1.43153	2.2673	1.49264e-11	5.24038e-09		ENSG00000105173.12	CCNE1	PROTEIN_CODING	2.04061	2.04298	4.98338e-55	1.74958e-52
ENSG00000146281.5	PM20D2	PROTEIN_CODING	1.76385	2.09413	1.78383e-11	6.17808e-09		ENSG00000229544.8	NKX1-2	PROTEIN_CODING	1.06611	0.401268	7.12231e-55	2.46673e-52
ENSG00000143621.15	ILF2	PROTEIN_CODING	1.32158	7.14619	1.95041e-11	6.57725e-09		ENSG00000164626.8	KCNK5	PROTEIN_CODING	2.27291	1.7436	1.436e-54	4.9071e-52
ENSG00000117013.13	KCNQ4	PROTEIN_CODING	1.51153	1.0754	1.939e-11	6.57725e-09		ENSG00000134830.5	C5AR2	PROTEIN_CODING	-1.85792	2.13038	2.48369e-54	8.37558e-52
ENSG00000186297.10	GABRA5	PROTEIN_CODING	0.576396	0.288095	2.07294e-11	6.89966e-09		ENSG00000083444.15	PLOD1	PROTEIN_CODING	1.43989	5.91879	2.76387e-54	9.19938e-52
ENSG00000182158.13	CREB3L2	PROTEIN_CODING	1.20891	4.21698	2.26724e-11	7.2634e-09		ENSG00000167861.14	HID1	PROTEIN_CODING	-2.03612	5.28667	2.99671e-54	9.84648e-52
ENSG00000077935.15	SMC1B	PROTEIN_CODING	0.528283	0.318571	2.25152e-11	7.2634e-09		ENSG00000141384.10	TAF4B	PROTEIN_CODING	1.27933	1.47788	3.37105e-54	1.09363e-51
ENSG00000135912.9	TTLL4	PROTEIN_CODING	1.51774	5.26317	2.21791e-11	7.2634e-09		ENSG00000134755.13	DSC2	PROTEIN_CODING	2.46161	3.49584	4.49353e-54	1.43956e-51
ENSG00000144354.12	CDCA7	PROTEIN_CODING	2.37347	2.29127	2.33058e-11	7.37414e-09		ENSG00000120254.14	MTHFD1L	PROTEIN_CODING	1.58539	2.96189	8.13082e-54	2.57265e-51
ENSG00000152642.9	GPD1L	PROTEIN_CODING	-1.61821	3.84635	2.77169e-11	8.66287e-09		ENSG00000128928.7	IVD	PROTEIN_CODING	-1.48368	4.84416	1.63813e-53	5.11996e-51
ENSG00000096063.13	SRPK1	PROTEIN_CODING	1.35636	4.13794	2.89587e-11	8.94197e-09		ENSG00000050405.12	LIMA1	PROTEIN_CODING	-1.3707	5.26457	1.66578e-53	5.14366e-51
ENSG00000074410.12	CA12	PROTEIN_CODING	-3.40466	5.58524	3.07422e-11	9.37966e-09		ENSG00000227036.5	LINC00511	LINCRNA	2.24343	1.95732	1.75124e-53	5.34317e-51
ENSG00000197472.13	ZNF695	PROTEIN_CODING	1.85096	1.37984	3.15376e-11	9.50914e-09		ENSG00000167614.12	TTYH1	PROTEIN_CODING	2.56822	1.18047	4.24222e-53	1.2791e-50
ENSG00000186815.11	TPCN1	PROTEIN_CODING	-0.906396	5.09952	3.39074e-11	1.01048e-08		ENSG00000136944.16	LMX1B	PROTEIN_CODING	-1.86961	3.39782	6.14059e-53	1.82997e-50
ENSG00000167614.12	TTYH1	PROTEIN_CODING	2.97157	1.36111	3.48181e-11	1.02569e-08		ENSG00000047346.11	FAM214A	PROTEIN_CODING	-1.78838	4.67024	7.80601e-53	2.29954e-50
ENSG00000105143.11	SLC1A6	PROTEIN_CODING	1.22577	0.390794	3.62875e-11	1.05683e-08		ENSG00000187486.5	KCNJ11	PROTEIN_CODING	-1.89897	2.61909	1.81011e-52	5.27174e-50
ENSG00000253164.4	RP11-563N12.2	LINCRNA	0.584415	0.266349	3.80961e-11	1.06981e-08		ENSG00000148143.11	ZNF462	PROTEIN_CODING	1.4745	1.72142	2.14614e-52	6.18016e-50
ENSG00000143401.13	ANP32E	PROTEIN_CODING	1.58509	4.57651	3.83575e-11	1.06981e-08		ENSG00000188959.9	C9ORF152	PROTEIN_CODING	-2.36665	2.9431	3.39044e-52	9.65485e-50
ENSG00000010292.11	NCAPD2	PROTEIN_CODING	1.66802	5.21175	3.84027e-11	1.06981e-08		ENSG00000071051.12	NCK2	PROTEIN_CODING	1.2012	4.50357	5.1986e-52	1.46412e-49
ENSG00000174963.16	ZIC4	PROTEIN_CODING	1.07875	0.480476	3.83139e-11	1.06981e-08		ENSG00000005513.9	SOX8	PROTEIN_CODING	1.90763	0.857227	1.10041e-51	3.06548e-49
ENSG00000102243.11	VGLL1	PROTEIN_CODING	3.90753	1.85571	4.04025e-11	1.11341e-08		ENSG00000111328.5	CDK2AP1	PROTEIN_CODING	1.44419	6.95873	1.12298e-51	3.09473e-49
ENSG00000171604.10	CXXC5	PROTEIN_CODING	-1.77549	5.62667	4.44512e-11	1.20389e-08		ENSG00000124839.11	RAB17	PROTEIN_CODING	-1.71751	3.98785	1.64194e-51	4.47672e-49
ENSG00000176381.5	PRR18	PROTEIN_CODING	0.454868	0.253333	4.4625e-11	1.20389e-08		ENSG00000125965.7	GDF5	PROTEIN_CODING	1.09327	0.550885	1.67822e-51	4.52748e-49
ENSG00000164124.9	TMEM144	PROTEIN_CODING	-1.40649	3.70524	4.56694e-11	1.21923e-08		ENSG00000144681.9	STAC	PROTEIN_CODING	1.3676	0.877168	2.2075e-51	5.89333e-49
ENSG00000250588.5	IQCJ-SCHIP1	PROTEIN_CODING	1.42089	3.18365	4.98058e-11	1.31595e-08		ENSG00000113719.14	ERGIC1	PROTEIN_CODING	-1.32525	6.78265	3.50854e-51	9.27013e-49
ENSG00000273321.1	RP11-621L6.3	LINCRNA	1.03681	0.754762	5.30254e-11	1.37271e-08		ENSG00000116191.16	RALGPS2	PROTEIN_CODING	-1.81229	3.43009	3.99502e-51	1.04478e-48
ENSG00000251349.3	MSANTD3-TMEFF1	PROTEIN_CODING	1.15306	1.66397	5.26109e-11	1.37271e-08		ENSG00000155957.15	TMBIM4	PROTEIN_CODING	-1.1268	6.68254	5.60988e-51	1.45228e-48
ENSG00000173011.11	TADA2B	PROTEIN_CODING	-0.84817	3.37254	5.9604e-11	1.52759e-08		ENSG00000165325.12	CCDC67	PROTEIN_CODING	0.582585	0.423687	9.13261e-51	2.3406e-48
ENSG00000136928.4	GABBR2	PROTEIN_CODING	1.44826	0.397619	6.18336e-11	1.55366e-08		ENSG00000183943.5	PRKX	PROTEIN_CODING	1.64992	2.7328	9.89603e-51	2.51114e-48
ENSG00000185634.10	SHC4	PROTEIN_CODING	2.2697	1.12857	6.15456e-11	1.55366e-08		ENSG00000101311.14	FERMT1	PROTEIN_CODING	1.5579	0.923422	1.0742e-50	2.6991e-48
ENSG00000112242.13	E2F3	PROTEIN_CODING	1.33649	2.89365	6.73254e-11	1.67523e-08		ENSG00000261857.5	MIA	PROTEIN_CODING	4.01487	2.93195	1.62474e-50	4.04276e-48
ENSG00000139531.11	SUOX	PROTEIN_CODING	-0.92717	4.03	7.06388e-11	1.74077e-08		ENSG00000138801.7	PAPSS1	PROTEIN_CODING	1.21688	5.26206	2.32847e-50	5.7381e-48
ENSG00000164626.8	KCNK5	PROTEIN_CODING	1.96787	1.74349	7.39449e-11	1.78786e-08		ENSG00000231817.6	LINC01198	LINCRNA	1.37443	0.509794	3.0633e-50	7.47707e-48
ENSG00000103257.7	SLC7A5	PROTEIN_CODING	2.30315	3.29143	7.3628e-11	1.78786e-08		ENSG00000259604.4	RP11-66B24.1	LINCRNA	0.998446	0.513009	3.79274e-50	9.17021e-48
ENSG00000183072.9	NKX2-5	PROTEIN_CODING	1.43606	0.488889	8.15488e-11	1.95329e-08		ENSG00000197329.10	PELI1	PROTEIN_CODING	1.33892	3.02274	4.75465e-50	1.13885e-47
ENSG00000112079.8	STK38	PROTEIN_CODING	0.797	4.59651	8.96646e-11	2.12779e-08		ENSG00000248360.6	LINC00504	LINCRNA	-1.75588	1.80661	7.23945e-50	1.71796e-47
ENSG00000162607.11	USP1	PROTEIN_CODING	1.15196	4.02889	9.11163e-11	2.1424e-08		ENSG00000146013.9	GFRA3	PROTEIN_CODING	1.36834	0.557316	1.19349e-49	2.80624e-47
ENSG00000196503.2	ARL9	PROTEIN_CODING	1.2356	0.999524	9.31494e-11	2.1703e-08		ENSG00000196503.2	ARL9	PROTEIN_CODING	1.36055	0.962212	1.22484e-49	2.85376e-47
ENSG00000160208.12	RRP1B	PROTEIN_CODING	0.732943	3.3254	9.43345e-11	2.17811e-08		ENSG00000214376.5	VSTM5	PROTEIN_CODING	0.882039	0.552389	1.25086e-49	2.88813e-47
ENSG00000164045.10	CDC25A	PROTEIN_CODING	1.2163	1.29476	1.05139e-10	2.4059e-08		ENSG00000178467.16	P4HTM	PROTEIN_CODING	-1.56685	4.44799	1.33087e-49	3.04543e-47
ENSG00000164076.15	CAMKV	PROTEIN_CODING	1.10604	0.409524	1.15816e-10	2.62677e-08		ENSG00000135374.8	ELF5	PROTEIN_CODING	3.54895	2.47764	1.58112e-49	3.58607e-47
ENSG00000160180.15	TFF3	PROTEIN_CODING	-5.92394	6.32063	1.18571e-10	2.66565e-08		ENSG00000104783.10	KCNN4	PROTEIN_CODING	2.54346	3.39997	2.21099e-49	4.97066e-47
ENSG00000281152.1	IL12RB2	PROTEIN_CODING	0.95583	0.368889	1.28533e-10	2.86451e-08		ENSG00000188910.7	GJB3	PROTEIN_CODING	1.8244	0.968319	2.70686e-49	6.03254e-47
ENSG00000171865.8	RNASEH1	PROTEIN_CODING	0.876151	3.16492	1.3057e-10	2.88481e-08		ENSG00000109654.13	TRIM2	PROTEIN_CODING	1.89449	2.53009	3.52553e-49	7.78929e-47
ENSG00000166535.18	A2ML1	PROTEIN_CODING	2.83257	0.889048	1.35729e-10	2.97316e-08		ENSG00000231367.4	AC016995.3	LINCRNA	2.02755	1.24342	4.02818e-49	8.82378e-47
ENSG00000171119.2	NRTN	PROTEIN_CODING	1.43549	0.859365	1.42571e-10	3.07054e-08		ENSG00000184599.12	FAM19A3	PROTEIN_CODING	1.38113	0.700472	5.63259e-49	1.22337e-46
ENSG00000100426.6	ZBED4	PROTEIN_CODING	1.03219	2.46365	1.42568e-10	3.07054e-08		ENSG00000198732.9	SMOC1	PROTEIN_CODING	2.25994	1.27853	6.08259e-49	1.31001e-46
ENSG00000102098.16	SCML2	PROTEIN_CODING	1.45147	1.55492	1.50164e-10	3.20714e-08		ENSG00000165138.15	ANKS6	PROTEIN_CODING	1.44712	1.65345	9.1679e-49	1.95803e-46
ENSG00000085377.12	PREP	PROTEIN_CODING	0.950792	3.93413	1.56331e-10	3.31124e-08		ENSG00000141337.11	ARSG	PROTEIN_CODING	-1.8111	3.09693	1.12146e-48	2.3741e-46
ENSG00000115507.8	OTX1	PROTEIN_CODING	1.49153	1.10222	1.62874e-10	3.42155e-08		ENSG00000131759.16	RARA	PROTEIN_CODING	-1.67178	5.47923	1.13013e-48	2.3741e-46
ENSG00000176597.10	B3GNT5	PROTEIN_CODING	1.624	2.42778	1.64902e-10	3.436e-08		ENSG00000041353.8	RAB27B	PROTEIN_CODING	-1.77766	3.16726	1.33403e-48	2.77965e-46
ENSG00000123505.13	AMD1	PROTEIN_CODING	1.68274	4.70937	1.70307e-10	3.49185e-08		ENSG00000120262.9	CCDC170	PROTEIN_CODING	-1.89065	2.13655	1.37086e-48	2.83338e-46
ENSG00000104833.9	TUBB4A	PROTEIN_CODING	0.989925	0.559206	1.69772e-10	3.49185e-08		ENSG00000109501.12	WFS1	PROTEIN_CODING	-1.40993	4.59799	1.8693e-48	3.83266e-46
ENSG00000034053.13	APBA2	PROTEIN_CODING	0.882585	0.726508	1.77499e-10	3.58199e-08		ENSG00000158220.12	ESYT3	PROTEIN_CODING	0.824385	0.602596	1.89297e-48	3.8504e-46
ENSG00000100219.15	XBP1	PROTEIN_CODING	-2.55711	9.07222	1.76638e-10	3.58199e-08		ENSG00000165533.17	TTC8	PROTEIN_CODING	-1.19458	4.04628	2.45589e-48	4.95606e-46
ENSG00000147874.9	HAUS6	PROTEIN_CODING	0.844906	2.07921	1.78975e-10	3.58356e-08		ENSG00000124784.7	RIOK1	PROTEIN_CODING	1.00055	3.48177	2.56434e-48	5.1183e-46
ENSG00000171492.13	LRRC8D	PROTEIN_CODING	0.925245	3.56762	1.82199e-10	3.61983e-08		ENSG00000112242.13	E2F3	PROTEIN_CODING	1.20535	2.84791	2.57622e-48	5.1183e-46
ENSG00000165997.4	ARL5B	PROTEIN_CODING	0.870132	2.57698	1.89818e-10	3.74219e-08		ENSG00000229891.1	LINC01315	LINCRNA	1.60431	1.53	3.1831e-48	6.27535e-46
ENSG00000104044.14	OCA2	PROTEIN_CODING	0.640075	0.289524	1.94259e-10	3.79045e-08		ENSG00000167755.12	KLK6	PROTEIN_CODING	3.16645	1.67003	5.00746e-48	9.79665e-46
ENSG00000142864.13	SERBP1	PROTEIN_CODING	0.819472	5.3446	1.95224e-10	3.79045e-08		ENSG00000134802.16	SLC43A3	PROTEIN_CODING	1.58971	4.51681	8.62826e-48	1.66571e-45
ENSG00000177602.5	GSG2	PROTEIN_CODING	1.01991	0.846984	1.99484e-10	3.84405e-08		ENSG00000173320.8	STOX2	PROTEIN_CODING	0.802469	0.729381	8.64409e-48	1.66571e-45
ENSG00000112578.8	BYSL	PROTEIN_CODING	1.10132	3.82349	2.08492e-10	3.929e-08		ENSG00000133019.10	CHRM3	PROTEIN_CODING	1.49973	0.794779	1.66754e-47	3.18935e-45
ENSG00000069020.17	MAST4	PROTEIN_CODING	-1.49028	3.14873	2.0763e-10	3.929e-08		ENSG00000143674.9	MLK4	PROTEIN_CODING	1.36739	1.41381	1.80843e-47	3.4332e-45
ENSG00000128564.6	VGF	PROTEIN_CODING	0.678057	0.358571	2.06029e-10	3.929e-08		ENSG00000268104.2	SLC6A14	PROTEIN_CODING	2.16103	1.04304	2.19852e-47	4.14309e-45
ENSG00000187720.13	THSD4	PROTEIN_CODING	-2.78355	3.66571	2.15082e-10	4.0236e-08		ENSG00000174132.8	FAM174A	PROTEIN_CODING	-1.25281	4.1518	2.24331e-47	4.18869e-45
ENSG00000163975.10	MFI2	PROTEIN_CODING	2.20481	3.13016	2.27221e-10	4.21988e-08		ENSG00000117472.8	TSPAN1	PROTEIN_CODING	-3.42303	4.88861	2.25541e-47	4.18869e-45
ENSG00000091831.20	ESR1	PROTEIN_CODING	-3.81496	4.47841	2.42696e-10	4.47485e-08		ENSG00000100146.15	SOX10	PROTEIN_CODING	3.43735	2.01009	2.27305e-47	4.19108e-45
ENSG00000107485.14	GATA3	PROTEIN_CODING	-4.11891	6.60111	2.51816e-10	4.60985e-08		ENSG00000184661.12	CDCA2	PROTEIN_CODING	1.54719	1.85419	2.31229e-47	4.23298e-45
ENSG00000183401.10	CCDC159	PROTEIN_CODING	-1.29696	6.1081	2.62457e-10	4.77057e-08		ENSG00000143401.13	ANP32E	PROTEIN_CODING	1.68713	4.51835	2.60451e-47	4.7341e-45
ENSG00000183196.7	CHST6	PROTEIN_CODING	0.814113	0.611111	2.70078e-10	4.87453e-08		ENSG00000134324.10	LPIN1	PROTEIN_CODING	1.38896	2.7626	2.71376e-47	4.88876e-45
ENSG00000111247.13	RAD51AP1	PROTEIN_CODING	1.97615	3.05952	2.81869e-10	5.01667e-08		ENSG00000139531.11	SUOX	PROTEIN_CODING	-0.945994	4.0405	2.72774e-47	4.88876e-45
ENSG00000113558.17	SKP1	PROTEIN_CODING	-0.867528	7.92683	2.80259e-10	5.01667e-08		ENSG00000146281.5	PM20D2	PROTEIN_CODING	1.64377	1.62345	3.07056e-47	5.46495e-45
ENSG00000136943.9	CTSV	PROTEIN_CODING	1.49987	1.61921	2.95977e-10	5.23145e-08		ENSG00000118513.17	MYB	PROTEIN_CODING	-2.42431	4.41596	3.101e-47	5.48106e-45
ENSG00000168268.9	NT5DC2	PROTEIN_CODING	1.51085	6.38397	3.00358e-10	5.27252e-08		ENSG00000203760.7	CENPW	PROTEIN_CODING	2.02071	3.87271	4.48621e-47	7.87515e-45
ENSG00000140534.12	TICRR	PROTEIN_CODING	1.48057	1.17444	3.11123e-10	5.42434e-08		ENSG00000171119.2	NRTN	PROTEIN_CODING	1.38332	0.965782	4.60803e-47	8.03396e-45
ENSG00000183571.9	PGPEP1L	PROTEIN_CODING	0.409321	0.233651	3.1778e-10	5.50296e-08		ENSG00000131844.14	MCCC2	PROTEIN_CODING	-1.6694	5.641	5.32028e-47	9.21308e-45
ENSG00000144668.10	ITGA9	PROTEIN_CODING	1.68755	2.23032	3.27948e-10	5.56621e-08		ENSG00000165548.9	TMEM63C	PROTEIN_CODING	-1.9281	2.69546	6.61494e-47	1.13781e-44
ENSG00000026559.12	KCNG1	PROTEIN_CODING	2.02106	1.06175	3.24245e-10	5.56621e-08		ENSG00000197472.13	ZNF695	PROTEIN_CODING	1.52005	1.44059	7.00731e-47	1.19727e-44
ENSG00000124571.16	XPO5	PROTEIN_CODING	1.30768	5.14889	3.27945e-10	5.56621e-08		ENSG00000134352.18	IL6ST	PROTEIN_CODING	-2.24144	5.66168	7.37447e-47	1.25166e-44
ENSG00000100302.6	RASD2	PROTEIN_CODING	2.32604	2.04317	3.42429e-10	5.77376e-08		ENSG00000225194.2	LINC00092	LINCRNA	0.796339	0.405605	7.77232e-47	1.3105e-44
ENSG00000188763.4	FZD9	PROTEIN_CODING	1.28728	0.469048	3.61519e-10	6.0558e-08		ENSG00000157514.15	TSC22D3	PROTEIN_CODING	-1.48579	6.24628	9.70823e-47	1.62622e-44
ENSG00000151474.18	FRMD4A	PROTEIN_CODING	1.48909	4.46127	3.9028e-10	6.49512e-08		ENSG00000204531.14	POU5F1	PROTEIN_CODING	0.418987	0.309617	1.11769e-46	1.86008e-44
ENSG00000183674.10	LINC00518	LINCRNA	0.638981	0.264444	3.98571e-10	6.50635e-08		ENSG00000111716.11	LDHB	PROTEIN_CODING	2.27819	6.61894	1.20682e-46	1.99546e-44
ENSG00000120647.8	CCDC77	PROTEIN_CODING	1.24853	3.49365	3.96721e-10	6.50635e-08		ENSG00000213639.8	PPP1CB	PROTEIN_CODING	0.879443	6.21785	1.52127e-46	2.49927e-44
ENSG00000183943.5	PRKX	PROTEIN_CODING	1.32889	3.00905	3.95315e-10	6.50635e-08		ENSG00000162385.9	MAGOH	PROTEIN_CODING	1.00145	5.46634	1.83821e-46	3.00072e-44
ENSG00000124795.13	DEK	PROTEIN_CODING	1.28087	5.73444	4.26253e-10	6.9142e-08		ENSG00000179627.9	ZBTB42	PROTEIN_CODING	-1.25731	3.14746	1.8728e-46	3.03784e-44
ENSG00000143416.19	SELENBP1	PROTEIN_CODING	-2.31719	6.53238	4.3017e-10	6.93386e-08		ENSG00000075275.15	CELSR1	PROTEIN_CODING	-2.03753	4.75956	1.89407e-46	3.05302e-44
ENSG00000214376.5	VSTM5	PROTEIN_CODING	1.38898	0.893492	4.35667e-10	6.97857e-08		ENSG00000163072.13	NOSTRIN	PROTEIN_CODING	-2.18358	3.22676	2.36518e-46	3.78858e-44
ENSG00000123933.13	MXD4	PROTEIN_CODING	-0.872566	5.31206	4.40916e-10	7.01878e-08		ENSG00000185133.12	INPP5J	PROTEIN_CODING	-2.13273	3.11419	3.02326e-46	4.81261e-44
ENSG00000214336.4	FOXI3	PROTEIN_CODING	1.35057	0.42381	4.47524e-10	7.07999e-08		ENSG00000183323.11	CCDC125	PROTEIN_CODING	-1.10231	2.13811	3.51123e-46	5.55489e-44
ENSG00000266278.1	RP11-41O4.2	LINCRNA	0.25483	0.187619	4.57985e-10	7.15713e-08		ENSG00000186897.4	C1QL4	PROTEIN_CODING	0.943236	0.449056	3.54781e-46	5.57833e-44
ENSG00000100142.13	POLR2F	PROTEIN_CODING	0.974151	5.57048	4.56858e-10	7.15713e-08		ENSG00000167771.5	RCOR2	PROTEIN_CODING	1.57805	1.29702	4.04886e-46	6.32733e-44
ENSG00000187801.13	ZFP69B	PROTEIN_CODING	0.915189	1.29508	4.66881e-10	7.25194e-08		ENSG00000004838.12	ZMYND10	PROTEIN_CODING	-2.41976	3.2182	5.55846e-46	8.6338e-44
ENSG00000140463.12	BBS4	PROTEIN_CODING	-0.928132	4.49381	4.89454e-10	7.51151e-08		ENSG00000204446.4	C9ORF170	LINCRNA	0.228032	0.201091	8.25505e-46	1.27451e-43
ENSG00000151746.12	BICD1	PROTEIN_CODING	1.157	3.22365	4.87233e-10	7.51151e-08		ENSG00000178187.6	ZNF454	PROTEIN_CODING	0.556702	0.598643	9.10334e-46	1.39706e-43
ENSG00000146013.9	GFRA3	PROTEIN_CODING	0.807094	0.453016	5.00319e-10	7.54276e-08		ENSG00000186684.11	CYP27C1	PROTEIN_CODING	0.782799	0.405693	1.19927e-45	1.82954e-43
ENSG00000241697.4	TMEFF1	PROTEIN_CODING	0.311509	0.247937	4.98841e-10	7.54276e-08		ENSG00000111344.10	RASAL1	PROTEIN_CODING	1.73443	1.26319	1.31133e-45	1.98864e-43
ENSG00000148429.13	USP6NL	PROTEIN_CODING	0.79466	2.89048	4.9696e-10	7.54276e-08		ENSG00000046653.13	GPM6B	PROTEIN_CODING	1.76276	2.12245	3.10295e-45	4.67798e-43
ENSG00000107807.11	TLX1	PROTEIN_CODING	1.68736	0.580476	5.24777e-10	7.86522e-08		ENSG00000206075.12	SERPINB5	PROTEIN_CODING	2.69529	2.15257	3.32833e-45	4.9884e-43
ENSG00000107937.17	GTPBP4	PROTEIN_CODING	1.09549	5.3054	5.2786e-10	7.86542e-08		ENSG00000099256.17	PRTFDC1	PROTEIN_CODING	1.6272	2.28699	3.37529e-45	5.02938e-43
ENSG00000109501.12	WFS1	PROTEIN_CODING	-1.3993	4.10619	5.44682e-10	8.06916e-08		ENSG00000117399.12	CDC20	PROTEIN_CODING	2.18577	4.38032	4.58973e-45	6.79943e-43
ENSG00000175356.11	SCUBE2	PROTEIN_CODING	-4.25568	6.08317	5.82413e-10	8.57854e-08		ENSG00000136928.4	GABBR2	PROTEIN_CODING	1.05718	0.419735	5.21536e-45	7.68187e-43
ENSG00000185519.8	FAM131C	PROTEIN_CODING	0.438075	0.29746	5.9011e-10	8.64225e-08		ENSG00000085831.14	TTC39A	PROTEIN_CODING	-2.28783	5.58186	6.85081e-45	1.00331e-42
ENSG00000248538.5	RP11-10A14.5	LINCRNA	1.9143	0.695556	6.03052e-10	8.78161e-08		ENSG00000081985.9	IL12RB2	PROTEIN_CODING	1.72416	0.923156	7.23801e-45	1.05399e-42
ENSG00000075340.21	ADD2	PROTEIN_CODING	1.60087	1.29524	6.13735e-10	8.88668e-08		ENSG00000187244.9	BCAM	PROTEIN_CODING	-1.99703	6.75204	8.31464e-45	1.20393e-42
ENSG00000204385.9	SLC44A4	PROTEIN_CODING	-2.90574	2.90651	6.26234e-10	9.01671e-08		ENSG00000158186.11	MRAS	PROTEIN_CODING	1.63283	3.5369	1.33374e-44	1.92037e-42
ENSG00000187244.9	BCAM	PROTEIN_CODING	-2.16464	6.77905	6.60214e-10	9.40397e-08		ENSG00000273209.1	RP11-107N15.1	LINCRNA	0.607607	0.492655	1.71734e-44	2.45886e-42
ENSG00000157827.18	FMNL2	PROTEIN_CODING	1.37002	3.99444	6.60468e-10	9.40397e-08		ENSG00000134453.14	RBM17	PROTEIN_CODING	1.00682	5.66558	1.80531e-44	2.57046e-42
ENSG00000134684.9	YARS	PROTEIN_CODING	0.780189	5.61365	6.86947e-10	9.72695e-08		ENSG00000160182.2	TFF1	PROTEIN_CODING	-5.79137	5.84071	1.9782e-44	2.80107e-42
ENSG00000141639.10	MAPK4	PROTEIN_CODING	1.23396	0.561905	7.01021e-10	9.87168e-08		ENSG00000115255.9	REEP6	PROTEIN_CODING	-2.83019	4.56381	2.04863e-44	2.88485e-42
ENSG00000178409.12	BEND3	PROTEIN_CODING	0.989472	1.15159	7.12845e-10	9.98333e-08		ENSG00000164331.8	ANKRA2	PROTEIN_CODING	-0.969789	3.40805	4.05389e-44	5.67744e-42
ENSG00000150995.16	ITPR1	PROTEIN_CODING	-1.79208	4.69762	7.2797e-10	1.00938e-07		ENSG00000180346.3	TIGD2	PROTEIN_CODING	0.967637	2.34676	4.5677e-44	6.36226e-42
ENSG00000187607.14	ZNF286A	PROTEIN_CODING	1.22394	3.22333	7.28612e-10	1.00938e-07		ENSG00000139644.11	TMBIM6	PROTEIN_CODING	-0.860545	8.73572	5.12131e-44	7.09482e-42
ENSG00000148604.12	RGR	PROTEIN_CODING	0.539453	0.313175	7.38652e-10	1.01779e-07		ENSG00000100142.13	POLR2F	PROTEIN_CODING	1.11993	5.69457	6.0566e-44	8.3454e-42
ENSG00000229544.8	NKX1-2	PROTEIN_CODING	1.18438	0.367619	7.50862e-10	1.02425e-07		ENSG00000165186.10	PTCHD1	PROTEIN_CODING	0.791513	0.437109	6.38265e-44	8.74765e-42
ENSG00000124570.16	SERPINB6	PROTEIN_CODING	-1.0164	6.08206	7.51332e-10	1.02425e-07		ENSG00000196917.5	HCAR1	PROTEIN_CODING	-1.90038	2.62345	6.48881e-44	8.84583e-42
ENSG00000183150.6	GPR19	PROTEIN_CODING	1.25657	0.938889	7.65935e-10	1.03863e-07		ENSG00000104133.13	SPG11	PROTEIN_CODING	-0.872906	4.59546	6.74721e-44	9.14943e-42
ENSG00000186951.15	PPARA	PROTEIN_CODING	1.06738	1.80905	7.77815e-10	1.04919e-07		ENSG00000163694.13	RBM47	PROTEIN_CODING	-1.25678	4.951	6.87829e-44	9.23886e-42
ENSG00000082556.9	OPRK1	PROTEIN_CODING	0.358868	0.208095	8.08548e-10	1.08494e-07		ENSG00000175356.11	SCUBE2	PROTEIN_CODING	-4.25624	5.58263	6.88526e-44	9.23886e-42
ENSG00000047621.10	C12ORF4	PROTEIN_CODING	0.843321	3.15254	8.14253e-10	1.0869e-07		ENSG00000172602.8	RND1	PROTEIN_CODING	-2.0158	3.20381	7.29985e-44	9.74416e-42
ENSG00000174132.8	FAM174A	PROTEIN_CODING	-1.19098	4.19794	8.38798e-10	1.11386e-07		ENSG00000239305.5	RNF103	PROTEIN_CODING	-0.883626	4.52903	1.06101e-43	1.40895e-41
ENSG00000106105.12	GARS	PROTEIN_CODING	0.820925	6.42238	8.45337e-10	1.11676e-07		ENSG00000103005.10	USB1	PROTEIN_CODING	0.974907	4.1308	1.10151e-43	1.45518e-41
ENSG00000277463.1	CTD-3035K23.6	LINCRNA	1.12315	0.594127	8.53938e-10	1.12234e-07		ENSG00000145604.14	SKP2	PROTEIN_CODING	1.31502	2.80891	1.10813e-43	1.45643e-41
ENSG00000100139.12	MICALL1	PROTEIN_CODING	1.55175	3.89556	9.39996e-10	1.22914e-07		ENSG00000078018.18	MAP2	PROTEIN_CODING	1.66575	1.90985	1.18636e-43	1.55129e-41
ENSG00000104129.8	DNAJC17	PROTEIN_CODING	-0.904434	5.27587	9.56464e-10	1.24433e-07		ENSG00000133069.13	TMCC2	PROTEIN_CODING	1.34979	1.00684	1.31124e-43	1.70587e-41
ENSG00000170425.3	ADORA2B	PROTEIN_CODING	1.20391	1.12619	9.89429e-10	1.28071e-07		ENSG00000149231.10	CCDC82	PROTEIN_CODING	1.15259	2.42699	1.44508e-43	1.87051e-41
ENSG00000168306.11	ACOX2	PROTEIN_CODING	-2.29313	4.13714	1.05098e-09	1.35354e-07		ENSG00000205268.9	PDE7A	PROTEIN_CODING	1.29389	3.82035	1.62592e-43	2.08988e-41
ENSG00000179348.10	GATA2	PROTEIN_CODING	-2.03851	2.74794	1.14043e-09	1.4614e-07		ENSG00000121775.16	TMEM39B	PROTEIN_CODING	0.781404	3.17475	1.63087e-43	2.08988e-41
ENSG00000112742.8	TTK	PROTEIN_CODING	1.98538	2.22476	1.20375e-09	1.53487e-07		ENSG00000183779.6	ZNF703	PROTEIN_CODING	-2.43302	5.12425	1.64499e-43	2.09748e-41
ENSG00000099901.15	RANBP1	PROTEIN_CODING	0.947962	6.24651	1.23832e-09	1.57113e-07		ENSG00000163975.10	MFI2	PROTEIN_CODING	2.01145	2.68953	1.71023e-43	2.16987e-41
ENSG00000092758.14	COL9A3	PROTEIN_CODING	2.78796	3.07857	1.32233e-09	1.66128e-07		ENSG00000111319.11	SCNN1A	PROTEIN_CODING	-2.49444	4.92658	1.97917e-43	2.49873e-41
ENSG00000112218.8	GPR63	PROTEIN_CODING	0.606208	0.483016	1.32199e-09	1.66128e-07		ENSG00000163697.15	APBB2	PROTEIN_CODING	-1.50748	4.47127	1.99953e-43	2.51205e-41
ENSG00000137501.15	SYTL2	PROTEIN_CODING	-1.95925	5.81825	1.40166e-09	1.75234e-07		ENSG00000164434.10	FABP7	PROTEIN_CODING	3.40743	1.39386	2.32074e-43	2.90137e-41
ENSG00000115255.9	REEP6	PROTEIN_CODING	-2.82621	3.9246	1.42207e-09	1.76923e-07		ENSG00000141401.10	IMPA2	PROTEIN_CODING	1.79614	4.28018	2.36095e-43	2.93732e-41
ENSG00000224853.1	LINC00393	LINCRNA	1.89692	0.503175	1.45078e-09	1.79623e-07		ENSG00000102316.15	MAGED2	PROTEIN_CODING	-1.78936	8.2972	2.47075e-43	3.05908e-41
ENSG00000111077.16	TNS2	PROTEIN_CODING	-1.47785	6.82127	1.45833e-09	1.7969e-07		ENSG00000163872.14	YEATS2	PROTEIN_CODING	0.923985	3.1715	2.53661e-43	3.12552e-41
ENSG00000205334.2	LINC01460	LINCRNA	0.331189	0.212381	1.51174e-09	1.8538e-07		ENSG00000171428.12	NAT1	PROTEIN_CODING	-4.02601	5.00726	2.67566e-43	3.28107e-41
ENSG00000150551.10	LYPD1	PROTEIN_CODING	1.05543	1.2381	1.53397e-09	1.8721e-07		ENSG00000142864.13	SERBP1	PROTEIN_CODING	0.868226	6.47667	3.40414e-43	4.15452e-41
ENSG00000139180.9	NDUFA9	PROTEIN_CODING	1.02834	6.79889	1.54849e-09	1.87212e-07		ENSG00000143179.11	UCK2	PROTEIN_CODING	1.16754	4.87254	3.87798e-43	4.71037e-41
ENSG00000183760.9	PAPL	PROTEIN_CODING	0.683377	0.338095	1.54859e-09	1.87212e-07		ENSG00000141639.10	MAPK4	PROTEIN_CODING	1.245	0.549882	3.99576e-43	4.83054e-41
ENSG00000105255.9	FSD1	PROTEIN_CODING	1.5886	1.01556	1.64713e-09	1.97096e-07		ENSG00000165105.9	RASEF	PROTEIN_CODING	-1.57006	3.50233	5.36197e-43	6.45174e-41
ENSG00000188883.4	KLRG2	PROTEIN_CODING	1.37732	1.1373	1.6393e-09	1.97096e-07		ENSG00000099282.8	TSPAN15	PROTEIN_CODING	-1.66536	5.94307	6.77962e-43	8.11939e-41
ENSG00000124159.14	MATN4	PROTEIN_CODING	0.521075	0.340635	1.65342e-09	1.97096e-07		ENSG00000197594.10	ENPP1	PROTEIN_CODING	-1.8841	3.55823	8.00751e-43	9.54533e-41
ENSG00000155111.13	CDK19	PROTEIN_CODING	1.22692	3.11683	1.67841e-09	1.99148e-07		ENSG00000162949.15	CAPN13	PROTEIN_CODING	-2.33255	3.51702	8.76574e-43	1.04008e-40
ENSG00000137563.10	GGH	PROTEIN_CODING	1.73889	4.71413	1.80843e-09	2.13586e-07		ENSG00000029725.15	RABEP1	PROTEIN_CODING	-1.46775	5.05289	1.32081e-42	1.55996e-40
ENSG00000274209.3	ANTXRL	PROTEIN_CODING	1.14625	0.522698	1.81968e-09	2.13929e-07		ENSG00000185634.10	SHC4	PROTEIN_CODING	1.79334	1.01109	1.40965e-42	1.65725e-40
ENSG00000213145.8	CRIP1	PROTEIN_CODING	-2.50326	8.46492	1.88009e-09	2.19178e-07		ENSG00000146090.14	RASGEF1C	PROTEIN_CODING	0.824751	0.423186	1.86617e-42	2.18392e-40
ENSG00000081277.10	PKP1	PROTEIN_CODING	2.51719	2.35937	1.88143e-09	2.19178e-07		ENSG00000106537.7	TSPAN13	PROTEIN_CODING	-1.71207	6.90968	1.93131e-42	2.24989e-40
ENSG00000123545.5	NDUFAF4	PROTEIN_CODING	1.08621	4.23921	1.89335e-09	2.19569e-07		ENSG00000213145.8	CRIP1	PROTEIN_CODING	-2.86747	8.91611	2.05772e-42	2.3863e-40
ENSG00000186897.4	C1QL4	PROTEIN_CODING	0.735887	0.344921	1.91655e-09	2.21258e-07		ENSG00000185442.11	FAM174B	PROTEIN_CODING	-1.48636	4.72292	2.22947e-42	2.57383e-40
ENSG00000145604.14	SKP2	PROTEIN_CODING	1.07943	3.1319	1.96615e-09	2.25966e-07		ENSG00000231826.4	AC016735.2	LINCRNA	1.79118	1.01737	2.31929e-42	2.66551e-40
ENSG00000130005.10	GAMT	PROTEIN_CODING	-1.75943	4.07016	2.00471e-09	2.29369e-07		ENSG00000110171.17	TRIM3	PROTEIN_CODING	-1.4592	3.76914	2.40391e-42	2.75044e-40
ENSG00000088386.14	SLC15A1	PROTEIN_CODING	1.2353	0.427778	2.03457e-09	2.31751e-07		ENSG00000176678.5	FOXL1	PROTEIN_CODING	0.753678	0.640885	2.49943e-42	2.84701e-40
ENSG00000187672.11	ERC2	PROTEIN_CODING	0.551453	0.585079	2.13394e-09	2.39905e-07		ENSG00000158457.5	TSPAN33	PROTEIN_CODING	1.51578	3.47062	2.67213e-42	3.03027e-40
ENSG00000080608.9	KIAA0020	PROTEIN_CODING	1.14825	4.95302	2.13424e-09	2.39905e-07		ENSG00000111845.4	PAK1IP1	PROTEIN_CODING	0.923624	3.58944	3.10128e-42	3.50144e-40
ENSG00000236311.5	TLX1NB	PROTEIN_CODING	0.342264	0.202063	2.13093e-09	2.39905e-07		ENSG00000080608.9	KIAA0020	PROTEIN_CODING	1.12645	4.22053	3.22572e-42	3.62596e-40
ENSG00000166123.12	GPT2	PROTEIN_CODING	1.63334	3.34492	2.24634e-09	2.51404e-07		ENSG00000164574.14	GALNT10	PROTEIN_CODING	-1.56325	4.301	6.51843e-42	7.29523e-40
ENSG00000143178.11	TBX19	PROTEIN_CODING	1.05066	2.16111	2.36808e-09	2.63876e-07		ENSG00000135045.6	C9ORF40	PROTEIN_CODING	0.932189	1.81156	7.44818e-42	8.29954e-40
ENSG00000171793.12	CTPS1	PROTEIN_CODING	1.4864	4.80254	2.52722e-09	2.8039e-07		ENSG00000231768.1	LINC01354	LINCRNA	0.43291	0.365251	8.64942e-42	9.59636e-40
ENSG00000107159.11	CA9	PROTEIN_CODING	3.23877	1.31032	2.58045e-09	2.85062e-07		ENSG00000114861.17	FOXP1	PROTEIN_CODING	-1.15199	4.37121	1.05144e-41	1.16153e-39
ENSG00000102678.6	FGF9	PROTEIN_CODING	1.62962	0.739048	2.70783e-09	2.97849e-07		ENSG00000144218.17	AFF3	PROTEIN_CODING	-2.93447	3.6485	1.1333e-41	1.24658e-39
ENSG00000148798.8	INA	PROTEIN_CODING	0.929547	0.37	2.72156e-09	2.9808e-07		ENSG00000184154.11	LRTOMT	PROTEIN_CODING	-1.24206	3.75027	1.21077e-41	1.3261e-39
ENSG00000168589.13	DYNLRB2	PROTEIN_CODING	-2.00004	2.32857	2.77909e-09	3.03087e-07		ENSG00000178568.12	ERBB4	PROTEIN_CODING	-2.101	2.24971	1.32967e-41	1.45013e-39
ENSG00000092621.10	PHGDH	PROTEIN_CODING	2.57906	4.25032	2.92274e-09	3.17402e-07		ENSG00000132780.15	NASP	PROTEIN_CODING	1.0331	5.87457	1.59135e-41	1.72817e-39
ENSG00000085871.7	MGST2	PROTEIN_CODING	-1.18613	5.54286	2.98994e-09	3.2333e-07		ENSG00000136943.9	CTSV	PROTEIN_CODING	1.91599	2.14451	1.64543e-41	1.77936e-39
ENSG00000103534.15	TMC5	PROTEIN_CODING	-3.3954	3.81444	3.09042e-09	3.32792e-07		ENSG00000099622.12	CIRBP	PROTEIN_CODING	-1.12824	7.63442	1.67116e-41	1.79959e-39
ENSG00000133019.10	CHRM3	PROTEIN_CODING	1.21017	0.594921	3.44189e-09	3.69088e-07		ENSG00000253276.2	CCDC71L	PROTEIN_CODING	1.16745	3.05687	1.69206e-41	1.81447e-39
ENSG00000141753.6	IGFBP4	PROTEIN_CODING	-1.66449	7.92429	3.48977e-09	3.72664e-07		ENSG00000157368.9	IL34	PROTEIN_CODING	1.87314	2.24274	1.77108e-41	1.89129e-39
ENSG00000237751.2	LINC01143	LINCRNA	0.850208	0.441746	3.51053e-09	3.73325e-07		ENSG00000006377.10	DLX6	PROTEIN_CODING	0.875414	0.373127	1.92128e-41	2.04317e-39
ENSG00000129195.14	FAM64A	PROTEIN_CODING	2.14985	2.1354	3.54198e-09	3.75113e-07		ENSG00000148671.12	ADIRF	PROTEIN_CODING	-2.89161	6.84791	2.04811e-41	2.16905e-39
ENSG00000006377.10	DLX6	PROTEIN_CODING	1.12523	0.462381	3.64766e-09	3.84715e-07		ENSG00000197496.5	SLC2A10	PROTEIN_CODING	-1.79358	4.27277	2.1093e-41	2.22466e-39
ENSG00000111880.14	RNGTT	PROTEIN_CODING	0.653019	2.34063	3.73705e-09	3.92528e-07		ENSG00000152455.14	SUV39H2	PROTEIN_CODING	1.09091	2.71056	2.42716e-41	2.54941e-39
ENSG00000148468.15	FAM171A1	PROTEIN_CODING	1.61842	2.78048	3.80734e-09	3.98279e-07		ENSG00000069482.6	GAL	PROTEIN_CODING	2.17051	1.44678	3.45379e-41	3.61295e-39
ENSG00000238062.4	SPATA3-AS1	LINCRNA	0.122019	0.176349	3.89744e-09	4.06047e-07		ENSG00000196196.2	HRCT1	PROTEIN_CODING	2.13899	1.48375	3.59134e-41	3.74156e-39
ENSG00000173210.18	ABLIM3	PROTEIN_CODING	-1.96874	3.51524	4.22099e-09	4.37249e-07		ENSG00000151892.13	GFRA1	PROTEIN_CODING	-3.86752	4.46864	3.73032e-41	3.87062e-39
ENSG00000143870.11	PDIA6	PROTEIN_CODING	0.781623	6.57444	4.23105e-09	4.37249e-07		ENSG00000186868.14	MAPT	PROTEIN_CODING	-2.83542	3.58622	3.84614e-41	3.97471e-39
ENSG00000163820.13	FYCO1	PROTEIN_CODING	-0.846472	3.42111	4.27907e-09	4.40434e-07		ENSG00000133627.16	ACTR3B	PROTEIN_CODING	1.18109	2.7495	4.07754e-41	4.19692e-39
ENSG00000130402.10	ACTN4	PROTEIN_CODING	0.98934	8.0027	4.36277e-09	4.47254e-07		ENSG00000117115.11	PADI2	PROTEIN_CODING	2.71833	3.44959	4.19988e-41	4.30555e-39
ENSG00000132164.8	SLC6A11	PROTEIN_CODING	1.21615	0.718889	4.46848e-09	4.56266e-07		ENSG00000224853.1	LINC00393	LINCRNA	1.49983	0.45705	4.21993e-41	4.30887e-39
ENSG00000148459.14	PDSS1	PROTEIN_CODING	0.949094	2.85556	4.50453e-09	4.58122e-07		ENSG00000134215.14	VAV3	PROTEIN_CODING	-2.32885	5.36097	4.26953e-41	4.34221e-39
ENSG00000115419.11	GLS	PROTEIN_CODING	1.3593	5.24746	4.55684e-09	4.61609e-07		ENSG00000137501.15	SYTL2	PROTEIN_CODING	-1.99521	4.59808	4.6561e-41	4.71665e-39
ENSG00000169684.12	CHRNA5	PROTEIN_CODING	1.80558	1.71302	4.75979e-09	4.7874e-07		ENSG00000064787.11	BCAS1	PROTEIN_CODING	-2.57251	2.8256	5.16402e-41	5.21057e-39
ENSG00000008853.15	RHOBTB2	PROTEIN_CODING	-1.02108	2.87	4.7633e-09	4.7874e-07		ENSG00000183044.10	ABAT	PROTEIN_CODING	-2.33443	3.3572	5.59805e-41	5.62637e-39
ENSG00000114744.7	COMMD2	PROTEIN_CODING	0.676113	4.41921	4.82976e-09	4.83523e-07		ENSG00000123124.12	WWP1	PROTEIN_CODING	-1.67059	5.43563	5.77872e-41	5.78527e-39
ENSG00000138336.8	TET1	PROTEIN_CODING	0.542698	0.624444	4.98528e-09	4.97151e-07		ENSG00000160345.11	C9ORF116	PROTEIN_CODING	-1.88802	3.72357	5.97875e-41	5.96223e-39
ENSG00000164106.6	SCRG1	PROTEIN_CODING	1.60349	0.806032	5.04099e-09	5.00758e-07		ENSG00000104332.10	SFRP1	PROTEIN_CODING	3.53869	3.66614	7.68278e-41	7.63186e-39
ENSG00000162490.6	DRAXIN	PROTEIN_CODING	0.377358	0.37254	5.12518e-09	5.07155e-07		ENSG00000010438.15	PRSS3	PROTEIN_CODING	1.03745	0.522861	8.28991e-41	8.20317e-39
ENSG00000181544.12	FANCB	PROTEIN_CODING	0.985962	0.93254	5.1661e-09	5.07969e-07		ENSG00000148604.12	RGR	PROTEIN_CODING	0.803338	0.333245	9.19131e-41	9.06016e-39
ENSG00000130653.14	PNPLA7	PROTEIN_CODING	-1.35583	3.36762	5.17305e-09	5.07969e-07		ENSG00000157827.18	FMNL2	PROTEIN_CODING	1.25615	2.79788	1.00033e-40	9.8228e-39
ENSG00000203697.10	CAPN8	PROTEIN_CODING	-4.14523	4.70825	5.20942e-09	5.09588e-07		ENSG00000173660.10	UQCRH	PROTEIN_CODING	1.03133	7.56496	1.22473e-40	1.19803e-38
ENSG00000061273.16	HDAC7	PROTEIN_CODING	-0.856774	6.17778	5.31804e-09	5.18235e-07		ENSG00000127663.13	KDM4B	PROTEIN_CODING	-1.50314	4.47265	1.25254e-40	1.22058e-38
ENSG00000276408.1	RP11-490B18.5	LINCRNA	0.439509	0.358254	5.37894e-09	5.22185e-07		ENSG00000196177.11	ACADSB	PROTEIN_CODING	-2.09483	4.10271	1.28142e-40	1.24399e-38
ENSG00000124702.16	KLHDC3	PROTEIN_CODING	0.721132	5.46333	5.46622e-09	5.28655e-07		ENSG00000033170.15	FUT8	PROTEIN_CODING	-1.53464	4.92342	1.55943e-40	1.50322e-38
ENSG00000164080.12	RAD54L2	PROTEIN_CODING	0.651	2.55333	5.48931e-09	5.28893e-07		ENSG00000137309.18	HMGA1	PROTEIN_CODING	1.46224	5.95268	1.56017e-40	1.50322e-38
ENSG00000005100.11	DHX33	PROTEIN_CODING	0.796358	2.75905	5.60513e-09	5.36022e-07		ENSG00000164106.6	SCRG1	PROTEIN_CODING	1.46429	0.577522	1.6249e-40	1.55973e-38
ENSG00000153989.7	NUS1	PROTEIN_CODING	0.718377	2.38365	5.6014e-09	5.36022e-07		ENSG00000152977.8	ZIC1	PROTEIN_CODING	2.3356	1.2154	1.93982e-40	1.85507e-38
ENSG00000140522.10	RLBP1	PROTEIN_CODING	0.921774	0.33254	5.94447e-09	5.6636e-07		ENSG00000186603.5	HPDL	PROTEIN_CODING	1.41803	0.969351	2.45332e-40	2.33741e-38
ENSG00000124496.11	TRERF1	PROTEIN_CODING	-1.03358	2.48952	6.08321e-09	5.77432e-07		ENSG00000111540.14	RAB5B	PROTEIN_CODING	-0.600373	6.10112	3.23454e-40	3.0703e-38
ENSG00000181418.7	DDN	PROTEIN_CODING	0.414472	0.270317	6.26274e-09	5.92279e-07		ENSG00000168589.13	DYNLRB2	PROTEIN_CODING	-1.67447	2.21947	3.35532e-40	3.17319e-38
ENSG00000124839.11	RAB17	PROTEIN_CODING	-2.37936	4.42968	6.28831e-09	5.92511e-07		ENSG00000235750.8	KIAA0040	PROTEIN_CODING	-1.55541	4.81914	3.40922e-40	3.20904e-38
ENSG00000197496.5	SLC2A10	PROTEIN_CODING	-1.79387	4.38413	6.35843e-09	5.96924e-07		ENSG00000175040.5	CHST2	PROTEIN_CODING	1.11948	1.37729	3.41826e-40	3.20904e-38
ENSG00000164125.14	FAM198B	PROTEIN_CODING	-1.61181	5.27397	6.43349e-09	6.01766e-07		ENSG00000189157.12	FAM47E	PROTEIN_CODING	-1.37221	1.99681	3.71753e-40	3.47725e-38
ENSG00000160117.13	ANKLE1	PROTEIN_CODING	0.926849	0.85127	6.58668e-09	6.13855e-07		ENSG00000092758.14	COL9A3	PROTEIN_CODING	2.36893	2.1564	3.83055e-40	3.56994e-38
ENSG00000163879.10	DNALI1	PROTEIN_CODING	-2.71155	4.74714	6.66384e-09	6.18796e-07		ENSG00000183837.9	PNMA3	PROTEIN_CODING	0.706367	0.419735	4.00045e-40	3.71477e-38
ENSG00000176490.4	DIRAS1	PROTEIN_CODING	1.42383	1.69317	6.86342e-09	6.35027e-07		ENSG00000120278.13	PLEKHG1	PROTEIN_CODING	1.12097	1.90168	5.19524e-40	4.80682e-38
ENSG00000163364.8	LINC01116	LINCRNA	-1.72926	3.02778	7.06113e-09	6.5097e-07		ENSG00000203688.4	RP11-351J23.1	LINCRNA	1.10312	0.411829	5.46172e-40	5.03519e-38
ENSG00000128298.15	BAIAP2L2	PROTEIN_CODING	0.961849	1.18683	7.11035e-09	6.53158e-07		ENSG00000214530.6	STARD10	PROTEIN_CODING	-2.09877	8.04336	6.04517e-40	5.55311e-38
ENSG00000146143.16	PRIM2	PROTEIN_CODING	0.816623	2.57	7.1547e-09	6.54885e-07		ENSG00000113558.17	SKP1	PROTEIN_CODING	-0.901634	8.67357	6.54788e-40	5.99341e-38
ENSG00000152455.14	SUV39H2	PROTEIN_CODING	1.17113	2.74476	7.27286e-09	6.63332e-07		ENSG00000139083.9	ETV6	PROTEIN_CODING	1.05006	3.91307	6.59905e-40	6.01875e-38
ENSG00000085382.10	HACE1	PROTEIN_CODING	1.05062	2.90714	7.45797e-09	6.77803e-07		ENSG00000164385.7	C6ORF195	PROTEIN_CODING	0.161957	0.210236	7.57116e-40	6.88089e-38
ENSG00000225556.1	C2CD4D	PROTEIN_CODING	0.754151	0.785556	7.55119e-09	6.8385e-07		ENSG00000140534.12	TICRR	PROTEIN_CODING	1.00916	1.29165	7.9506e-40	7.20021e-38
ENSG00000138449.9	SLC40A1	PROTEIN_CODING	-2.38696	6.49508	7.59268e-09	6.85185e-07		ENSG00000034053.13	APBA2	PROTEIN_CODING	0.892349	0.900029	8.03171e-40	7.24805e-38
ENSG00000168350.7	DEGS2	PROTEIN_CODING	-3.56402	4.2973	7.64468e-09	6.85229e-07		ENSG00000172292.13	CERS6	PROTEIN_CODING	-1.41352	4.62381	9.76283e-40	8.77936e-38
ENSG00000075218.17	GTSE1	PROTEIN_CODING	2.05653	2.3919	7.64663e-09	6.85229e-07		ENSG00000134107.4	BHLHE40	PROTEIN_CODING	-1.56118	6.83655	1.08192e-39	9.69532e-38
ENSG00000065491.8	TBC1D22B	PROTEIN_CODING	0.664981	2.84857	7.68212e-09	6.8601e-07		ENSG00000081923.9	ATP8B1	PROTEIN_CODING	-1.3823	3.91855	1.09535e-39	9.78144e-38
ENSG00000172073.3	TEX37	PROTEIN_CODING	0.0843585	0.156032	7.84307e-09	6.97951e-07		ENSG00000173960.11	UBXN2A	PROTEIN_CODING	0.744563	2.98832	1.14891e-39	1.02241e-37
ENSG00000090932.9	DLL3	PROTEIN_CODING	0.378623	0.280476	7.88346e-09	6.99118e-07		ENSG00000105926.14	MPP6	PROTEIN_CODING	1.30178	1.4164	1.19383e-39	1.0587e-37
ENSG00000168411.12	RFWD3	PROTEIN_CODING	1.10711	3.34762	8.08982e-09	7.12488e-07		ENSG00000115163.13	CENPA	PROTEIN_CODING	1.73524	2.72165	1.37436e-39	1.2146e-37
ENSG00000135316.16	SYNCRIP	PROTEIN_CODING	0.844981	5.00714	8.08229e-09	7.12488e-07		ENSG00000121644.17	DESI2	PROTEIN_CODING	0.92224	4.10569	1.68194e-39	1.48132e-37
ENSG00000172432.17	GTPBP2	PROTEIN_CODING	0.647321	5.67143	8.26299e-09	7.25247e-07		ENSG00000186951.15	PPARA	PROTEIN_CODING	0.888173	1.53513	1.73937e-39	1.52666e-37
ENSG00000197375.11	SLC22A5	PROTEIN_CODING	-1.35098	3.81254	8.41173e-09	7.33773e-07		ENSG00000007062.10	PROM1	PROTEIN_CODING	3.37339	3.07504	1.79355e-39	1.56884e-37
ENSG00000249992.1	TMEM158	PROTEIN_CODING	2.15092	2.13349	8.41739e-09	7.33773e-07		ENSG00000168268.9	NT5DC2	PROTEIN_CODING	1.41429	4.78764	1.91145e-39	1.66628e-37
ENSG00000090975.11	PITPNM2	PROTEIN_CODING	1.47017	2.09619	8.52053e-09	7.40246e-07		ENSG00000080986.11	NDC80	PROTEIN_CODING	1.57708	2.85118	2.07314e-39	1.8011e-37
ENSG00000140835.9	CHST4	PROTEIN_CODING	0.868208	0.364603	8.85139e-09	7.66393e-07		ENSG00000186834.3	HEXIM1	PROTEIN_CODING	-1.08309	4.3226	2.12884e-39	1.84325e-37
ENSG00000088205.11	DDX18	PROTEIN_CODING	0.855792	4.85905	9.11389e-09	7.86464e-07		ENSG00000140463.12	BBS4	PROTEIN_CODING	-0.988772	3.43764	2.23474e-39	1.92842e-37
ENSG00000196739.13	COL27A1	PROTEIN_CODING	1.77308	4.49937	9.38542e-09	8.07178e-07		ENSG00000163661.3	PTX3	PROTEIN_CODING	1.74214	1.13658	2.34369e-39	2.01565e-37
ENSG00000205325.1	AC005863.1	LINCRNA	0.333057	0.20381	9.52215e-09	8.16198e-07		ENSG00000145545.10	SRD5A1	PROTEIN_CODING	1.46213	2.7644	2.41522e-39	2.07023e-37
ENSG00000081803.14	CADPS2	PROTEIN_CODING	-1.51496	3.49349	9.96735e-09	8.49828e-07		ENSG00000013288.7	MAN2B2	PROTEIN_CODING	-0.94537	3.94103	2.45509e-39	2.09738e-37
ENSG00000131876.15	SNRPA1	PROTEIN_CODING	0.888094	5.12587	9.98081e-09	8.49828e-07		ENSG00000171492.13	LRRC8D	PROTEIN_CODING	0.99924	3.75708	2.88506e-39	2.45652e-37
ENSG00000125462.15	C1ORF61	PROTEIN_CODING	1.6626	1.1873	1.02122e-08	8.66653e-07		ENSG00000066697.13	MSANTD3	PROTEIN_CODING	0.906447	3.47832	2.95937e-39	2.51144e-37
ENSG00000113719.14	ERGIC1	PROTEIN_CODING	-1.27236	6.3654	1.0264e-08	8.68169e-07		ENSG00000259230.1	CTD-2555C10.3	LINCRNA	0.175997	0.194159	3.04351e-39	2.57433e-37
ENSG00000184661.12	CDCA2	PROTEIN_CODING	1.55555	1.46937	1.04259e-08	8.78965e-07		ENSG00000152284.4	TCF7L1	PROTEIN_CODING	1.89395	3.21625	3.25778e-39	2.7465e-37
ENSG00000152256.12	PDK1	PROTEIN_CODING	1.50419	3.25857	1.07713e-08	9.05107e-07		ENSG00000175697.9	GPR156	PROTEIN_CODING	0.717261	0.49882	3.36783e-39	2.82997e-37
ENSG00000134830.5	C5AR2	PROTEIN_CODING	-1.51436	2.42698	1.10029e-08	9.2155e-07		ENSG00000144228.7	SPOPL	PROTEIN_CODING	-1.18427	3.78378	3.56288e-39	2.98409e-37
ENSG00000090661.10	CERS4	PROTEIN_CODING	-1.64504	5.56492	1.12062e-08	9.35517e-07		ENSG00000104044.14	OCA2	PROTEIN_CODING	0.767252	0.351357	3.72035e-39	3.10583e-37
ENSG00000140511.10	HAPLN3	PROTEIN_CODING	2.39428	4.01476	1.12743e-08	9.38146e-07		ENSG00000183340.6	JRKL	PROTEIN_CODING	1.07045	2.20221	4.04836e-39	3.36868e-37
ENSG00000132423.9	COQ3	PROTEIN_CODING	0.964566	3.08254	1.18272e-08	9.80971e-07		ENSG00000184216.10	IRAK1	PROTEIN_CODING	1.08092	5.34531	4.69129e-39	3.89104e-37
ENSG00000166272.15	WBP1L	PROTEIN_CODING	-0.812434	4.41048	1.19062e-08	9.84338e-07		ENSG00000113356.9	POLR3G	PROTEIN_CODING	0.92331	1.25484	5.16641e-39	4.27128e-37
ENSG00000131831.16	RAI2	PROTEIN_CODING	-2.112	3.43476	1.20299e-08	9.86876e-07		ENSG00000166016.5	ABTB2	PROTEIN_CODING	1.27722	1.43339	5.69368e-39	4.69207e-37
ENSG00000148484.16	RSU1	PROTEIN_CODING	0.994887	5.58603	1.20524e-08	9.86876e-07		ENSG00000112742.8	TTK	PROTEIN_CODING	1.52387	2.46386	6.00469e-39	4.9325e-37
ENSG00000103005.10	USB1	PROTEIN_CODING	0.839075	4.10111	1.19862e-08	9.86876e-07		ENSG00000259459.4	RP11-321G12.1	LINCRNA	-2.40308	2.46442	6.14422e-39	5.03099e-37
ENSG00000007168.11	PAFAH1B1	PROTEIN_CODING	0.829094	5.48651	1.22449e-08	9.99439e-07		ENSG00000171793.12	CTPS1	PROTEIN_CODING	1.17761	3.86743	6.37221e-39	5.20107e-37
ENSG00000140600.15	SH3GL3	PROTEIN_CODING	1.02764	0.450476	1.2549e-08	1.02101e-06		ENSG00000143882.8	ATP6V1C2	PROTEIN_CODING	1.68756	1.36109	6.53407e-39	5.31624e-37
ENSG00000142449.11	FBN3	PROTEIN_CODING	1.70564	1.0381	1.29038e-08	1.04326e-06		ENSG00000148459.14	PDSS1	PROTEIN_CODING	1.0527	2.43743	6.70024e-39	5.43419e-37
ENSG00000110693.14	SOX6	PROTEIN_CODING	0.804849	0.641905	1.28848e-08	1.04326e-06		ENSG00000164938.12	TP53INP1	PROTEIN_CODING	-1.46002	4.12274	7.27936e-39	5.88526e-37
ENSG00000144130.10	NT5DC4	PROTEIN_CODING	1.82413	0.988413	1.32434e-08	1.06734e-06		ENSG00000225556.1	C2CD4D	PROTEIN_CODING	0.738991	0.882773	7.67403e-39	6.18483e-37
ENSG00000115825.8	PRKD3	PROTEIN_CODING	1.09409	3.21857	1.37859e-08	1.10758e-06		ENSG00000130005.10	GAMT	PROTEIN_CODING	-2.06992	4.49339	8.60145e-39	6.91055e-37
ENSG00000198910.11	L1CAM	PROTEIN_CODING	1.76209	1.5746	1.39866e-08	1.1202e-06		ENSG00000268975.1	MIA-RAB4B	PROTEIN_CODING	0.410521	0.290649	8.68381e-39	6.95492e-37
ENSG00000236699.7	ARHGEF38	PROTEIN_CODING	-2.16315	2.66079	1.42338e-08	1.13644e-06		ENSG00000132819.15	RBM38	PROTEIN_CODING	1.37714	3.81528	1.09482e-38	8.7412e-37
ENSG00000109452.11	INPP4B	PROTEIN_CODING	-1.83015	2.88365	1.48189e-08	1.17948e-06		ENSG00000166275.14	C10ORF32	PROTEIN_CODING	-0.986267	4.02681	1.14014e-38	9.07475e-37
ENSG00000094755.15	GABRP	PROTEIN_CODING	4.23949	4.03444	1.48742e-08	1.18022e-06		ENSG00000085840.11	ORC1	PROTEIN_CODING	1.11271	1.50578	1.18675e-38	9.41648e-37
ENSG00000144395.16	CCDC150	PROTEIN_CODING	1.60192	2.49635	1.52117e-08	1.20328e-06		ENSG00000168806.7	LCMT2	PROTEIN_CODING	-0.819714	2.83779	1.26537e-38	1.00093e-36
ENSG00000154309.8	DISP1	PROTEIN_CODING	-0.576113	1.87667	1.55082e-08	1.22296e-06		ENSG00000085999.10	RAD54L	PROTEIN_CODING	1.32575	2.14077	1.29754e-38	1.02179e-36
ENSG00000197299.9	BLM	PROTEIN_CODING	1.46838	2.3627	1.61693e-08	1.27118e-06		ENSG00000147454.12	SLC25A37	PROTEIN_CODING	1.4008	3.37239	1.29971e-38	1.02179e-36
ENSG00000176532.3	PRR15	PROTEIN_CODING	-2.74192	3.5327	1.6306e-08	1.278e-06		ENSG00000185261.12	KIAA0825	PROTEIN_CODING	-0.578163	1.0044	1.32182e-38	1.03422e-36
ENSG00000043143.19	JADE2	PROTEIN_CODING	-1.02611	3.73524	1.73832e-08	1.35414e-06		ENSG00000105185.10	PDCD5	PROTEIN_CODING	1.0739	6.37578	1.32359e-38	1.03422e-36
ENSG00000196230.11	TUBB	PROTEIN_CODING	0.840755	2.9327	1.73764e-08	1.35414e-06		ENSG00000157193.13	LRP8	PROTEIN_CODING	1.37414	1.79091	1.34377e-38	1.04679e-36
ENSG00000154839.8	SKA1	PROTEIN_CODING	0.854302	0.707302	1.87631e-08	1.45721e-06		ENSG00000179774.8	ATOH7	PROTEIN_CODING	0.176957	0.203097	1.4479e-38	1.12449e-36
ENSG00000130340.13	SNX9	PROTEIN_CODING	-0.751377	4.69111	1.93171e-08	1.4957e-06		ENSG00000197943.8	PLCG2	PROTEIN_CODING	1.26078	2.53065	1.54008e-38	1.19246e-36
ENSG00000143815.13	LBR	PROTEIN_CODING	0.891189	4.30127	1.97397e-08	1.51924e-06		ENSG00000102900.11	NUP93	PROTEIN_CODING	1.03495	4.53029	1.55103e-38	1.19733e-36
ENSG00000189091.11	SF3B3	PROTEIN_CODING	0.852981	7.19841	1.97089e-08	1.51924e-06		ENSG00000136002.15	ARHGEF4	PROTEIN_CODING	1.25093	1.45867	1.56801e-38	1.20681e-36
ENSG00000111344.10	RASAL1	PROTEIN_CODING	1.94511	1.66063	2.0044e-08	1.53805e-06		ENSG00000166002.5	SMCO4	PROTEIN_CODING	1.46024	4.34664	1.58589e-38	1.21691e-36
ENSG00000157456.6	CCNB2	PROTEIN_CODING	2.18362	3.16698	2.03197e-08	1.55455e-06		ENSG00000204175.5	GPRIN2	PROTEIN_CODING	1.27815	1.02985	1.62346e-38	1.24202e-36
ENSG00000178467.16	P4HTM	PROTEIN_CODING	-1.36025	5.18333	2.18677e-08	1.66799e-06		ENSG00000151465.12	CDC123	PROTEIN_CODING	0.922402	5.69159	1.91099e-38	1.45764e-36
ENSG00000111641.9	NOP2	PROTEIN_CODING	0.929377	5.01714	2.19507e-08	1.66936e-06		ENSG00000068878.13	PSME4	PROTEIN_CODING	1.06515	5.25248	2.09629e-38	1.59424e-36
ENSG00000160182.2	TFF1	PROTEIN_CODING	-5.9813	5.48889	2.20438e-08	1.67148e-06		ENSG00000123545.5	NDUFAF4	PROTEIN_CODING	1.12959	4.05788	2.20727e-38	1.67367e-36
ENSG00000170523.3	KRT83	PROTEIN_CODING	0.520547	0.295079	2.2631e-08	1.71034e-06		ENSG00000134690.9	CDCA8	PROTEIN_CODING	1.52963	3.16882	2.55305e-38	1.93015e-36
ENSG00000258818.3	RNASE4	PROTEIN_CODING	-1.69811	4.78857	2.26898e-08	1.71034e-06		ENSG00000172216.5	CEBPB	PROTEIN_CODING	1.48582	4.66546	2.97132e-38	2.23976e-36
ENSG00000272666.1	CTA-384D8.35	LINCRNA	1.89166	1.5046	2.33422e-08	1.74923e-06		ENSG00000174963.16	ZIC4	PROTEIN_CODING	0.809489	0.471268	2.99058e-38	2.24767e-36
ENSG00000112280.14	COL9A1	PROTEIN_CODING	2.54885	0.84873	2.32954e-08	1.74923e-06		ENSG00000119636.14	CCDC176	PROTEIN_CODING	-1.22887	3.0259	3.17942e-38	2.38261e-36
ENSG00000139625.11	MAP3K12	PROTEIN_CODING	-1.34332	4.8581	2.34127e-08	1.7494e-06		ENSG00000162959.12	MEMO1	PROTEIN_CODING	0.812174	3.58147	4.26094e-38	3.18378e-36
ENSG00000179431.6	FJX1	PROTEIN_CODING	1.16538	2.9046	2.40495e-08	1.79099e-06		ENSG00000198863.6	RUNDC1	PROTEIN_CODING	-1.05949	3.67947	5.21865e-38	3.88805e-36
ENSG00000104365.12	IKBKB	PROTEIN_CODING	-0.94134	6.66492	2.41091e-08	1.79099e-06		ENSG00000101871.13	MID1	PROTEIN_CODING	1.43398	1.59395	5.90455e-38	4.38631e-36
ENSG00000110944.7	IL23A	PROTEIN_CODING	1.52783	1.14968	2.45798e-08	1.82068e-06		ENSG00000196405.11	EVL	PROTEIN_CODING	-1.89704	7.01386	6.10568e-38	4.52261e-36
ENSG00000091651.7	ORC6	PROTEIN_CODING	1.97394	2.98238	2.49034e-08	1.83405e-06		ENSG00000274173.1	RP4-568C11.4	LINCRNA	-1.62824	4.20546	6.24333e-38	4.61125e-36
ENSG00000165533.17	TTC8	PROTEIN_CODING	-1.0333	4.91429	2.48536e-08	1.83405e-06		ENSG00000160307.8	S100B	PROTEIN_CODING	2.53014	2.48885	6.44152e-38	4.74396e-36
ENSG00000071967.10	CYBRD1	PROTEIN_CODING	-1.7126	5.78476	2.54176e-08	1.86141e-06		ENSG00000153574.8	RPIA	PROTEIN_CODING	0.735864	3.72248	7.07288e-38	5.19401e-36
ENSG00000119041.9	GTF3C3	PROTEIN_CODING	0.753887	4.61778	2.54201e-08	1.86141e-06		ENSG00000183283.14	DAZAP2	PROTEIN_CODING	-0.702136	7.64012	7.85255e-38	5.75008e-36
ENSG00000172159.14	FRMD3	PROTEIN_CODING	0.938981	1.53206	2.56081e-08	1.86983e-06		ENSG00000112079.8	STK38	PROTEIN_CODING	0.907603	4.12401	9.49773e-38	6.93497e-36
ENSG00000143179.11	UCK2	PROTEIN_CODING	1.19734	4.88571	2.61144e-08	1.90138e-06		ENSG00000129151.7	BBOX1	PROTEIN_CODING	2.02532	1.49991	9.78216e-38	7.12236e-36
ENSG00000103995.12	CEP152	PROTEIN_CODING	0.822132	1.48937	2.64267e-08	1.91867e-06		ENSG00000109586.10	GALNT7	PROTEIN_CODING	-1.69817	4.60106	1.04577e-37	7.59264e-36
ENSG00000127423.9	AUNIP	PROTEIN_CODING	1.17666	1.22111	2.69002e-08	1.94175e-06		ENSG00000152642.9	GPD1L	PROTEIN_CODING	-1.44751	4.20245	1.22455e-37	8.86553e-36
ENSG00000163808.15	KIF15	PROTEIN_CODING	1.22125	1.2746	2.69164e-08	1.94175e-06		ENSG00000153551.12	CMTM7	PROTEIN_CODING	1.79497	4.16891	1.24494e-37	8.98779e-36
ENSG00000128872.8	TMOD2	PROTEIN_CODING	0.922755	1.89571	2.6972e-08	1.94175e-06		ENSG00000120149.8	MSX2	PROTEIN_CODING	-1.85579	2.55251	1.25448e-37	9.03123e-36
ENSG00000165424.6	ZCCHC24	PROTEIN_CODING	-1.53328	3.7019	2.70772e-08	1.94387e-06		ENSG00000128833.11	MYO5C	PROTEIN_CODING	-1.1941	3.32531	1.55693e-37	1.11772e-35
ENSG00000141401.10	IMPA2	PROTEIN_CODING	1.60336	4.30714	2.79179e-08	1.99862e-06		ENSG00000158258.14	CLSTN2	PROTEIN_CODING	-2.55888	3.20206	1.62086e-37	1.16037e-35
ENSG00000156150.6	ALX3	PROTEIN_CODING	0.89766	0.436825	2.81116e-08	2.00688e-06		ENSG00000112874.8	NUDT12	PROTEIN_CODING	-1.20124	2.92602	1.70032e-37	1.21386e-35
ENSG00000089289.14	IGBP1	PROTEIN_CODING	-0.808962	4.82556	2.83175e-08	2.01597e-06		ENSG00000160208.12	RRP1B	PROTEIN_CODING	0.777916	3.58283	1.78688e-37	1.27211e-35
ENSG00000165140.8	FBP1	PROTEIN_CODING	-2.30792	5.18159	2.87571e-08	2.03189e-06		ENSG00000276644.3	DACH1	PROTEIN_CODING	-2.17299	2.46844	2.22215e-37	1.5776e-35
ENSG00000109686.15	SH3D19	PROTEIN_CODING	-1.05704	4.31825	2.86504e-08	2.03189e-06		ENSG00000146476.9	C6ORF211	PROTEIN_CODING	-2.13002	5.00791	2.38938e-37	1.69164e-35
ENSG00000164438.5	TLX3	PROTEIN_CODING	0.690755	0.268889	2.8779e-08	2.03189e-06		ENSG00000137449.14	CPEB2	PROTEIN_CODING	-1.3045	2.93283	2.4027e-37	1.69639e-35
ENSG00000078018.18	MAP2	PROTEIN_CODING	1.22826	1.9427	2.89452e-08	2.03801e-06		ENSG00000143815.13	LBR	PROTEIN_CODING	1.2649	3.57103	2.41465e-37	1.70014e-35
ENSG00000035141.6	FAM136A	PROTEIN_CODING	0.870208	4.66492	2.93998e-08	2.06435e-06		ENSG00000198689.8	SLC9A6	PROTEIN_CODING	0.965246	1.87661	2.63317e-37	1.84892e-35
ENSG00000058063.14	ATP11B	PROTEIN_CODING	1.06575	3.06841	2.95917e-08	2.06929e-06		ENSG00000143321.17	HDGF	PROTEIN_CODING	0.872114	7.71988	2.73868e-37	1.91775e-35
ENSG00000196872.9	KIAA1211L	PROTEIN_CODING	-1.09975	2.55619	2.96317e-08	2.06929e-06		ENSG00000184384.12	MAML2	PROTEIN_CODING	1.23257	2.09746	3.42955e-37	2.39499e-35
ENSG00000099622.12	CIRBP	PROTEIN_CODING	-1.21951	8.84794	3.02244e-08	2.10495e-06		ENSG00000154928.15	EPHB1	PROTEIN_CODING	1.05179	0.924926	3.81836e-37	2.65926e-35
ENSG00000117472.8	TSPAN1	PROTEIN_CODING	-3.83385	5.0773	3.04275e-08	2.11335e-06		ENSG00000137842.5	TMEM62	PROTEIN_CODING	-1.01341	4.26469	4.04702e-37	2.81087e-35
ENSG00000130294.13	KIF1A	PROTEIN_CODING	2.17064	1.1919	3.07541e-08	2.13026e-06		ENSG00000186452.9	TMPRSS12	PROTEIN_CODING	0.104952	0.174041	4.40941e-37	3.05429e-35
ENSG00000176102.10	CSTF3	PROTEIN_CODING	0.707981	4.6654	3.09656e-08	2.13913e-06		ENSG00000112039.3	FANCE	PROTEIN_CODING	0.948765	1.86611	4.43414e-37	3.06314e-35
ENSG00000010438.15	PRSS3	PROTEIN_CODING	1.55991	0.662698	3.21824e-08	2.21721e-06		ENSG00000103546.17	SLC6A2	PROTEIN_CODING	0.681153	0.322979	4.66599e-37	3.21464e-35
ENSG00000148400.9	NOTCH1	PROTEIN_CODING	1.27462	3.2427	3.28986e-08	2.26048e-06		ENSG00000147642.15	SYBU	PROTEIN_CODING	-2.01161	3.40354	4.68295e-37	3.21768e-35
ENSG00000143452.14	HORMAD1	PROTEIN_CODING	2.20743	1.01095	3.30009e-08	2.26145e-06		ENSG00000182580.2	EPHB3	PROTEIN_CODING	1.72948	4.1492	4.91429e-37	3.3676e-35
ENSG00000163535.16	SGOL2	PROTEIN_CODING	0.909547	1.67683	3.31257e-08	2.26395e-06		ENSG00000149554.11	CHEK1	PROTEIN_CODING	1.32	2.9036	4.99216e-37	3.41184e-35
ENSG00000133627.16	ACTR3B	PROTEIN_CODING	1.17415	2.76222	3.36445e-08	2.29328e-06		ENSG00000115507.8	OTX1	PROTEIN_CODING	1.19334	1.10029	5.26642e-37	3.58971e-35
ENSG00000137090.10	DMRT1	PROTEIN_CODING	0.365358	0.210635	3.63811e-08	2.47324e-06		ENSG00000068724.14	TTC7A	PROTEIN_CODING	1.00413	3.15743	5.60671e-37	3.81153e-35
ENSG00000196632.9	WNK3	PROTEIN_CODING	0.474189	0.395079	3.6908e-08	2.50242e-06		ENSG00000143578.14	CREB3L4	PROTEIN_CODING	-1.53829	6.21767	5.62224e-37	3.81197e-35
ENSG00000162545.5	CAMK2N1	PROTEIN_CODING	-1.955	4.51968	3.72649e-08	2.51995e-06		ENSG00000142449.11	FBN3	PROTEIN_CODING	1.11728	0.564041	5.68946e-37	3.84736e-35
ENSG00000111196.8	MAGOHB	PROTEIN_CODING	1.00245	4.60667	3.83736e-08	2.5881e-06		ENSG00000069020.17	MAST4	PROTEIN_CODING	-1.52391	3.29676	6.48347e-37	4.37276e-35
ENSG00000166126.9	AMN	PROTEIN_CODING	0.813302	0.620794	3.89002e-08	2.60306e-06		ENSG00000203697.10	CAPN8	PROTEIN_CODING	-2.96456	3.37681	7.30218e-37	4.91201e-35
ENSG00000146410.10	MTFR2	PROTEIN_CODING	1.36019	1.56571	3.88298e-08	2.60306e-06		ENSG00000249992.1	TMEM158	PROTEIN_CODING	1.97419	2.20578	7.57886e-37	5.08478e-35
ENSG00000136891.12	TEX10	PROTEIN_CODING	0.726132	3.09413	3.87805e-08	2.60306e-06		ENSG00000245750.6	RP11-279F6.1	LINCRNA	-1.95815	1.99448	7.71584e-37	5.16316e-35
ENSG00000148057.14	IDNK	PROTEIN_CODING	-1.08234	2.92254	3.93856e-08	2.62186e-06		ENSG00000148429.13	USP6NL	PROTEIN_CODING	0.949891	2.98006	8.46644e-37	5.65069e-35
ENSG00000196542.7	SPTSSB	PROTEIN_CODING	-3.40489	3.64143	3.93368e-08	2.62186e-06		ENSG00000215190.7	LINC00680	LINCRNA	0.754648	1.90717	8.88262e-37	5.91306e-35
ENSG00000118193.10	KIF14	PROTEIN_CODING	1.19532	0.998413	4.03653e-08	2.68011e-06		ENSG00000145781.7	COMMD10	PROTEIN_CODING	-0.865656	4.46481	9.48045e-37	6.29467e-35
ENSG00000229676.2	ZNF492	PROTEIN_CODING	0.325302	0.313333	4.10567e-08	2.71897e-06		ENSG00000183401.10	CCDC159	PROTEIN_CODING	-1.16591	4.48484	1.02428e-36	6.78326e-35
ENSG00000272425.1	RP11-363E6.4	LINCRNA	0.396623	0.353333	4.14307e-08	2.72963e-06		ENSG00000143621.15	ILF2	PROTEIN_CODING	0.88476	7.35271	1.08246e-36	7.1501e-35
ENSG00000241106.5	HLA-DOB	PROTEIN_CODING	0.495	0.448571	4.14038e-08	2.72963e-06		ENSG00000130309.9	COLGALT1	PROTEIN_CODING	0.817052	5.18566	1.17451e-36	7.73815e-35
ENSG00000117419.13	ERI3	PROTEIN_CODING	0.62783	5.51683	4.17978e-08	2.74676e-06		ENSG00000127252.5	HRASLS	PROTEIN_CODING	1.6851	1.64159	1.27208e-36	8.35952e-35
ENSG00000213213.12	CCDC183	PROTEIN_CODING	-1.52389	2.49	4.23738e-08	2.76983e-06		ENSG00000253164.4	RP11-563N12.2	LINCRNA	0.392543	0.23708	1.31589e-36	8.62528e-35
ENSG00000140451.11	PIF1	PROTEIN_CODING	1.90866	2.6973	4.24731e-08	2.76983e-06		ENSG00000154640.13	BTG3	PROTEIN_CODING	1.48286	3.53973	1.37391e-36	8.98265e-35
ENSG00000196418.11	ZNF124	PROTEIN_CODING	0.852472	2.61984	4.23747e-08	2.76983e-06		ENSG00000124249.6	KCNK15	PROTEIN_CODING	-2.09165	2.46855	1.39978e-36	9.12848e-35
ENSG00000254258.1	RP11-398H6.1	LINCRNA	0.190887	0.218413	4.30481e-08	2.79916e-06		ENSG00000167778.7	SPRYD3	PROTEIN_CODING	-0.809095	4.69165	1.42013e-36	9.23771e-35
ENSG00000121957.11	GPSM2	PROTEIN_CODING	1.37977	3.15524	4.31413e-08	2.79916e-06		ENSG00000144749.12	LRIG1	PROTEIN_CODING	-1.45492	5.30735	1.43135e-36	9.28711e-35
ENSG00000138092.9	CENPO	PROTEIN_CODING	1.17302	2.54317	4.44956e-08	2.87974e-06		ENSG00000102362.14	SYTL4	PROTEIN_CODING	-1.44834	3.359	1.45204e-36	9.39754e-35
ENSG00000065371.16	ROPN1	PROTEIN_CODING	2.04555	1.08714	4.49805e-08	2.90379e-06		ENSG00000073792.14	IGF2BP2	PROTEIN_CODING	1.50969	1.11799	1.70491e-36	1.10063e-34
ENSG00000236451.2	AC067956.1	LINCRNA	0.0594151	0.153016	4.52324e-08	2.91272e-06		ENSG00000092621.10	PHGDH	PROTEIN_CODING	2.31924	4.6226	1.80663e-36	1.16337e-34
ENSG00000164615.4	CAMLG	PROTEIN_CODING	-0.849094	4.97032	4.66423e-08	2.98077e-06		ENSG00000187741.13	FANCA	PROTEIN_CODING	1.43665	2.93991	1.8382e-36	1.18073e-34
ENSG00000100029.16	PES1	PROTEIN_CODING	0.765547	5.47397	4.67544e-08	2.98077e-06		ENSG00000152380.8	FAM151B	PROTEIN_CODING	-0.50305	1.12861	1.90823e-36	1.22265e-34
ENSG00000135828.10	RNASEL	PROTEIN_CODING	-0.58166	2.53333	4.66963e-08	2.98077e-06		ENSG00000148484.16	RSU1	PROTEIN_CODING	1.19358	6.04687	1.96503e-36	1.2559e-34
ENSG00000110660.13	SLC35F2	PROTEIN_CODING	0.933189	2.48794	4.65372e-08	2.98077e-06		ENSG00000116711.9	PLA2G4A	PROTEIN_CODING	1.36716	1.35605	2.24489e-36	1.4312e-34
ENSG00000107960.9	OBFC1	PROTEIN_CODING	-0.667849	3.72984	4.75569e-08	3.02441e-06		ENSG00000158427.13	TMSB15B	PROTEIN_CODING	0.67563	0.534159	2.41667e-36	1.5369e-34
ENSG00000196917.5	HCAR1	PROTEIN_CODING	-1.97457	2.48714	4.79147e-08	3.03962e-06		ENSG00000122863.5	CHST3	PROTEIN_CODING	1.28745	2.0308	2.75167e-36	1.7456e-34
ENSG00000259725.1	CTD-3032H12.1	LINCRNA	-1.8046	1.70016	4.8303e-08	3.05668e-06		ENSG00000143013.11	LMO4	PROTEIN_CODING	1.91601	5.01832	2.9981e-36	1.89724e-34
ENSG00000114547.8	ROPN1B	PROTEIN_CODING	2.58215	1.52571	4.85321e-08	3.06362e-06		ENSG00000108176.13	DNAJC12	PROTEIN_CODING	-2.87499	4.24962	3.075e-36	1.94111e-34
ENSG00000111206.11	FOXM1	PROTEIN_CODING	2.61696	3.32143	4.89259e-08	3.08089e-06		ENSG00000196872.9	KIAA1211L	PROTEIN_CODING	-1.30225	2.88044	3.14096e-36	1.97788e-34
ENSG00000176105.12	YES1	PROTEIN_CODING	0.971	3.66413	5.09653e-08	3.20144e-06		ENSG00000205334.2	LINC01460	LINCRNA	0.104541	0.165841	3.49787e-36	2.19723e-34
ENSG00000105173.12	CCNE1	PROTEIN_CODING	2.06428	2.10238	5.17143e-08	3.24055e-06		ENSG00000026559.12	KCNG1	PROTEIN_CODING	1.77845	1.05962	3.70051e-36	2.31883e-34
ENSG00000118402.5	ELOVL4	PROTEIN_CODING	1.13062	1.02984	5.19337e-08	3.24636e-06		ENSG00000158164.6	TMSB15A	PROTEIN_CODING	2.08595	1.85027	3.90693e-36	2.44221e-34
ENSG00000198369.8	SPRED2	PROTEIN_CODING	-1.07034	4.16444	5.23962e-08	3.2673e-06		ENSG00000112379.8	KIAA1244	PROTEIN_CODING	-1.45582	3.161	4.09443e-36	2.55319e-34
ENSG00000122483.16	CCDC18	PROTEIN_CODING	1.00049	2.43032	5.41741e-08	3.36261e-06		ENSG00000118242.14	MREG	PROTEIN_CODING	-1.1593	4.10749	4.29933e-36	2.67445e-34
ENSG00000105550.7	FGF21	PROTEIN_CODING	0.285453	0.192857	5.4187e-08	3.36261e-06		ENSG00000181751.8	C5ORF30	PROTEIN_CODING	-1.38231	3.68032	4.34218e-36	2.69457e-34
ENSG00000198121.12	LPAR1	PROTEIN_CODING	-1.21234	3.3019	5.57602e-08	3.45188e-06		ENSG00000119699.6	TGFB3	PROTEIN_CODING	-1.5775	4.8749	4.41238e-36	2.73152e-34
ENSG00000136944.16	LMX1B	PROTEIN_CODING	-1.99789	2.97476	5.62322e-08	3.47271e-06		ENSG00000131019.9	ULBP3	PROTEIN_CODING	0.782101	0.635516	5.21038e-36	3.21775e-34
ENSG00000171403.8	KRT9	PROTEIN_CODING	0.386434	0.261905	5.72594e-08	3.52765e-06		ENSG00000158806.12	NPM2	PROTEIN_CODING	1.16176	1.07319	5.48607e-36	3.37987e-34
ENSG00000050130.16	JKAMP	PROTEIN_CODING	-0.667585	5.24762	5.78427e-08	3.55504e-06		ENSG00000169035.10	KLK7	PROTEIN_CODING	2.27673	1.42717	5.67523e-36	3.48802e-34
ENSG00000187741.13	FANCA	PROTEIN_CODING	1.67557	4.0254	5.92037e-08	3.62998e-06		ENSG00000273472.1	RP11-102N12.3	LINCRNA	-1.56233	1.85071	5.93805e-36	3.64082e-34
ENSG00000255302.3	EID1	PROTEIN_CODING	-0.83783	7.20984	5.94557e-08	3.63673e-06		ENSG00000124831.17	LRRFIP1	PROTEIN_CODING	-0.785092	5.42761	6.21208e-36	3.79975e-34
ENSG00000075420.11	FNDC3B	PROTEIN_CODING	0.91566	3.88968	6.00736e-08	3.66578e-06		ENSG00000120162.9	MOB3B	PROTEIN_CODING	1.00969	1.44785	6.39961e-36	3.90513e-34
ENSG00000088538.12	DOCK3	PROTEIN_CODING	1.02426	0.650317	6.0704e-08	3.69545e-06		ENSG00000100302.6	RASD2	PROTEIN_CODING	1.71482	2.15239	6.96238e-36	4.23845e-34
ENSG00000166016.5	ABTB2	PROTEIN_CODING	0.989509	1.32556	6.09935e-08	3.70427e-06		ENSG00000012660.12	ELOVL5	PROTEIN_CODING	-1.62172	6.69142	7.02454e-36	4.26611e-34
ENSG00000117632.19	STMN1	PROTEIN_CODING	1.67083	7.07238	6.13963e-08	3.71992e-06		ENSG00000175895.3	PLEKHF2	PROTEIN_CODING	-1.34139	4.83938	7.04111e-36	4.26611e-34
ENSG00000137807.12	KIF23	PROTEIN_CODING	1.91447	3.45841	6.17346e-08	3.73159e-06		ENSG00000105810.8	CDK6	PROTEIN_CODING	1.37252	1.76118	7.28792e-36	4.40524e-34
ENSG00000249430.1	CTD-2231H16.1	LINCRNA	1.60462	1.52508	6.21206e-08	3.7373e-06		ENSG00000162543.5	UBXN10	PROTEIN_CODING	-1.51658	1.90531	7.50723e-36	4.52712e-34
ENSG00000204574.11	ABCF1	PROTEIN_CODING	0.710453	3.53032	6.19835e-08	3.7373e-06		ENSG00000029364.10	SLC39A9	PROTEIN_CODING	-0.787705	5.07764	8.04577e-36	4.8405e-34
ENSG00000047346.11	FAM214A	PROTEIN_CODING	-1.49477	5.85651	6.25116e-08	3.75202e-06		ENSG00000111846.14	GCNT2	PROTEIN_CODING	1.72831	2.54528	1.00847e-35	6.05295e-34
ENSG00000189157.12	FAM47E	PROTEIN_CODING	-1.92474	2.76222	6.28345e-08	3.76181e-06		ENSG00000188610.11	FAM72B	PROTEIN_CODING	0.734377	0.846755	1.04769e-35	6.27365e-34
ENSG00000183814.14	LIN9	PROTEIN_CODING	1.08719	2.18238	6.29683e-08	3.76181e-06		ENSG00000050130.16	JKAMP	PROTEIN_CODING	-0.765986	4.81454	1.0919e-35	6.52313e-34
ENSG00000163751.3	CPA3	PROTEIN_CODING	-2.53553	4.19206	6.32666e-08	3.77084e-06		ENSG00000197299.9	BLM	PROTEIN_CODING	1.13739	2.08914	1.09629e-35	6.53414e-34
ENSG00000186684.11	CYP27C1	PROTEIN_CODING	1.15698	0.616667	6.37119e-08	3.78856e-06		ENSG00000173210.18	ABLIM3	PROTEIN_CODING	-1.77503	2.86118	1.11042e-35	6.60302e-34
ENSG00000196584.2	XRCC2	PROTEIN_CODING	1.27526	1.59016	6.47505e-08	3.84141e-06		ENSG00000115419.11	GLS	PROTEIN_CODING	1.18103	4.1969	1.1134e-35	6.60541e-34
ENSG00000065328.15	MCM10	PROTEIN_CODING	1.62857	1.59794	6.4924e-08	3.84281e-06		ENSG00000164125.14	FAM198B	PROTEIN_CODING	-2.07717	5.08448	1.13226e-35	6.70176e-34
ENSG00000111716.11	LDHB	PROTEIN_CODING	1.64955	7.87429	6.58585e-08	3.88914e-06		ENSG00000096063.13	SRPK1	PROTEIN_CODING	0.974932	4.18416	1.15468e-35	6.81872e-34
ENSG00000103355.11	PRSS33	PROTEIN_CODING	1.22181	0.434127	6.68419e-08	3.93814e-06		ENSG00000146233.6	CYP39A1	PROTEIN_CODING	1.41131	1.33723	1.15954e-35	6.83171e-34
ENSG00000085840.11	ORC1	PROTEIN_CODING	1.11926	1.2854	6.78457e-08	3.98811e-06		ENSG00000124702.16	KLHDC3	PROTEIN_CODING	0.873104	5.75086	1.17672e-35	6.91699e-34
ENSG00000196517.10	SLC6A9	PROTEIN_CODING	1.54708	2.86349	6.83012e-08	4.0057e-06		ENSG00000159110.18	IFNAR2	PROTEIN_CODING	0.950575	3.53422	1.2341e-35	7.2377e-34
ENSG00000116133.10	DHCR24	PROTEIN_CODING	-1.636	5.82032	6.89991e-08	4.03739e-06		ENSG00000177465.4	ACOT4	PROTEIN_CODING	-1.3549	2.50047	1.26705e-35	7.41396e-34
ENSG00000109654.13	TRIM2	PROTEIN_CODING	1.65598	2.60587	7.0448e-08	4.11278e-06		ENSG00000084444.12	KIAA1467	PROTEIN_CODING	-2.12672	3.82012	1.27964e-35	7.47059e-34
ENSG00000245750.6	RP11-279F6.1	LINCRNA	-2.16211	2.15492	7.11046e-08	4.14168e-06		ENSG00000143147.13	GPR161	PROTEIN_CODING	1.18806	1.80569	1.44162e-35	8.39709e-34
ENSG00000074527.10	NTN4	PROTEIN_CODING	-2.41568	4.88524	7.31193e-08	4.24938e-06		ENSG00000143924.17	EML4	PROTEIN_CODING	0.785844	3.74796	1.46312e-35	8.50303e-34
ENSG00000117399.12	CDC20	PROTEIN_CODING	2.53534	4.0181	7.40943e-08	4.2866e-06		ENSG00000254726.2	MEX3A	PROTEIN_CODING	1.82486	2.81354	1.61976e-35	9.39207e-34
ENSG00000115163.13	CENPA	PROTEIN_CODING	1.86538	2.36571	7.40468e-08	4.2866e-06		ENSG00000132912.11	DCTN4	PROTEIN_CODING	-0.707137	4.58941	1.68173e-35	9.72934e-34
ENSG00000255690.2	TRIL	PROTEIN_CODING	-1.2634	2.59286	7.53916e-08	4.35183e-06		ENSG00000134874.16	DZIP1	PROTEIN_CODING	1.11074	1.94162	1.84824e-35	1.06686e-33
ENSG00000088367.19	EPB41L1	PROTEIN_CODING	-1.26691	5.92381	7.65481e-08	4.40866e-06		ENSG00000185904.10	LINC00839	LINCRNA	1.2069	0.794897	1.97535e-35	1.13767e-33
ENSG00000116830.10	TTF2	PROTEIN_CODING	1.19947	3.78492	7.69316e-08	4.42081e-06		ENSG00000217128.10	FNIP1	PROTEIN_CODING	-0.824647	2.95864	1.99863e-35	1.1485e-33
ENSG00000279949.1	RP11-10A14.9	LINCRNA	0.414792	0.339048	7.71333e-08	4.42248e-06		ENSG00000064225.11	ST3GAL6	PROTEIN_CODING	1.11279	2.18454	2.02039e-35	1.1584e-33
ENSG00000100297.14	MCM5	PROTEIN_CODING	1.17468	4.92778	7.80952e-08	4.4281e-06		ENSG00000124159.14	MATN4	PROTEIN_CODING	0.719207	0.370059	2.18907e-35	1.25231e-33
ENSG00000127083.7	OMD	PROTEIN_CODING	-1.9684	3.18095	7.80878e-08	4.4281e-06		ENSG00000129455.14	KLK8	PROTEIN_CODING	2.54285	1.51383	2.20938e-35	1.26112e-33
ENSG00000211584.12	SLC48A1	PROTEIN_CODING	-0.961528	3.5519	7.80685e-08	4.4281e-06		ENSG00000198589.9	LRBA	PROTEIN_CODING	-1.14068	5.09717	2.61222e-35	1.48775e-33
ENSG00000099282.8	TSPAN15	PROTEIN_CODING	-1.72047	6.09238	7.79083e-08	4.4281e-06		ENSG00000168453.13	HR	PROTEIN_CODING	1.68608	2.08566	2.6646e-35	1.51117e-33
ENSG00000152977.8	ZIC1	PROTEIN_CODING	2.50296	1.43333	7.74198e-08	4.4281e-06		ENSG00000149582.14	TMEM25	PROTEIN_CODING	-1.40617	4.64543	2.66514e-35	1.51117e-33
ENSG00000155561.13	NUP205	PROTEIN_CODING	0.845811	4.91444	7.87096e-08	4.45308e-06		ENSG00000148400.9	NOTCH1	PROTEIN_CODING	1.03667	2.69437	2.67472e-35	1.51325e-33
ENSG00000197776.6	KLHDC1	PROTEIN_CODING	-0.947189	2.38984	7.96126e-08	4.49425e-06		ENSG00000129195.14	FAM64A	PROTEIN_CODING	1.48504	2.38829	2.74707e-35	1.55076e-33
ENSG00000066027.10	PPP2R5A	PROTEIN_CODING	-0.920396	4.6573	8.0611e-08	4.54061e-06		ENSG00000167656.4	LY6D	PROTEIN_CODING	2.76787	1.32572	2.87744e-35	1.62079e-33
ENSG00000090861.14	AARS	PROTEIN_CODING	0.802679	5.56873	8.27167e-08	4.64901e-06		ENSG00000001617.10	SEMA3F	PROTEIN_CODING	-1.19744	4.95268	3.02205e-35	1.69851e-33
ENSG00000172548.13	NIPAL4	PROTEIN_CODING	0.54983	0.414444	8.30904e-08	4.65979e-06		ENSG00000163918.9	RFC4	PROTEIN_CODING	1.09427	4.26832	3.06117e-35	1.71673e-33
ENSG00000080986.11	NDC80	PROTEIN_CODING	1.77796	2.65825	8.44482e-08	4.72559e-06		ENSG00000138190.15	EXOC6	PROTEIN_CODING	-1.3015	4.11764	3.9644e-35	2.21842e-33
ENSG00000079337.14	RAPGEF3	PROTEIN_CODING	-1.84823	4.21286	8.5727e-08	4.7867e-06		ENSG00000027869.10	SH2D2A	PROTEIN_CODING	1.31445	1.73201	4.15452e-35	2.31974e-33
ENSG00000144579.6	CTDSP1	PROTEIN_CODING	-0.833887	6.06952	8.6042e-08	4.79385e-06		ENSG00000073008.13	PVR	PROTEIN_CODING	1.12468	3.06298	4.21285e-35	2.3472e-33
ENSG00000259431.4	THTPA	PROTEIN_CODING	-0.914358	3.99222	8.65761e-08	4.80273e-06		ENSG00000074800.12	ENO1	PROTEIN_CODING	1.19081	8.78879	4.29658e-35	2.38866e-33
ENSG00000119048.6	UBE2B	PROTEIN_CODING	-0.610075	6.59524	8.64543e-08	4.80273e-06		ENSG00000166347.17	CYB5A	PROTEIN_CODING	-1.71983	7.27971	4.37114e-35	2.42485e-33
ENSG00000187605.14	TET3	PROTEIN_CODING	0.868774	2.44413	8.69443e-08	4.81273e-06		ENSG00000103187.7	COTL1	PROTEIN_CODING	1.41811	5.89811	4.63576e-35	2.56609e-33
ENSG00000165138.15	ANKS6	PROTEIN_CODING	1.24168	2.30841	9.10243e-08	5.01691e-06		ENSG00000117480.14	FAAH	PROTEIN_CODING	-1.26643	4.04504	5.30093e-35	2.92796e-33
ENSG00000176619.9	LMNB2	PROTEIN_CODING	1.10577	3.94175	9.08628e-08	5.01691e-06		ENSG00000260456.5	C16ORF95	PROTEIN_CODING	0.967096	1.86381	5.56451e-35	3.06694e-33
ENSG00000132768.12	DPH2	PROTEIN_CODING	0.880019	4.38667	9.20554e-08	5.04121e-06		ENSG00000112130.15	RNF8	PROTEIN_CODING	0.784241	3.49381	5.89818e-35	3.24387e-33
ENSG00000128606.11	LRRC17	PROTEIN_CODING	-2.092	3.74794	9.17424e-08	5.04121e-06		ENSG00000198369.8	SPRED2	PROTEIN_CODING	-1.00365	4.10189	6.37877e-35	3.50067e-33
ENSG00000214456.7	PLIN5	PROTEIN_CODING	-2.51236	3.05857	9.19302e-08	5.04121e-06		ENSG00000248538.5	RP11-10A14.5	LINCRNA	1.66788	0.592124	6.39554e-35	3.50238e-33
ENSG00000139514.11	SLC7A1	PROTEIN_CODING	0.770849	2.73651	9.36916e-08	5.11988e-06		ENSG00000007402.10	CACNA2D2	PROTEIN_CODING	-1.61815	2.00091	6.46137e-35	3.53088e-33
ENSG00000172465.12	TCEAL1	PROTEIN_CODING	-1.49575	4.76333	9.45885e-08	5.15789e-06		ENSG00000163704.10	PRRT3	PROTEIN_CODING	-1.46361	2.47914	6.9084e-35	3.76714e-33
ENSG00000196782.11	MAML3	PROTEIN_CODING	-0.867868	1.97111	9.58116e-08	5.21349e-06		ENSG00000126067.10	PSMB2	PROTEIN_CODING	0.838077	5.69106	7.078e-35	3.85142e-33
ENSG00000128165.8	ADM2	PROTEIN_CODING	1.14532	1.49048	9.68927e-08	5.26115e-06		ENSG00000123485.10	HJURP	PROTEIN_CODING	1.35413	2.46867	7.23788e-35	3.93008e-33
ENSG00000164172.17	MOCS2	PROTEIN_CODING	-0.814698	4.68238	9.86714e-08	5.34641e-06		ENSG00000178149.15	DALRD3	PROTEIN_CODING	-1.0678	4.84729	7.4633e-35	4.04391e-33
ENSG00000188959.9	C9ORF152	PROTEIN_CODING	-2.19506	2.99063	9.89479e-08	5.35008e-06		ENSG00000160213.5	CSTB	PROTEIN_CODING	1.2112	6.02735	7.60105e-35	4.10986e-33
ENSG00000112118.16	MCM3	PROTEIN_CODING	1.07638	5.18048	9.99155e-08	5.39102e-06		ENSG00000124126.12	PREX1	PROTEIN_CODING	-1.92333	4.67988	8.41771e-35	4.54184e-33
ENSG00000172915.17	NBEA	PROTEIN_CODING	-1.01277	1.92302	1.00648e-07	5.41911e-06		ENSG00000082212.10	ME2	PROTEIN_CODING	1.03382	4.27782	9.46937e-35	5.09854e-33
ENSG00000278090.1	RP11-6O2.2	LINCRNA	0.296151	0.262857	1.01654e-07	5.46184e-06		ENSG00000145868.15	FBXO38	PROTEIN_CODING	-0.7587	3.76416	1.04356e-34	5.60699e-33
ENSG00000171453.16	POLR1C	PROTEIN_CODING	0.714245	4.68413	1.0284e-07	5.51399e-06		ENSG00000065882.14	TBC1D1	PROTEIN_CODING	1.12778	4.86903	1.15526e-34	6.19415e-33
ENSG00000165490.11	DDIAS	PROTEIN_CODING	1.09917	1.7773	1.033e-07	5.51659e-06		ENSG00000152465.16	NMT2	PROTEIN_CODING	1.06371	2.59378	1.18278e-34	6.32848e-33
ENSG00000105877.16	DNAH11	PROTEIN_CODING	1.01362	0.69127	1.03319e-07	5.51659e-06		ENSG00000123505.13	AMD1	PROTEIN_CODING	1.20112	4.59761	1.40414e-34	7.49723e-33
ENSG00000177465.4	ACOT4	PROTEIN_CODING	-1.13166	1.89603	1.04195e-07	5.5518e-06		ENSG00000225362.7	CT62	PROTEIN_CODING	-1.30274	1.3351	1.49816e-34	7.98262e-33
ENSG00000167861.14	HID1	PROTEIN_CODING	-2.15283	5.59111	1.0612e-07	5.64264e-06		ENSG00000138670.15	RASGEF1B	PROTEIN_CODING	1.11414	2.43788	1.51437e-34	8.05221e-33
ENSG00000253426.4	RP11-10A14.4	LINCRNA	0.885264	0.698254	1.06996e-07	5.67744e-06		ENSG00000099812.7	MISP	PROTEIN_CODING	-2.16223	3.35395	1.54682e-34	8.20775e-33
ENSG00000121621.6	KIF18A	PROTEIN_CODING	1.16894	1.3646	1.07416e-07	5.68794e-06		ENSG00000107937.17	GTPBP4	PROTEIN_CODING	0.990381	4.8849	1.63837e-34	8.67556e-33
ENSG00000114805.15	PLCH1	PROTEIN_CODING	1.37989	1.09714	1.08413e-07	5.72533e-06		ENSG00000146072.6	TNFRSF21	PROTEIN_CODING	1.50209	3.58348	1.83268e-34	9.68448e-33
ENSG00000196502.10	SULT1A1	PROTEIN_CODING	-1.28992	3.91317	1.08569e-07	5.72533e-06		ENSG00000164124.9	TMEM144	PROTEIN_CODING	-1.26607	3.22829	1.9438e-34	1.02506e-32
ENSG00000080345.16	RIF1	PROTEIN_CODING	0.752132	2.95825	1.09889e-07	5.78307e-06		ENSG00000178951.7	ZBTB7A	PROTEIN_CODING	-0.583783	3.42183	2.05829e-34	1.0832e-32
ENSG00000112715.19	VEGFA	PROTEIN_CODING	1.39302	6.6281	1.10785e-07	5.81828e-06		ENSG00000164045.10	CDC25A	PROTEIN_CODING	1.11519	1.62159	2.10262e-34	1.10426e-32
ENSG00000182199.9	SHMT2	PROTEIN_CODING	0.767981	5.42492	1.11512e-07	5.84446e-06		ENSG00000185479.5	KRT6B	PROTEIN_CODING	2.98791	2.40673	2.15588e-34	1.12992e-32
ENSG00000006071.10	ABCC8	PROTEIN_CODING	-2.45315	2.77476	1.13427e-07	5.92061e-06		ENSG00000053524.10	MCF2L2	PROTEIN_CODING	0.405543	0.413746	2.37889e-34	1.24419e-32
ENSG00000111846.14	GCNT2	PROTEIN_CODING	1.56696	2.57476	1.13373e-07	5.92061e-06		ENSG00000165568.16	AKR1E2	PROTEIN_CODING	1.21688	1.30369	2.38362e-34	1.24419e-32
ENSG00000144681.9	STAC	PROTEIN_CODING	1.37715	1.31444	1.15441e-07	6.01352e-06		ENSG00000163820.13	FYCO1	PROTEIN_CODING	-0.845421	3.45481	2.66903e-34	1.39034e-32
ENSG00000166888.9	STAT6	PROTEIN_CODING	-0.824849	7.23492	1.15831e-07	6.02159e-06		ENSG00000163235.14	TGFA	PROTEIN_CODING	1.37588	1.53673	2.77858e-34	1.44447e-32
ENSG00000047597.5	XK	PROTEIN_CODING	0.588623	0.46381	1.16422e-07	6.04002e-06		ENSG00000276529.1	AP001505.10	LINCRNA	1.31372	2.39127	2.88793e-34	1.49827e-32
ENSG00000184898.6	RBM43	PROTEIN_CODING	-0.675679	2.48143	1.18099e-07	6.11468e-06		ENSG00000064886.12	CHI3L2	PROTEIN_CODING	2.84912	3.55047	2.93768e-34	1.52101e-32
ENSG00000120725.11	SIL1	PROTEIN_CODING	-0.718283	6.01127	1.19212e-07	6.15986e-06		ENSG00000024526.15	DEPDC1	PROTEIN_CODING	1.2474	1.78841	3.07719e-34	1.59002e-32
ENSG00000198768.9	APCDD1L	PROTEIN_CODING	1.79815	1.42127	1.2156e-07	6.26854e-06		ENSG00000108932.10	SLC16A6	PROTEIN_CODING	-2.28462	2.80752	3.16839e-34	1.63386e-32
ENSG00000254726.2	MEX3A	PROTEIN_CODING	1.82398	2.41254	1.26264e-07	6.49804e-06		ENSG00000019169.10	MARCO	PROTEIN_CODING	2.23914	1.58206	3.44316e-34	1.77198e-32
ENSG00000197905.7	TEAD4	PROTEIN_CODING	1.12958	3.18571	1.26748e-07	6.50985e-06		ENSG00000183831.6	ANKRD45	PROTEIN_CODING	0.614054	0.47059	3.567e-34	1.83204e-32
ENSG00000196368.4	NUDT11	PROTEIN_CODING	1.05187	1.0681	1.28134e-07	6.5679e-06		ENSG00000109846.6	CRYAB	PROTEIN_CODING	2.69644	5.2587	3.6576e-34	1.87481e-32
ENSG00000196405.11	EVL	PROTEIN_CODING	-1.75962	8.72032	1.29239e-07	6.60688e-06		ENSG00000258314.3	CTD-2314B22.1	LINCRNA	0.493644	0.277876	4.1168e-34	2.10598e-32
ENSG00000093000.17	NUP50	PROTEIN_CODING	0.724887	3.39317	1.2941e-07	6.60688e-06		ENSG00000173237.4	C11ORF86	PROTEIN_CODING	0.585241	0.291858	4.1499e-34	2.11868e-32
ENSG00000134690.9	CDCA8	PROTEIN_CODING	1.79142	2.47794	1.31304e-07	6.69025e-06		ENSG00000068615.15	REEP1	PROTEIN_CODING	-1.72724	2.49283	4.28615e-34	2.18389e-32
ENSG00000101447.12	FAM83D	PROTEIN_CODING	1.97817	2.25683	1.31852e-07	6.69155e-06		ENSG00000117632.19	STMN1	PROTEIN_CODING	1.46173	7.42162	4.34177e-34	2.20784e-32
ENSG00000172602.8	RND1	PROTEIN_CODING	-2.05066	3.09016	1.31696e-07	6.69155e-06		ENSG00000039319.15	ZFYVE16	PROTEIN_CODING	-0.686065	3.49198	4.52567e-34	2.2968e-32
ENSG00000126562.15	WNK4	PROTEIN_CODING	-3.50017	4.72159	1.33012e-07	6.73706e-06		ENSG00000142945.11	KIF2C	PROTEIN_CODING	1.61919	3.15428	4.69697e-34	2.37903e-32
ENSG00000174233.10	ADCY6	PROTEIN_CODING	-1.03436	5.30317	1.34232e-07	6.78547e-06		ENSG00000006282.18	SPATA20	PROTEIN_CODING	-1.41637	4.40873	4.78097e-34	2.41679e-32
ENSG00000182952.4	HMGN4	PROTEIN_CODING	0.899962	5.64889	1.35155e-07	6.81866e-06		ENSG00000177839.6	PCDHB9	PROTEIN_CODING	1.21322	1.30617	5.47545e-34	2.76241e-32
ENSG00000137875.4	BCL2L10	PROTEIN_CODING	0.595491	0.526032	1.36376e-07	6.86677e-06		ENSG00000280081.2	MGC39584	LINCRNA	1.0293	0.377021	5.66054e-34	2.85018e-32
ENSG00000204531.14	POU5F1	PROTEIN_CODING	0.187038	0.223651	1.3743e-07	6.89276e-06		ENSG00000078070.10	MCCC1	PROTEIN_CODING	1.0141	3.86873	6.09829e-34	3.06457e-32
ENSG00000198729.4	PPP1R14C	PROTEIN_CODING	1.81243	1.26825	1.37218e-07	6.89276e-06		ENSG00000162482.4	AKR7A3	PROTEIN_CODING	-2.61728	2.91581	6.46114e-34	3.24056e-32
ENSG00000093009.8	CDC45	PROTEIN_CODING	1.96675	3.07143	1.38415e-07	6.9286e-06		ENSG00000062822.11	POLD1	PROTEIN_CODING	1.0217	3.70339	6.64127e-34	3.3244e-32
ENSG00000115758.11	ODC1	PROTEIN_CODING	1.16687	4.37635	1.39556e-07	6.97208e-06		ENSG00000186815.11	TPCN1	PROTEIN_CODING	-0.840514	3.75133	6.86123e-34	3.42781e-32
ENSG00000184454.6	NCMAP	PROTEIN_CODING	1.42734	1.00222	1.41964e-07	7.07859e-06		ENSG00000166682.9	TMPRSS5	PROTEIN_CODING	0.702761	0.469971	6.89405e-34	3.4375e-32
ENSG00000164985.13	PSIP1	PROTEIN_CODING	1.22421	4.92111	1.44666e-07	7.19932e-06		ENSG00000178999.11	AURKB	PROTEIN_CODING	1.74304	3.36322	7.35766e-34	3.65784e-32
ENSG00000261175.4	CTD-2015G9.2	LINCRNA	1.61879	0.990159	1.46549e-07	7.27888e-06		ENSG00000072954.5	TMEM38A	PROTEIN_CODING	1.08852	2.01997	7.36448e-34	3.65784e-32
ENSG00000123552.16	USP45	PROTEIN_CODING	0.768377	2.44159	1.47481e-07	7.311e-06		ENSG00000132254.11	ARFIP2	PROTEIN_CODING	-0.951311	5.76563	7.73657e-34	3.83522e-32
ENSG00000213639.8	PPP1CB	PROTEIN_CODING	0.727585	5.7319	1.47973e-07	7.32125e-06		ENSG00000169621.8	APLF	PROTEIN_CODING	0.572337	1.01923	8.49289e-34	4.20201e-32
ENSG00000085415.14	SEH1L	PROTEIN_CODING	0.701377	3.85095	1.48703e-07	7.3432e-06		ENSG00000074696.11	PTPLAD1	PROTEIN_CODING	-1.02063	6.05767	9.74896e-34	4.81418e-32
ENSG00000095002.11	MSH2	PROTEIN_CODING	0.958377	3.85175	1.49693e-07	7.37785e-06		ENSG00000104055.13	TGM5	PROTEIN_CODING	0.979136	0.571386	9.87764e-34	4.86835e-32
ENSG00000085999.10	RAD54L	PROTEIN_CODING	1.78819	2.86365	1.50049e-07	7.38122e-06		ENSG00000129518.7	EAPP	PROTEIN_CODING	-0.712055	5.14614	1.00779e-33	4.95749e-32
ENSG00000143412.8	ANXA9	PROTEIN_CODING	-2.40081	2.82873	1.51857e-07	7.45585e-06		ENSG00000166446.13	CDYL2	PROTEIN_CODING	-1.23616	2.35687	1.04033e-33	5.10776e-32
ENSG00000153404.12	PLEKHG4B	PROTEIN_CODING	1.98964	2.43317	1.52915e-07	7.49342e-06		ENSG00000107130.8	NCS1	PROTEIN_CODING	1.16009	3.00835	1.09075e-33	5.34509e-32
ENSG00000159388.5	BTG2	PROTEIN_CODING	-2.16004	6.83317	1.55931e-07	7.62424e-06		ENSG00000251349.3	MSANTD3-TMEFF1	PROTEIN_CODING	0.844137	1.34401	1.13449e-33	5.54884e-32
ENSG00000162377.5	COA7	PROTEIN_CODING	0.686472	2.89349	1.5618e-07	7.62424e-06		ENSG00000166106.3	ADAMTS15	PROTEIN_CODING	-2.27261	2.8744	1.16103e-33	5.66781e-32
ENSG00000164574.14	GALNT10	PROTEIN_CODING	-1.33538	4.23841	1.60647e-07	7.82742e-06		ENSG00000114744.7	COMMD2	PROTEIN_CODING	0.815721	3.90746	1.24116e-33	6.0452e-32
ENSG00000064787.11	BCAS1	PROTEIN_CODING	-2.52955	2.76603	1.63813e-07	7.93641e-06		ENSG00000135116.8	HRK	PROTEIN_CODING	0.679492	0.444602	1.24305e-33	6.0452e-32
ENSG00000120727.11	PAIP2	PROTEIN_CODING	-0.485642	6.77556	1.63444e-07	7.93641e-06		ENSG00000010292.11	NCAPD2	PROTEIN_CODING	1.10106	4.28201	1.36341e-33	6.61794e-32
ENSG00000124787.12	RPP40	PROTEIN_CODING	0.794075	2.90397	1.63562e-07	7.93641e-06		ENSG00000050344.8	NFE2L3	PROTEIN_CODING	1.44861	3.4174	1.37789e-33	6.67563e-32
ENSG00000151892.13	GFRA1	PROTEIN_CODING	-3.34113	3.80079	1.65482e-07	7.99055e-06		ENSG00000111206.11	FOXM1	PROTEIN_CODING	1.75141	3.84799	1.44186e-33	6.97234e-32
ENSG00000135341.16	MAP3K7	PROTEIN_CODING	0.627811	3.96984	1.65554e-07	7.99055e-06		ENSG00000131089.12	ARHGEF9	PROTEIN_CODING	1.00059	3.19997	1.63226e-33	7.8782e-32
ENSG00000112414.13	GPR126	PROTEIN_CODING	1.52992	1.76492	1.67392e-07	8.06406e-06		ENSG00000138083.4	SIX3	PROTEIN_CODING	1.33252	0.630796	1.6419e-33	7.90983e-32
ENSG00000175938.6	ORAI3	PROTEIN_CODING	-0.75217	3.51778	1.6838e-07	8.09645e-06		ENSG00000140519.11	RHCG	PROTEIN_CODING	1.37689	0.680767	1.65001e-33	7.93399e-32
ENSG00000152583.11	SPARCL1	PROTEIN_CODING	-1.8026	7.22048	1.69214e-07	8.1213e-06		ENSG00000134762.15	DSC3	PROTEIN_CODING	1.98668	1.53153	1.70635e-33	8.18951e-32
ENSG00000188938.14	FAM120AOS	PROTEIN_CODING	-0.869132	5.20317	1.70387e-07	8.16234e-06		ENSG00000152463.13	OLAH	PROTEIN_CODING	0.763391	0.360767	1.83634e-33	8.79691e-32
ENSG00000109472.12	CPE	PROTEIN_CODING	-1.78991	5.98079	1.7088e-07	8.17067e-06		ENSG00000124571.16	XPO5	PROTEIN_CODING	0.873323	4.08127	1.86412e-33	8.91334e-32
ENSG00000168143.8	FAM83B	PROTEIN_CODING	1.25192	0.970794	1.72241e-07	8.22042e-06		ENSG00000146648.14	EGFR	PROTEIN_CODING	1.55022	1.99985	1.91368e-33	9.13328e-32
ENSG00000165568.16	AKR1E2	PROTEIN_CODING	1.29451	2.11397	1.77269e-07	8.44468e-06		ENSG00000128298.15	BAIAP2L2	PROTEIN_CODING	1.06475	0.791917	2.05367e-33	9.78317e-32
ENSG00000205268.9	PDE7A	PROTEIN_CODING	1.06208	4.47651	1.80197e-07	8.56822e-06		ENSG00000103355.11	PRSS33	PROTEIN_CODING	1.4977	0.456254	2.10931e-33	1.00296e-31
ENSG00000123485.10	HJURP	PROTEIN_CODING	2.07062	2.88905	1.80721e-07	8.5772e-06		ENSG00000104312.7	RIPK2	PROTEIN_CODING	1.04461	3.86625	2.14303e-33	1.01711e-31
ENSG00000160191.16	PDE9A	PROTEIN_CODING	1.82413	2.78841	1.83737e-07	8.68857e-06		ENSG00000065328.15	MCM10	PROTEIN_CODING	1.34286	1.88136	2.499e-33	1.18386e-31
ENSG00000129625.11	REEP5	PROTEIN_CODING	-0.879038	6.41651	1.83745e-07	8.68857e-06		ENSG00000272192.1	CTD-2532N20.1	LINCRNA	0.430001	0.466106	2.5324e-33	1.19747e-31
ENSG00000155957.15	TMBIM4	PROTEIN_CODING	-1.12909	6.71587	1.84354e-07	8.70131e-06		ENSG00000241106.5	HLA-DOB	PROTEIN_CODING	0.785252	0.748879	2.53775e-33	1.19779e-31
ENSG00000145391.12	SETD7	PROTEIN_CODING	-0.602736	3.90206	1.8567e-07	8.7473e-06		ENSG00000160214.11	RRP1	PROTEIN_CODING	0.863884	4.05676	2.56646e-33	1.20911e-31
ENSG00000099875.13	MKNK2	PROTEIN_CODING	-1.08817	5.81444	1.88655e-07	8.87165e-06		ENSG00000102854.13	MSLN	PROTEIN_CODING	2.89783	1.38065	2.57363e-33	1.21027e-31
ENSG00000163683.10	SMIM14	PROTEIN_CODING	-1.25957	5.45063	1.91092e-07	8.96979e-06		ENSG00000213463.4	SYNJ2BP	PROTEIN_CODING	-0.747515	3.30404	2.72218e-33	1.27778e-31
ENSG00000175175.5	PPM1E	PROTEIN_CODING	0.869547	0.500476	1.92938e-07	9.03987e-06		ENSG00000266010.1	GATA6-AS1	LINCRNA	0.600577	0.423569	2.96926e-33	1.3895e-31
ENSG00000185187.11	SIGIRR	PROTEIN_CODING	-1.10445	6.04714	1.94286e-07	9.08639e-06		ENSG00000164086.9	DUSP7	PROTEIN_CODING	0.73908	2.84858	2.97104e-33	1.3895e-31
ENSG00000116544.10	DLGAP3	PROTEIN_CODING	0.635623	0.47127	1.94948e-07	9.10076e-06		ENSG00000121957.11	GPSM2	PROTEIN_CODING	1.33277	3.47295	3.0374e-33	1.41795e-31
ENSG00000119787.12	ATL2	PROTEIN_CODING	1.03051	4.76206	1.96505e-07	9.15677e-06		ENSG00000164841.4	TMEM74	PROTEIN_CODING	0.352666	0.275723	3.19228e-33	1.48754e-31
ENSG00000179627.9	ZBTB42	PROTEIN_CODING	-1.13077	2.38429	1.96988e-07	9.1626e-06		ENSG00000141562.16	NARF	PROTEIN_CODING	0.918627	5.06785	3.26575e-33	1.51902e-31
ENSG00000075223.12	SEMA3C	PROTEIN_CODING	-1.61238	4.63444	1.98599e-07	9.22083e-06		ENSG00000105880.4	DLX5	PROTEIN_CODING	1.35377	0.96528	3.47717e-33	1.61443e-31
ENSG00000133937.4	GSC	PROTEIN_CODING	-1.03615	1.58968	2.02449e-07	9.36019e-06		ENSG00000157303.9	SUSD3	PROTEIN_CODING	-2.85495	4.92448	3.49172e-33	1.61825e-31
ENSG00000102794.8	IRG1	PROTEIN_CODING	0.208377	0.192698	2.02571e-07	9.36019e-06		ENSG00000185924.6	RTN4RL1	PROTEIN_CODING	-1.55721	2.84823	3.83044e-33	1.77203e-31
ENSG00000134453.14	RBM17	PROTEIN_CODING	0.725566	6.6046	2.02811e-07	9.36019e-06		ENSG00000196507.9	TCEAL3	PROTEIN_CODING	-1.52035	5.32083	3.89305e-33	1.79775e-31
ENSG00000162804.12	SNED1	PROTEIN_CODING	-1.31849	3.38921	2.03062e-07	9.36019e-06		ENSG00000124942.12	AHNAK	PROTEIN_CODING	-1.18825	6.40475	3.90033e-33	1.79787e-31
ENSG00000135049.14	AGTPBP1	PROTEIN_CODING	0.705	2.5319	2.05924e-07	9.47036e-06		ENSG00000143514.15	TP53BP2	PROTEIN_CODING	1.16874	3.91835	3.94913e-33	1.81709e-31
ENSG00000024526.15	DEPDC1	PROTEIN_CODING	1.50596	1.48508	2.06191e-07	9.47036e-06		ENSG00000275874.1	LINC00162	LINCRNA	0.738362	0.453717	4.24966e-33	1.95187e-31
ENSG00000100605.15	ITPK1	PROTEIN_CODING	-0.794887	4.05571	2.08345e-07	9.55219e-06		ENSG00000129625.11	REEP5	PROTEIN_CODING	-0.930171	6.60006	4.51133e-33	2.06835e-31
ENSG00000117000.8	RLF	PROTEIN_CODING	0.596377	2.66429	2.09003e-07	9.56523e-06		ENSG00000166821.7	PEX11A	PROTEIN_CODING	-1.2942	3.81254	4.5215e-33	2.06931e-31
ENSG00000173698.16	GPR64	PROTEIN_CODING	1.0456	0.689365	2.10552e-07	9.61895e-06		ENSG00000196208.12	GREB1	PROTEIN_CODING	-2.36541	3.47785	4.82295e-33	2.20334e-31
ENSG00000273374.1	RP11-383I23.2	LINCRNA	0.291094	0.431111	2.1174e-07	9.63885e-06		ENSG00000145741.14	BTF3	PROTEIN_CODING	-0.823341	9.19363	5.25669e-33	2.39722e-31
ENSG00000187957.7	DNER	PROTEIN_CODING	0.737585	0.443492	2.11399e-07	9.63885e-06		ENSG00000110148.8	CCKBR	PROTEIN_CODING	1.14842	0.409735	5.51079e-33	2.50863e-31
ENSG00000254535.3	PABPC4L	PROTEIN_CODING	0.458755	0.712063	2.15858e-07	9.79316e-06		ENSG00000106397.10	PLOD3	PROTEIN_CODING	1.03955	5.03192	5.63789e-33	2.56194e-31
ENSG00000250722.4	SEPP1	PROTEIN_CODING	-1.61766	8.24889	2.15894e-07	9.79316e-06		ENSG00000139629.14	GALNT6	PROTEIN_CODING	-2.28143	5.22263	6.11759e-33	2.77501e-31
ENSG00000160345.11	C9ORF116	PROTEIN_CODING	-1.74111	3.37175	2.1708e-07	9.8296e-06		ENSG00000150995.16	ITPR1	PROTEIN_CODING	-1.6033	3.73596	6.48524e-33	2.93657e-31
ENSG00000102362.14	SYTL4	PROTEIN_CODING	-1.85092	3.40413	2.18248e-07	9.86503e-06		ENSG00000113163.14	COL4A3BP	PROTEIN_CODING	-0.794381	3.38239	7.74207e-33	3.4995e-31
ENSG00000127419.15	TMEM175	PROTEIN_CODING	-0.972943	5.67651	2.18698e-07	9.86799e-06		ENSG00000131828.12	PDHA1	PROTEIN_CODING	0.839209	6.12354	7.85872e-33	3.54597e-31
ENSG00000105880.4	DLX5	PROTEIN_CODING	1.48928	1.16111	2.19337e-07	9.87181e-06		ENSG00000167232.12	ZNF91	PROTEIN_CODING	-1.16325	3.81006	7.94071e-33	3.57667e-31
ENSG00000188994.11	ZNF292	PROTEIN_CODING	1.15708	3.08159	2.19553e-07	9.87181e-06		ENSG00000165359.13	DDX26B	PROTEIN_CODING	0.905818	1.61912	8.31015e-33	3.73651e-31
ENSG00000100216.5	TOMM22	PROTEIN_CODING	0.606981	5.15937	2.2182e-07	9.95628e-06		ENSG00000257060.5	RP11-266O8.1	LINCRNA	0.517012	0.286549	8.43255e-33	3.7849e-31
ENSG00000203709.8	C1ORF132	LINCRNA	-1.32211	1.67825	2.29644e-07	1.02694e-05		ENSG00000165609.11	NUDT5	PROTEIN_CODING	0.993515	5.44313	8.49979e-33	3.80841e-31
ENSG00000166426.7	CRABP1	PROTEIN_CODING	3.8583	3.33413	2.29689e-07	1.02694e-05		ENSG00000155918.6	RAET1L	PROTEIN_CODING	0.91642	0.507699	8.79092e-33	3.93198e-31
ENSG00000006757.10	PNPLA4	PROTEIN_CODING	-1.10283	4.12778	2.29998e-07	1.02694e-05		ENSG00000172465.12	TCEAL1	PROTEIN_CODING	-1.60942	4.73953	9.17045e-33	4.09459e-31
ENSG00000159871.13	LYPD5	PROTEIN_CODING	1.4344	1.49429	2.30621e-07	1.02793e-05		ENSG00000166780.9	C16ORF45	PROTEIN_CODING	-2.14292	3.76499	9.41075e-33	4.19458e-31
ENSG00000146386.7	ABRACL	PROTEIN_CODING	1.04881	5.22667	2.32261e-07	1.03165e-05		ENSG00000118564.13	FBXL5	PROTEIN_CODING	-0.801883	5.38133	1.14454e-32	5.09261e-31
ENSG00000117394.18	SLC2A1	PROTEIN_CODING	1.89666	5.0154	2.32074e-07	1.03165e-05		ENSG00000005302.16	MSL3	PROTEIN_CODING	0.691197	3.80304	1.18399e-32	5.25903e-31
ENSG00000065150.17	IPO5	PROTEIN_CODING	0.752226	5.11317	2.32766e-07	1.0321e-05		ENSG00000183888.4	C1ORF64	PROTEIN_CODING	-2.32948	2.22103	1.32831e-32	5.88982e-31
ENSG00000254343.2	RP11-760H22.2	LINCRNA	-1.44908	3.08206	2.34548e-07	1.03821e-05		ENSG00000133048.11	CHI3L1	PROTEIN_CODING	3.08001	4.43442	1.66682e-32	7.37777e-31
ENSG00000105131.6	EPHX3	PROTEIN_CODING	0.903321	0.682063	2.38255e-07	1.0528e-05		ENSG00000103534.15	TMC5	PROTEIN_CODING	-2.66577	3.36472	1.66963e-32	7.37777e-31
ENSG00000160214.11	RRP1	PROTEIN_CODING	0.796736	4.20873	2.39305e-07	1.05562e-05		ENSG00000168675.17	LDLRAD4	PROTEIN_CODING	-1.84526	4.76938	1.9043e-32	8.40023e-31
ENSG00000145741.14	BTF3	PROTEIN_CODING	-0.906283	9.18143	2.4015e-07	1.05753e-05		ENSG00000137699.15	TRIM29	PROTEIN_CODING	2.78953	3.71664	2.01981e-32	8.89445e-31
ENSG00000185915.5	KLHL34	PROTEIN_CODING	0.491377	0.237619	2.41737e-07	1.06269e-05		ENSG00000110693.14	SOX6	PROTEIN_CODING	0.966697	0.70236	2.05787e-32	9.04653e-31
ENSG00000101901.9	ALG13	PROTEIN_CODING	-0.766245	6.31762	2.48787e-07	1.09181e-05		ENSG00000136636.11	KCTD3	PROTEIN_CODING	-1.10802	5.53003	2.09806e-32	9.2074e-31
ENSG00000108244.15	KRT23	PROTEIN_CODING	2.29115	2.28952	2.50092e-07	1.09566e-05		ENSG00000065427.13	KARS	PROTEIN_CODING	0.768446	5.95687	2.10756e-32	9.23329e-31
ENSG00000268621.4	AC006262.5	LINCRNA	1.05738	0.40746	2.51095e-07	1.09614e-05		ENSG00000103528.15	SYT17	PROTEIN_CODING	-1.8552	2.83351	2.11417e-32	9.24644e-31
ENSG00000083444.15	PLOD1	PROTEIN_CODING	0.981453	5.77333	2.51486e-07	1.09614e-05		ENSG00000173013.5	CCDC96	PROTEIN_CODING	-0.941594	1.76463	2.16168e-32	9.43811e-31
ENSG00000186867.9	QRFPR	PROTEIN_CODING	0.595962	0.340635	2.51032e-07	1.09614e-05		ENSG00000113494.15	PRLR	PROTEIN_CODING	-1.63878	4.37888	2.2346e-32	9.73989e-31
ENSG00000153574.8	RPIA	PROTEIN_CODING	0.681717	3.72349	2.5317e-07	1.10161e-05		ENSG00000172425.9	TTC36	PROTEIN_CODING	-1.99204	2.03466	2.55783e-32	1.11298e-30
ENSG00000162385.9	MAGOH	PROTEIN_CODING	0.668943	5.51524	2.56642e-07	1.11483e-05		ENSG00000181444.11	ZNF467	PROTEIN_CODING	-1.37417	3.65735	2.65209e-32	1.15121e-30
ENSG00000272583.1	RP11-344P13.6	LINCRNA	0.89617	0.635079	2.603e-07	1.12881e-05		ENSG00000134533.5	RERG	PROTEIN_CODING	-2.07523	4.60528	2.65467e-32	1.15121e-30
ENSG00000074800.12	ENO1	PROTEIN_CODING	1.08949	8.25444	2.65599e-07	1.14984e-05		ENSG00000233954.6	UQCRHL	PROTEIN_CODING	0.437437	0.924867	2.83759e-32	1.22846e-30
ENSG00000121671.10	CRY2	PROTEIN_CODING	-1.01219	4.26952	2.71708e-07	1.1743e-05		ENSG00000196739.13	COL27A1	PROTEIN_CODING	1.32681	2.14345	2.86721e-32	1.23767e-30
ENSG00000186350.9	RXRA	PROTEIN_CODING	-0.792906	4.20905	2.74119e-07	1.18273e-05		ENSG00000087053.17	MTMR2	PROTEIN_CODING	0.881297	3.40401	2.86854e-32	1.23767e-30
ENSG00000167550.9	RHEBL1	PROTEIN_CODING	1.03262	1.52429	2.75257e-07	1.18564e-05		ENSG00000055147.16	FAM114A2	PROTEIN_CODING	-0.779171	3.39817	3.06114e-32	1.31855e-30
ENSG00000166275.14	C10ORF32	PROTEIN_CODING	-0.974094	4.44048	2.76394e-07	1.18854e-05		ENSG00000128602.8	SMO	PROTEIN_CODING	1.39443	2.80499	3.0941e-32	1.32858e-30
ENSG00000171365.14	CLCN5	PROTEIN_CODING	0.633358	1.21317	2.78588e-07	1.19198e-05		ENSG00000132164.8	SLC6A11	PROTEIN_CODING	1.03908	0.708761	3.09477e-32	1.32858e-30
ENSG00000147036.10	LANCL3	PROTEIN_CODING	0.194698	0.249206	2.77872e-07	1.19198e-05		ENSG00000137054.14	POLR1E	PROTEIN_CODING	0.84425	3.76348	3.11426e-32	1.33471e-30
ENSG00000196507.9	TCEAL3	PROTEIN_CODING	-1.33602	4.50095	2.78281e-07	1.19198e-05		ENSG00000140545.13	MFGE8	PROTEIN_CODING	1.82905	6.01431	3.15247e-32	1.34882e-30
ENSG00000072041.15	SLC6A15	PROTEIN_CODING	1.31474	0.490952	2.80351e-07	1.19684e-05		ENSG00000175183.8	CSRP2	PROTEIN_CODING	1.59333	3.73451	3.20273e-32	1.36804e-30
ENSG00000043514.14	TRIT1	PROTEIN_CODING	0.767472	4.49635	2.80658e-07	1.19684e-05		ENSG00000163735.6	CXCL5	PROTEIN_CODING	1.08043	0.470855	3.31408e-32	1.41325e-30
ENSG00000183831.6	ANKRD45	PROTEIN_CODING	0.617698	0.466349	2.85134e-07	1.2139e-05		ENSG00000273203.1	AC006946.16	LINCRNA	0.581592	0.543599	3.62331e-32	1.54255e-30
ENSG00000111640.13	GAPDH	PROTEIN_CODING	1.1373	9.95222	2.88107e-07	1.22453e-05		ENSG00000163364.8	LINC01116	LINCRNA	-1.75683	2.91546	3.76291e-32	1.59933e-30
ENSG00000183960.7	KCNH8	PROTEIN_CODING	0.87617	0.591905	2.92276e-07	1.24019e-05		ENSG00000161798.6	AQP5	PROTEIN_CODING	2.65313	1.61053	3.8834e-32	1.64781e-30
ENSG00000254416.4	RP11-347E10.1	LINCRNA	0.328509	0.220635	2.95799e-07	1.25306e-05		ENSG00000237989.1	AP001046.5	LINCRNA	0.450276	0.485192	4.01821e-32	1.70219e-30
ENSG00000166582.8	CENPV	PROTEIN_CODING	1.75789	3.44714	2.99552e-07	1.26687e-05		ENSG00000188725.6	SMIM15	PROTEIN_CODING	-0.632068	5.01572	4.03065e-32	1.70465e-30
ENSG00000178935.5	ZNF552	PROTEIN_CODING	-2.38353	4.77619	3.0091e-07	1.27051e-05		ENSG00000160117.13	ANKLE1	PROTEIN_CODING	0.513437	0.42823	4.06066e-32	1.71451e-30
ENSG00000134215.14	VAV3	PROTEIN_CODING	-2.15258	4.8619	3.01493e-07	1.27088e-05		ENSG00000103257.7	SLC7A5	PROTEIN_CODING	2.09334	4.16112	4.25992e-32	1.79568e-30
ENSG00000143514.15	TP53BP2	PROTEIN_CODING	0.898057	4.21349	3.027e-07	1.27388e-05		ENSG00000165118.13	C9ORF64	PROTEIN_CODING	-0.880044	3.43543	4.30882e-32	1.81331e-30
ENSG00000141076.16	CIRH1A	PROTEIN_CODING	0.771811	3.8927	3.06599e-07	1.28606e-05		ENSG00000166508.16	MCM7	PROTEIN_CODING	1.07723	5.60855	4.48131e-32	1.88281e-30
ENSG00000129422.12	MTUS1	PROTEIN_CODING	-1.09091	4.79175	3.06178e-07	1.28606e-05		ENSG00000141424.11	SLC39A6	PROTEIN_CODING	-2.51536	7.55242	4.60307e-32	1.9308e-30
ENSG00000166821.7	PEX11A	PROTEIN_CODING	-1.26377	3.62317	3.09222e-07	1.29494e-05		ENSG00000100207.17	TCF20	PROTEIN_CODING	0.616574	1.78549	4.68975e-32	1.96395e-30
ENSG00000145194.16	ECE2	PROTEIN_CODING	1.24251	1.98571	3.12611e-07	1.30141e-05		ENSG00000189001.9	SBSN	PROTEIN_CODING	1.57054	0.707876	4.71277e-32	1.96729e-30
ENSG00000168135.4	KCNJ4	PROTEIN_CODING	0.627151	0.245397	3.12798e-07	1.30141e-05		ENSG00000167183.2	PRR15L	PROTEIN_CODING	-1.54739	4.75097	4.71309e-32	1.96729e-30
ENSG00000089693.9	MLF2	PROTEIN_CODING	0.759642	7.02794	3.12219e-07	1.30141e-05		ENSG00000174177.11	CTU2	PROTEIN_CODING	0.793828	2.95805	4.95626e-32	2.06543e-30
ENSG00000111639.6	MRPL51	PROTEIN_CODING	0.735585	7.82317	3.11952e-07	1.30141e-05		ENSG00000062038.12	CDH3	PROTEIN_CODING	0.349641	0.337699	4.99906e-32	2.07988e-30
ENSG00000090539.14	CHRD	PROTEIN_CODING	-2.04406	3.7346	3.19062e-07	1.32532e-05		ENSG00000100221.9	JOSD1	PROTEIN_CODING	0.664425	4.32959	5.08119e-32	2.11063e-30
ENSG00000171206.12	TRIM8	PROTEIN_CODING	-0.798887	5.36508	3.20131e-07	1.32761e-05		ENSG00000145194.16	ECE2	PROTEIN_CODING	1.15898	2.90938	5.12534e-32	2.12553e-30
ENSG00000040608.12	RTN4R	PROTEIN_CODING	0.955698	1.52	3.24886e-07	1.34516e-05		ENSG00000138442.8	WDR12	PROTEIN_CODING	0.808303	4.57369	5.47779e-32	2.26802e-30
ENSG00000106809.9	OGN	PROTEIN_CODING	-2.98196	4.00063	3.36772e-07	1.39212e-05		ENSG00000173207.11	CKS1B	PROTEIN_CODING	1.13941	5.51782	5.8128e-32	2.40284e-30
ENSG00000259171.1	RP11-903H12.5	PROTEIN_CODING	-1.47551	3.7473	3.43755e-07	1.4187e-05		ENSG00000116679.14	IVNS1ABP	PROTEIN_CODING	0.844238	5.07658	5.84315e-32	2.4115e-30
ENSG00000138119.15	MYOF	PROTEIN_CODING	-0.982	5.73413	3.45846e-07	1.42274e-05		ENSG00000035141.6	FAM136A	PROTEIN_CODING	0.795661	4.55982	6.27227e-32	2.58444e-30
ENSG00000180667.9	YOD1	PROTEIN_CODING	0.701849	1.67556	3.45744e-07	1.42274e-05		ENSG00000112651.10	MRPL2	PROTEIN_CODING	0.840589	5.04832	6.51538e-32	2.6803e-30
ENSG00000146072.6	TNFRSF21	PROTEIN_CODING	1.36962	3.70778	3.46738e-07	1.42413e-05		ENSG00000120647.8	CCDC77	PROTEIN_CODING	0.850005	2.68903	6.56024e-32	2.69443e-30
ENSG00000164362.17	TERT	PROTEIN_CODING	0.958226	0.515873	3.50407e-07	1.43689e-05		ENSG00000124134.7	KCNS1	PROTEIN_CODING	0.644957	0.361032	6.96144e-32	2.85464e-30
ENSG00000198522.12	GPN1	PROTEIN_CODING	0.557906	4.38365	3.51609e-07	1.43952e-05		ENSG00000130826.14	DKC1	PROTEIN_CODING	0.821759	5.07646	7.11547e-32	2.91314e-30
ENSG00000235750.8	KIAA0040	PROTEIN_CODING	-1.34234	4.55127	3.52226e-07	1.43975e-05		ENSG00000162377.5	COA7	PROTEIN_CODING	0.734829	3.05404	7.22834e-32	2.95463e-30
ENSG00000158417.9	EIF5B	PROTEIN_CODING	0.581057	4.97317	3.53219e-07	1.44151e-05		ENSG00000163811.10	WDR43	PROTEIN_CODING	0.727325	4.08357	7.57761e-32	3.09246e-30
ENSG00000171428.12	NAT1	PROTEIN_CODING	-3.78079	4.97667	3.54258e-07	1.44345e-05		ENSG00000140451.11	PIF1	PROTEIN_CODING	0.962808	1.17929	7.61764e-32	3.10386e-30
ENSG00000156876.9	SASS6	PROTEIN_CODING	0.782019	2.06111	3.55415e-07	1.44586e-05		ENSG00000174371.15	EXO1	PROTEIN_CODING	1.38879	2.52832	8.81201e-32	3.58481e-30
ENSG00000273243.1	CTA-217C2.2	LINCRNA	0.96917	1.27667	3.56516e-07	1.44804e-05		ENSG00000150054.17	MPP7	PROTEIN_CODING	-1.34116	2.61566	8.84426e-32	3.59223e-30
ENSG00000113946.3	CLDN16	PROTEIN_CODING	0.303151	0.263968	3.57731e-07	1.45068e-05		ENSG00000064102.13	ASUN	PROTEIN_CODING	0.848734	3.9346	9.01639e-32	3.65363e-30
ENSG00000278200.1	RP13-766D20.4	LINCRNA	0.246208	0.215873	3.58724e-07	1.45215e-05		ENSG00000112394.15	SLC16A10	PROTEIN_CODING	0.843381	0.759617	9.02395e-32	3.65363e-30
ENSG00000165996.12	PTPLA	PROTEIN_CODING	1.46519	2.84238	3.59227e-07	1.45215e-05		ENSG00000141076.16	CIRH1A	PROTEIN_CODING	0.78077	3.68717	9.61042e-32	3.88494e-30
ENSG00000107771.14	CCSER2	PROTEIN_CODING	0.688736	3.29159	3.61042e-07	1.45717e-05		ENSG00000174749.5	C4ORF32	PROTEIN_CODING	-1.16919	2.27569	1.04055e-31	4.19973e-30
ENSG00000134324.10	LPIN1	PROTEIN_CODING	1.34343	4.12381	3.61605e-07	1.45717e-05		ENSG00000091127.12	PUS7	PROTEIN_CODING	0.840374	3.12673	1.06761e-31	4.30218e-30
ENSG00000149503.11	INCENP	PROTEIN_CODING	1.16587	3.56619	3.63668e-07	1.46318e-05		ENSG00000169679.13	BUB1	PROTEIN_CODING	1.39419	2.8687	1.07603e-31	4.3293e-30
ENSG00000104783.10	KCNN4	PROTEIN_CODING	2.27196	4.22667	3.65803e-07	1.46716e-05		ENSG00000137494.12	ANKRD42	PROTEIN_CODING	-1.04009	2.88705	1.25435e-31	5.03885e-30
ENSG00000030066.12	NUP160	PROTEIN_CODING	0.718698	3.84238	3.65607e-07	1.46716e-05		ENSG00000110063.7	DCPS	PROTEIN_CODING	0.824397	3.6695	1.27204e-31	5.1019e-30
ENSG00000178999.11	AURKB	PROTEIN_CODING	1.95062	3.39	3.71007e-07	1.48339e-05		ENSG00000050438.15	SLC4A8	PROTEIN_CODING	-1.61871	2.04534	1.29876e-31	5.20092e-30
ENSG00000149573.7	MPZL2	PROTEIN_CODING	1.37217	4.09063	3.70798e-07	1.48339e-05		ENSG00000148154.8	UGCG	PROTEIN_CODING	-1.70727	4.86584	1.32738e-31	5.30723e-30
ENSG00000175455.13	CCDC14	PROTEIN_CODING	0.877755	5.81857	3.78624e-07	1.51149e-05		ENSG00000122694.14	GLIPR2	PROTEIN_CODING	1.40825	4.02717	1.34046e-31	5.35118e-30
ENSG00000172167.6	MTBP	PROTEIN_CODING	1.03977	2.32127	3.81122e-07	1.51909e-05		ENSG00000164687.9	FABP5	PROTEIN_CODING	1.84467	3.74844	1.39661e-31	5.56668e-30
ENSG00000107281.8	NPDC1	PROTEIN_CODING	-1.23272	6.98905	3.838e-07	1.52739e-05		ENSG00000114473.12	IQCG	PROTEIN_CODING	1.11419	3.5249	1.41449e-31	5.62918e-30
ENSG00000119285.9	HEATR1	PROTEIN_CODING	0.747792	2.9219	3.87119e-07	1.53821e-05		ENSG00000205352.9	PRR13	PROTEIN_CODING	-0.689259	7.12027	1.42586e-31	5.66564e-30
ENSG00000269504.1	AC003973.4	LINCRNA	0.037	0.145873	3.88901e-07	1.54052e-05		ENSG00000163655.14	GMPS	PROTEIN_CODING	0.908737	5.23575	1.47598e-31	5.8557e-30
ENSG00000011426.9	ANLN	PROTEIN_CODING	2.23755	3.23762	3.88813e-07	1.54052e-05		ENSG00000132768.12	DPH2	PROTEIN_CODING	0.746672	3.76487	1.48566e-31	5.885e-30
ENSG00000058335.14	RASGRF1	PROTEIN_CODING	1.09253	1.47889	3.90985e-07	1.54638e-05		ENSG00000160191.16	PDE9A	PROTEIN_CODING	1.43281	2.19327	1.49972e-31	5.93154e-30
ENSG00000178568.12	ERBB4	PROTEIN_CODING	-1.7514	1.7754	3.92542e-07	1.55015e-05		ENSG00000159348.11	CYB5R1	PROTEIN_CODING	-0.996916	6.02106	1.64677e-31	6.50309e-30
ENSG00000188153.11	COL4A5	PROTEIN_CODING	-2.17942	4.43048	3.94933e-07	1.55241e-05		ENSG00000170500.11	LONRF2	PROTEIN_CODING	-1.3508	1.67749	1.66538e-31	6.56648e-30
ENSG00000155792.8	DEPTOR	PROTEIN_CODING	-1.43483	3.72508	3.94699e-07	1.55241e-05		ENSG00000124795.13	DEK	PROTEIN_CODING	1.14692	5.41696	1.68807e-31	6.64572e-30
ENSG00000164663.12	USP49	PROTEIN_CODING	0.814547	1.82175	3.948e-07	1.55241e-05		ENSG00000114805.15	PLCH1	PROTEIN_CODING	1.37715	1.25189	1.761e-31	6.9222e-30
ENSG00000114956.18	DGUOK	PROTEIN_CODING	0.558132	5.67746	3.95916e-07	1.55353e-05		ENSG00000147509.12	RGS20	PROTEIN_CODING	0.62623	0.41115	1.79881e-31	7.05999e-30
ENSG00000051128.17	HOMER3	PROTEIN_CODING	1.08609	5.2173	3.96428e-07	1.55353e-05		ENSG00000123191.12	ATP7B	PROTEIN_CODING	-1.37365	2.08634	1.8065e-31	7.07663e-30
ENSG00000105518.12	TMEM205	PROTEIN_CODING	-1.09355	6.61397	3.98995e-07	1.5612e-05		ENSG00000137571.9	SLCO5A1	PROTEIN_CODING	0.48199	0.37528	1.80857e-31	7.07663e-30
ENSG00000073792.14	IGF2BP2	PROTEIN_CODING	1.59655	1.56587	4.03233e-07	1.57455e-05		ENSG00000170871.10	KIAA0232	PROTEIN_CODING	-0.883709	3.27159	1.82074e-31	7.11337e-30
ENSG00000155903.10	RASA2	PROTEIN_CODING	0.577264	3.14937	4.03636e-07	1.57455e-05		ENSG00000011426.9	ANLN	PROTEIN_CODING	1.51094	3.30729	1.84276e-31	7.18846e-30
ENSG00000114796.14	KLHL24	PROTEIN_CODING	0.81783	3.35698	4.06135e-07	1.57949e-05		ENSG00000118849.8	RARRES1	PROTEIN_CODING	2.64171	3.66363	1.9292e-31	7.5142e-30
ENSG00000134758.12	RNF138	PROTEIN_CODING	0.75966	3.73492	4.05892e-07	1.57949e-05		ENSG00000003989.15	SLC7A2	PROTEIN_CODING	-3.00834	3.67593	1.97238e-31	7.67075e-30
ENSG00000090581.8	GNPTG	PROTEIN_CODING	-0.652642	6.09905	4.08322e-07	1.58559e-05		ENSG00000119638.11	NEK9	PROTEIN_CODING	-0.745077	4.5115	1.98574e-31	7.71097e-30
ENSG00000182165.16	TP53TG1	LINCRNA	-1.01066	4.49524	4.09302e-07	1.58699e-05		ENSG00000055044.9	NOP58	PROTEIN_CODING	0.692147	5.43478	2.03559e-31	7.8926e-30
ENSG00000225614.2	ZNF469	PROTEIN_CODING	1.31987	1.78063	4.123e-07	1.5962e-05		ENSG00000187957.7	DNER	PROTEIN_CODING	1.05369	0.49826	2.09707e-31	8.10939e-30
ENSG00000136002.15	ARHGEF4	PROTEIN_CODING	1.51055	2.47222	4.15236e-07	1.60514e-05		ENSG00000109576.12	AADAT	PROTEIN_CODING	1.11779	1.30496	2.09783e-31	8.10939e-30
ENSG00000131089.12	ARHGEF9	PROTEIN_CODING	0.697566	3.91016	4.18555e-07	1.61311e-05		ENSG00000172869.13	DMXL1	PROTEIN_CODING	-0.686085	3.11758	2.10298e-31	8.11704e-30
ENSG00000167723.13	TRPV3	PROTEIN_CODING	0.800189	0.666825	4.17969e-07	1.61311e-05		ENSG00000148513.16	ANKRD30A	PROTEIN_CODING	-2.46597	2.33853	2.16089e-31	8.32804e-30
ENSG00000173013.5	CCDC96	PROTEIN_CODING	-0.916226	1.51079	4.23495e-07	1.62969e-05		ENSG00000181773.6	GPR3	PROTEIN_CODING	0.484744	0.566903	2.21785e-31	8.53473e-30
ENSG00000253476.1	RP11-395I14.2	LINCRNA	0.863094	1.1019	4.27212e-07	1.64153e-05		ENSG00000140835.9	CHST4	PROTEIN_CODING	0.771394	0.395693	2.47177e-31	9.4976e-30
ENSG00000163218.13	PGLYRP4	PROTEIN_CODING	0.832623	0.35254	4.30151e-07	1.65035e-05		ENSG00000198718.11	FAM179B	PROTEIN_CODING	-0.803319	2.75174	2.5589e-31	9.81765e-30
ENSG00000120254.14	MTHFD1L	PROTEIN_CODING	1.28115	3.01921	4.33026e-07	1.6589e-05		ENSG00000136425.11	CIB2	PROTEIN_CODING	1.27728	2.10702	2.62084e-31	1.00403e-29
ENSG00000130529.14	TRPM4	PROTEIN_CODING	-1.30032	5.21492	4.38494e-07	1.67734e-05		ENSG00000100092.19	SH3BP1	PROTEIN_CODING	0.979228	3.18631	2.62617e-31	1.00457e-29
ENSG00000154655.13	L3MBTL4	PROTEIN_CODING	0.982642	1.57333	4.42028e-07	1.68833e-05		ENSG00000106344.7	RBM28	PROTEIN_CODING	0.726615	3.69634	2.74337e-31	1.04696e-29
ENSG00000147889.15	CDKN2A	PROTEIN_CODING	2.08864	3.91889	4.45134e-07	1.69767e-05		ENSG00000162520.13	SYNC	PROTEIN_CODING	-1.06648	2.02755	2.74517e-31	1.04696e-29
ENSG00000146242.7	TPBG	PROTEIN_CODING	-1.3147	4.81302	4.4613e-07	1.69894e-05		ENSG00000154127.8	UBASH3B	PROTEIN_CODING	0.896774	1.12723	2.76645e-31	1.05351e-29
ENSG00000123473.14	STIL	PROTEIN_CODING	1.25909	1.88476	4.49881e-07	1.71068e-05		ENSG00000115758.11	ODC1	PROTEIN_CODING	1.38644	4.3274	2.78288e-31	1.05819e-29
ENSG00000272371.1	RP11-25O10.2	LINCRNA	0.321811	0.24127	4.5188e-07	1.71574e-05		ENSG00000029153.13	ARNTL2	PROTEIN_CODING	1.25633	1.63009	2.81353e-31	1.06827e-29
ENSG00000135540.10	NHSL1	PROTEIN_CODING	0.918679	1.86714	4.57152e-07	1.73319e-05		ENSG00000176058.10	TPRN	PROTEIN_CODING	-1.15641	4.02106	2.88728e-31	1.09465e-29
ENSG00000178385.12	PLEKHM3	PROTEIN_CODING	0.597283	0.779524	4.64044e-07	1.75672e-05		ENSG00000111665.10	CDCA3	PROTEIN_CODING	1.60758	3.6015	2.98703e-31	1.13079e-29
ENSG00000166451.12	CENPN	PROTEIN_CODING	1.29198	3.2481	4.70231e-07	1.7749e-05		ENSG00000251161.3	RP11-540O11.1	LINCRNA	0.266733	0.332065	3.05313e-31	1.15411e-29
ENSG00000111669.13	TPI1	PROTEIN_CODING	1.05977	7.53444	4.69931e-07	1.7749e-05		ENSG00000116691.9	MIIP	PROTEIN_CODING	0.824972	3.78316	3.05925e-31	1.15472e-29
ENSG00000173237.4	C11ORF86	PROTEIN_CODING	1.01679	0.314603	4.74886e-07	1.78863e-05		ENSG00000258818.3	RNASE4	PROTEIN_CODING	-1.51006	4.64451	3.09922e-31	1.16809e-29
ENSG00000198754.5	OXCT2	PROTEIN_CODING	0.148623	0.243968	4.75266e-07	1.78863e-05		ENSG00000111912.17	NCOA7	PROTEIN_CODING	1.43177	3.62572	3.17342e-31	1.1943e-29
ENSG00000092531.8	SNAP23	PROTEIN_CODING	-0.629415	6.27651	4.79783e-07	1.80298e-05		ENSG00000152256.12	PDK1	PROTEIN_CODING	0.983124	2.44746	3.18228e-31	1.19588e-29
ENSG00000248360.6	LINC00504	LINCRNA	-1.17326	1.16603	4.84907e-07	1.81957e-05		ENSG00000172159.14	FRMD3	PROTEIN_CODING	1.13751	1.32463	3.38062e-31	1.26855e-29
ENSG00000164509.12	IL31RA	PROTEIN_CODING	0.161094	0.220476	4.85669e-07	1.81977e-05		ENSG00000111057.9	KRT18	PROTEIN_CODING	-1.72958	8.91749	3.56533e-31	1.3359e-29
ENSG00000005513.9	SOX8	PROTEIN_CODING	1.81709	1.07333	4.92619e-07	1.84043e-05		ENSG00000112578.8	BYSL	PROTEIN_CODING	0.893566	4.10935	3.6092e-31	1.35037e-29
ENSG00000103528.15	SYT17	PROTEIN_CODING	-1.68132	2.94444	4.92434e-07	1.84043e-05		ENSG00000089177.16	KIF16B	PROTEIN_CODING	-1.25076	3.65678	3.6472e-31	1.3626e-29
ENSG00000183580.9	FBXL7	PROTEIN_CODING	-1.21568	3.20571	4.94807e-07	1.84591e-05		ENSG00000082269.15	FAM135A	PROTEIN_CODING	0.867236	1.58584	3.7729e-31	1.40751e-29
ENSG00000237649.6	KIFC1	PROTEIN_CODING	1.60462	2.35508	4.98623e-07	1.85744e-05		ENSG00000082556.9	OPRK1	PROTEIN_CODING	0.592732	0.285723	3.92806e-31	1.46326e-29
ENSG00000180537.11	RNF182	PROTEIN_CODING	1.07743	0.611587	5.01194e-07	1.86431e-05		ENSG00000105889.13	STEAP1B	PROTEIN_CODING	0.743332	0.612684	4.0228e-31	1.49638e-29
ENSG00000197256.9	KANK2	PROTEIN_CODING	-1.12008	5.29429	5.04784e-07	1.87494e-05		ENSG00000139625.11	MAP3K12	PROTEIN_CODING	-1.04232	2.70206	4.0389e-31	1.50019e-29
ENSG00000101311.14	FERMT1	PROTEIN_CODING	1.15902	1.00095	5.14799e-07	1.90937e-05		ENSG00000165516.9	KLHDC2	PROTEIN_CODING	-0.798777	4.93708	4.19243e-31	1.55496e-29
ENSG00000153975.8	ZUFSP	PROTEIN_CODING	0.662151	3.16095	5.18983e-07	1.92211e-05		ENSG00000197308.7	GATA3-AS1	LINCRNA	-1.92361	2.13687	4.68262e-31	1.73426e-29
ENSG00000151287.15	TEX30	PROTEIN_CODING	1.02983	3.38063	5.21988e-07	1.92767e-05		ENSG00000259725.1	CTD-3032H12.1	LINCRNA	-1.43442	1.50522	4.90032e-31	1.81227e-29
ENSG00000249459.7	ZNF286B	PROTEIN_CODING	0.500698	0.557778	5.21422e-07	1.92767e-05		ENSG00000107159.11	CA9	PROTEIN_CODING	2.38691	1.41968	5.16136e-31	1.90606e-29
ENSG00000152749.7	GPR180	PROTEIN_CODING	0.630491	1.82159	5.25617e-07	1.93828e-05		ENSG00000255439.5	RP11-196G11.1	PROTEIN_CODING	0.569257	0.876254	5.89065e-31	2.17225e-29
ENSG00000162599.14	NFIA	PROTEIN_CODING	-1.40183	3.34032	5.30233e-07	1.95249e-05		ENSG00000166451.12	CENPN	PROTEIN_CODING	1.28578	3.17596	6.34046e-31	2.33477e-29
ENSG00000149305.5	HTR3B	PROTEIN_CODING	0.029	0.144603	5.35892e-07	1.9705e-05		ENSG00000147065.15	MSN	PROTEIN_CODING	1.15245	6.29608	6.51785e-31	2.39664e-29
ENSG00000163507.12	KIAA1524	PROTEIN_CODING	1.36994	1.94651	5.37362e-07	1.97057e-05		ENSG00000122483.16	CCDC18	PROTEIN_CODING	0.786795	1.65956	7.84464e-31	2.88038e-29
ENSG00000144118.12	RALB	PROTEIN_CODING	-0.72	5.57571	5.38219e-07	1.97057e-05		ENSG00000106780.8	MEGF9	PROTEIN_CODING	-1.28631	3.63858	9.44988e-31	3.46482e-29
ENSG00000168795.4	ZBTB5	PROTEIN_CODING	0.623887	2.80714	5.38049e-07	1.97057e-05		ENSG00000116299.15	KIAA1324	PROTEIN_CODING	-2.00871	6.3874	9.87771e-31	3.61651e-29
ENSG00000134222.15	PSRC1	PROTEIN_CODING	1.1717	3.40429	5.43473e-07	1.98697e-05		ENSG00000137673.7	MMP7	PROTEIN_CODING	3.06249	4.73711	1.00111e-30	3.6601e-29
ENSG00000155329.10	ZCCHC10	PROTEIN_CODING	-0.630943	3.81079	5.49829e-07	2.00735e-05		ENSG00000117411.15	B4GALT2	PROTEIN_CODING	0.768202	5.0231	1.03444e-30	3.77658e-29
ENSG00000185100.9	ADSSL1	PROTEIN_CODING	-1.23123	3.36079	5.52159e-07	2.00997e-05		ENSG00000102554.12	KLF5	PROTEIN_CODING	1.73266	2.81475	1.0685e-30	3.89539e-29
ENSG00000173890.15	GPR160	PROTEIN_CODING	-1.76232	4.55159	5.5156e-07	2.00997e-05		ENSG00000256124.4	LINC01152	LINCRNA	0.859285	0.586755	1.14128e-30	4.15483e-29
ENSG00000135097.5	MSI1	PROTEIN_CODING	1.36043	1.41651	5.529e-07	2.00997e-05		ENSG00000145949.9	MYLK4	PROTEIN_CODING	0.289384	0.405575	1.14338e-30	4.15656e-29
ENSG00000181444.11	ZNF467	PROTEIN_CODING	-1.5406	3.54206	5.584e-07	2.02709e-05		ENSG00000198515.12	CNGA1	PROTEIN_CODING	0.935469	0.740118	1.22967e-30	4.46392e-29
ENSG00000110427.13	KIAA1549L	PROTEIN_CODING	1.06855	1.16206	5.60146e-07	2.03055e-05		ENSG00000144278.13	GALNT13	PROTEIN_CODING	1.08486	0.776578	1.28314e-30	4.65142e-29
ENSG00000088543.13	C3ORF18	PROTEIN_CODING	-1.07168	3.03857	5.74246e-07	2.07579e-05		ENSG00000169762.15	TAPT1	PROTEIN_CODING	-0.990791	3.87631	1.29382e-30	4.68352e-29
ENSG00000163377.13	FAM19A4	PROTEIN_CODING	0.213019	0.210794	5.74063e-07	2.07579e-05		ENSG00000164252.11	AGGF1	PROTEIN_CODING	-0.582767	3.40572	1.40316e-30	5.07216e-29
ENSG00000023734.9	STRAP	PROTEIN_CODING	0.725075	6.48302	5.78232e-07	2.08448e-05		ENSG00000145386.8	CCNA2	PROTEIN_CODING	1.39279	3.01953	1.41851e-30	5.12041e-29
ENSG00000065600.11	TMEM206	PROTEIN_CODING	1.02757	3.04254	5.78276e-07	2.08448e-05		ENSG00000070761.6	CFAP20	PROTEIN_CODING	0.665912	4.3856	1.49979e-30	5.4062e-29
ENSG00000254996.4	ANKHD1-EIF4EBP3	PROTEIN_CODING	-0.861642	3.56587	5.81937e-07	2.0923e-05		ENSG00000166426.7	CRABP1	PROTEIN_CODING	3.77672	2.94894	1.51478e-30	5.45258e-29
ENSG00000013619.12	MAMLD1	PROTEIN_CODING	1.22023	1.91746	5.8208e-07	2.0923e-05		ENSG00000145220.12	LYAR	PROTEIN_CODING	0.794903	3.37572	1.71979e-30	6.18182e-29
ENSG00000111665.10	CDCA3	PROTEIN_CODING	2.24281	3.66619	5.94773e-07	2.13494e-05		ENSG00000165071.13	TMEM71	PROTEIN_CODING	1.08546	1.2233	1.75135e-30	6.28645e-29
ENSG00000144119.3	C1QL2	PROTEIN_CODING	0.716057	0.434603	6.05746e-07	2.17128e-05		ENSG00000161642.16	ZNF385A	PROTEIN_CODING	-1.37042	4.79906	1.85574e-30	6.65186e-29
ENSG00000214530.6	STARD10	PROTEIN_CODING	-2.26134	7.6254	6.14756e-07	2.2005e-05		ENSG00000103121.7	CMC2	PROTEIN_CODING	0.936168	5.03	1.91567e-30	6.8571e-29
ENSG00000170558.7	CDH2	PROTEIN_CODING	1.3576	1.37889	6.22085e-07	2.22177e-05		ENSG00000138180.14	CEP55	PROTEIN_CODING	1.40859	3.03602	2.00771e-30	7.17652e-29
ENSG00000142945.11	KIF2C	PROTEIN_CODING	1.83453	2.84667	6.22433e-07	2.22177e-05		ENSG00000198522.12	GPN1	PROTEIN_CODING	0.603739	4.76398	2.01511e-30	7.19292e-29
ENSG00000197757.7	HOXC6	PROTEIN_CODING	-1.15181	4.38698	6.31721e-07	2.24867e-05		ENSG00000136560.12	TANK	PROTEIN_CODING	0.658133	4.68976	2.02217e-30	7.20808e-29
ENSG00000050344.8	NFE2L3	PROTEIN_CODING	1.53926	3.41206	6.3109e-07	2.24867e-05		ENSG00000072041.15	SLC6A15	PROTEIN_CODING	1.22603	0.525634	2.21948e-30	7.90044e-29
ENSG00000203877.6	RIPPLY2	PROTEIN_CODING	0.480528	0.261746	6.32617e-07	2.24873e-05		ENSG00000186073.10	C15ORF41	PROTEIN_CODING	0.721277	1.88723	2.22645e-30	7.91423e-29
ENSG00000150594.6	ADRA2A	PROTEIN_CODING	-1.71753	2.8219	6.43312e-07	2.28358e-05		ENSG00000116685.14	KIAA2013	PROTEIN_CODING	0.720385	4.58971	2.29023e-30	8.12967e-29
ENSG00000072954.5	TMEM38A	PROTEIN_CODING	0.760208	1.59746	6.50878e-07	2.30724e-05		ENSG00000182022.16	CHST15	PROTEIN_CODING	-1.11087	3.89481	2.33453e-30	8.27549e-29
ENSG00000183779.6	ZNF703	PROTEIN_CODING	-1.82004	4.52714	6.52437e-07	2.30957e-05		ENSG00000140332.14	TLE3	PROTEIN_CODING	-0.902135	5.01985	2.42467e-30	8.58314e-29
ENSG00000250899.3	RP11-253E3.3	LINCRNA	0.687943	1.10825	6.56341e-07	2.32019e-05		ENSG00000139160.12	METTL20	PROTEIN_CODING	-0.576379	1.55944	2.43404e-30	8.60443e-29
ENSG00000164385.7	C6ORF195	PROTEIN_CODING	0.167377	0.23619	6.59292e-07	2.32741e-05		ENSG00000075223.12	SEMA3C	PROTEIN_CODING	-1.78599	4.79127	2.46065e-30	8.68652e-29
ENSG00000260423.1	RP13-735L24.1	LINCRNA	0.164245	0.216825	6.68571e-07	2.35692e-05		ENSG00000144029.10	MRPS5	PROTEIN_CODING	0.626707	4.6215	2.47402e-30	8.72169e-29
ENSG00000273004.1	GS1-279B7.2	LINCRNA	0.436245	0.58	6.72215e-07	2.36651e-05		ENSG00000237649.6	KIFC1	PROTEIN_CODING	1.31183	2.70602	2.55462e-30	8.99345e-29
ENSG00000108100.16	CCNY	PROTEIN_CODING	0.622962	5.13492	6.84611e-07	2.40684e-05		ENSG00000169436.15	COL22A1	PROTEIN_CODING	1.54179	1.13145	2.56104e-30	9.00368e-29
ENSG00000168036.15	CTNNB1	PROTEIN_CODING	0.862774	6.88317	6.87646e-07	2.4142e-05		ENSG00000106003.11	LFNG	PROTEIN_CODING	-1.72937	4.31218	2.69758e-30	9.47073e-29
ENSG00000122550.16	KLHL7	PROTEIN_CODING	0.746151	4.07429	7.02091e-07	2.46154e-05		ENSG00000167088.9	SNRPD1	PROTEIN_CODING	0.861841	6.09206	2.70514e-30	9.48426e-29
ENSG00000152154.9	TMEM178A	PROTEIN_CODING	-1.22536	2.18286	7.10011e-07	2.48591e-05		ENSG00000250588.5	IQCJ-SCHIP1	PROTEIN_CODING	1.11371	2.70499	2.72284e-30	9.53327e-29
ENSG00000173598.12	NUDT4	PROTEIN_CODING	-0.828189	2.68873	7.1855e-07	2.51238e-05		ENSG00000188807.11	TMEM201	PROTEIN_CODING	0.6687	2.61764	2.79886e-30	9.78609e-29
ENSG00000205634.5	LINC00898	LINCRNA	0.225019	0.222698	7.23315e-07	2.52032e-05		ENSG00000167754.11	KLK5	PROTEIN_CODING	2.69525	2.05333	3.31191e-30	1.15641e-28
ENSG00000175216.13	CKAP5	PROTEIN_CODING	0.812057	5.24984	7.21949e-07	2.52032e-05		ENSG00000188501.10	LCTL	PROTEIN_CODING	0.360742	0.34059	3.34878e-30	1.1677e-28
ENSG00000028839.8	TBPL1	PROTEIN_CODING	0.68666	4.58333	7.23771e-07	2.52032e-05		ENSG00000165304.6	MELK	PROTEIN_CODING	1.48656	2.96339	3.50619e-30	1.22092e-28
ENSG00000196730.11	DAPK1	PROTEIN_CODING	1.19792	3.42222	7.30227e-07	2.53935e-05		ENSG00000177614.8	PGBD5	PROTEIN_CODING	1.30995	1.10501	3.7535e-30	1.30527e-28
ENSG00000145996.10	CDKAL1	PROTEIN_CODING	0.832396	2.94873	7.35991e-07	2.55246e-05		ENSG00000183765.19	CHEK2	PROTEIN_CODING	0.912884	3.16876	4.08473e-30	1.41853e-28
ENSG00000090020.9	SLC9A1	PROTEIN_CODING	-0.873019	4.76444	7.35934e-07	2.55246e-05		ENSG00000132003.8	ZSWIM4	PROTEIN_CODING	0.811877	2.6123	4.14705e-30	1.43822e-28
ENSG00000204019.4	CT83	PROTEIN_CODING	1.59706	0.444444	7.53474e-07	2.60956e-05		ENSG00000140104.12	C14ORF79	PROTEIN_CODING	-0.882266	3.36926	4.29075e-30	1.48605e-28
ENSG00000127252.5	HRASLS	PROTEIN_CODING	1.51857	1.67048	7.5642e-07	2.61623e-05		ENSG00000206432.4	TMEM200C	PROTEIN_CODING	0.68556	0.625192	4.36035e-30	1.50811e-28
ENSG00000186871.6	ERCC6L	PROTEIN_CODING	0.793057	0.896825	7.66357e-07	2.64672e-05		ENSG00000065361.13	ERBB3	PROTEIN_CODING	-1.14332	6.36295	4.43264e-30	1.53105e-28
ENSG00000112234.7	FBXL4	PROTEIN_CODING	0.744302	2.39984	7.67299e-07	2.64672e-05		ENSG00000160325.13	CACFD1	PROTEIN_CODING	-1.0061	2.82782	4.72486e-30	1.62979e-28
ENSG00000274173.1	RP4-568C11.4	LINCRNA	-1.83849	3.50667	7.82998e-07	2.68641e-05		ENSG00000197168.10	NEK5	PROTEIN_CODING	-0.967753	1.31466	4.8139e-30	1.65827e-28
ENSG00000186868.14	MAPT	PROTEIN_CODING	-2.22664	2.51921	7.80043e-07	2.68641e-05		ENSG00000265241.5	RBM8A	PROTEIN_CODING	0.740885	6.50802	4.89893e-30	1.6853e-28
ENSG00000124615.16	MOCS1	PROTEIN_CODING	-1.24225	2.95206	7.81246e-07	2.68641e-05		ENSG00000147697.7	GSDMC	PROTEIN_CODING	1.30507	1.01333	4.91981e-30	1.69021e-28
ENSG00000079102.15	RUNX1T1	PROTEIN_CODING	-1.1127	1.87508	7.82852e-07	2.68641e-05		ENSG00000115257.14	PCSK4	PROTEIN_CODING	-1.01393	1.60614	5.23127e-30	1.79481e-28
ENSG00000124608.4	AARS2	PROTEIN_CODING	0.48134	3.01206	8.05374e-07	2.75948e-05		ENSG00000136231.12	IGF2BP3	PROTEIN_CODING	0.97439	0.541357	5.36085e-30	1.83681e-28
ENSG00000168453.13	HR	PROTEIN_CODING	1.50134	2.68397	8.13067e-07	2.78212e-05		ENSG00000159459.10	UBR1	PROTEIN_CODING	-0.699115	2.64917	5.49071e-30	1.87879e-28
ENSG00000255112.2	CHMP1B	PROTEIN_CODING	0.579415	4.65556	8.20324e-07	2.80321e-05		ENSG00000100296.12	THOC5	PROTEIN_CODING	0.726898	3.67965	5.60938e-30	1.91684e-28
ENSG00000174348.12	PODN	PROTEIN_CODING	-2.05523	5.07	8.22592e-07	2.80722e-05		ENSG00000176887.6	SOX11	PROTEIN_CODING	1.37677	0.896018	5.79956e-30	1.97919e-28
ENSG00000102225.14	CDK16	PROTEIN_CODING	0.686774	6.67524	8.29986e-07	2.82868e-05		ENSG00000187522.12	HSPA14	PROTEIN_CODING	0.751714	4.28466	5.88563e-30	2.00589e-28
ENSG00000165891.14	E2F7	PROTEIN_CODING	1.0477	0.994603	8.45313e-07	2.87328e-05		ENSG00000091651.7	ORC6	PROTEIN_CODING	1.30236	2.28991	5.95402e-30	2.0265e-28
ENSG00000167695.13	FAM57A	PROTEIN_CODING	1.11347	3.31127	8.44551e-07	2.87328e-05		ENSG00000006071.10	ABCC8	PROTEIN_CODING	-1.91635	2.0718	6.09562e-30	2.07194e-28
ENSG00000182700.4	IGIP	PROTEIN_CODING	-0.686302	2.76937	8.46734e-07	2.8743e-05		ENSG00000156140.7	ADAMTS3	PROTEIN_CODING	0.464658	0.566342	6.12759e-30	2.08005e-28
ENSG00000046653.13	GPM6B	PROTEIN_CODING	2.11798	2.61921	8.48581e-07	2.87676e-05		ENSG00000136099.12	PCDH8	PROTEIN_CODING	0.76445	0.372861	6.40159e-30	2.17019e-28
ENSG00000139631.17	CSAD	PROTEIN_CODING	-1.12653	6.40571	8.55198e-07	2.88393e-05		ENSG00000180537.11	RNF182	PROTEIN_CODING	0.829482	0.517345	6.46203e-30	2.18779e-28
ENSG00000139734.16	DIAPH3	PROTEIN_CODING	1.12892	1.24127	8.53325e-07	2.88393e-05		ENSG00000140025.14	EFCAB11	PROTEIN_CODING	-0.90532	3.78534	6.47085e-30	2.18788e-28
ENSG00000182541.16	LIMK2	PROTEIN_CODING	0.97334	4.99016	8.54379e-07	2.88393e-05		ENSG00000130517.12	PGPEP1	PROTEIN_CODING	-0.895005	2.88195	6.99879e-30	2.36327e-28
ENSG00000101236.15	RNF24	PROTEIN_CODING	0.762717	2.91635	8.52951e-07	2.88393e-05		ENSG00000114395.9	CYB561D2	PROTEIN_CODING	-0.924282	4.55917	7.03326e-30	2.37178e-28
ENSG00000162959.12	MEMO1	PROTEIN_CODING	0.624528	3.1046	8.57208e-07	2.88691e-05		ENSG00000154277.11	UCHL1	PROTEIN_CODING	1.99369	3.39549	7.0916e-30	2.38831e-28
ENSG00000151465.12	CDC123	PROTEIN_CODING	0.691415	6.32333	8.67105e-07	2.91641e-05		ENSG00000143870.11	PDIA6	PROTEIN_CODING	0.874861	7.03342	7.42287e-30	2.4966e-28
ENSG00000163961.4	RNF168	PROTEIN_CODING	0.559453	2.41635	8.71179e-07	2.92627e-05		ENSG00000235584.2	AC008268.1	LINCRNA	-2.42073	2.35413	7.90751e-30	2.65612e-28
ENSG00000111540.14	RAB5B	PROTEIN_CODING	-0.469528	5.94	8.81051e-07	2.95556e-05		ENSG00000167608.10	TMC4	PROTEIN_CODING	-1.45619	4.22233	7.93298e-30	2.66118e-28
ENSG00000169679.13	BUB1	PROTEIN_CODING	1.8454	2.54952	8.83854e-07	2.96109e-05		ENSG00000111641.9	NOP2	PROTEIN_CODING	0.884608	4.30401	8.18258e-30	2.74132e-28
ENSG00000188501.10	LCTL	PROTEIN_CODING	1.05745	0.455397	8.86926e-07	2.9675e-05		ENSG00000086475.13	SEPHS1	PROTEIN_CODING	0.802402	4.89767	8.34277e-30	2.79134e-28
ENSG00000006652.12	IFRD1	PROTEIN_CODING	0.675585	5.00365	8.88983e-07	2.9705e-05		ENSG00000163156.10	SCNM1	PROTEIN_CODING	0.804613	5.41664	8.88018e-30	2.96728e-28
ENSG00000125378.14	BMP4	PROTEIN_CODING	-1.79681	2.9446	8.9279e-07	2.97934e-05		ENSG00000170412.15	GPRC5C	PROTEIN_CODING	-1.77879	4.52448	9.52004e-30	3.17694e-28
ENSG00000205426.9	KRT81	PROTEIN_CODING	3.00664	2.1346	8.95785e-07	2.98178e-05		ENSG00000070669.15	ASNS	PROTEIN_CODING	1.21365	4.05156	9.87812e-30	3.29215e-28
ENSG00000137055.13	PLAA	PROTEIN_CODING	0.813849	4.37333	8.95849e-07	2.98178e-05		ENSG00000187607.14	ZNF286A	PROTEIN_CODING	0.817297	2.68929	1.01905e-29	3.39184e-28
ENSG00000112309.9	B3GAT2	PROTEIN_CODING	0.178415	0.201905	8.97176e-07	2.98232e-05		ENSG00000125249.6	RAP2A	PROTEIN_CODING	0.894203	3.10619	1.02487e-29	3.40679e-28
ENSG00000164916.10	FOXK1	PROTEIN_CODING	0.63883	2.65857	9.0202e-07	2.99454e-05		ENSG00000174483.18	BBS1	PROTEIN_CODING	-0.85399	4.03401	1.09275e-29	3.62773e-28
ENSG00000176678.5	FOXL1	PROTEIN_CODING	0.501075	0.62746	9.1846e-07	3.04416e-05		ENSG00000251259.1	AC004069.2	LINCRNA	0.405655	0.463215	1.113e-29	3.69019e-28
ENSG00000162543.5	UBXN10	PROTEIN_CODING	-1.26134	1.64413	9.19341e-07	3.04416e-05		ENSG00000078081.6	LAMP3	PROTEIN_CODING	1.5972	1.81156	1.13051e-29	3.74339e-28
ENSG00000087053.17	MTMR2	PROTEIN_CODING	0.714094	3.35825	9.23117e-07	3.05272e-05		ENSG00000254535.3	PABPC4L	PROTEIN_CODING	0.443362	0.604543	1.19746e-29	3.95995e-28
ENSG00000124641.13	MED20	PROTEIN_CODING	0.530132	3.39302	9.31474e-07	3.07639e-05		ENSG00000279949.1	RP11-10A14.9	LINCRNA	0.237208	0.237139	1.38395e-29	4.57077e-28
ENSG00000005302.16	MSL3	PROTEIN_CODING	0.763151	4.94698	9.41317e-07	3.10489e-05		ENSG00000183527.10	PSMG1	PROTEIN_CODING	1.00829	4.99631	1.51567e-29	4.99937e-28
ENSG00000143889.14	HNRNPLL	PROTEIN_CODING	0.537925	4.49746	9.44453e-07	3.10846e-05		ENSG00000131686.13	CA6	PROTEIN_CODING	0.990117	0.446726	1.54638e-29	5.08808e-28
ENSG00000151967.17	SCHIP1	PROTEIN_CODING	1.8176	4.2719	9.44825e-07	3.10846e-05		ENSG00000088325.14	TPX2	PROTEIN_CODING	1.56033	4.18324	1.54653e-29	5.08808e-28
ENSG00000110318.12	KIAA1377	PROTEIN_CODING	-1.36553	2.56778	9.58837e-07	3.14648e-05		ENSG00000196418.11	ZNF124	PROTEIN_CODING	0.77749	2.12876	1.57386e-29	5.17135e-28
ENSG00000115556.12	PLCD4	PROTEIN_CODING	-2.0257	2.82016	9.5827e-07	3.14648e-05		ENSG00000185104.18	FAF1	PROTEIN_CODING	0.706685	5.45345	1.59891e-29	5.24691e-28
ENSG00000102854.13	MSLN	PROTEIN_CODING	2.46806	1.2627	9.66237e-07	3.16671e-05		ENSG00000243350.1	RP11-379F12.3	LINCRNA	-1.98495	2.27767	1.62666e-29	5.33117e-28
ENSG00000041353.8	RAB27B	PROTEIN_CODING	-1.32681	2.52921	9.71095e-07	3.17857e-05		ENSG00000141294.8	LRRC46	PROTEIN_CODING	-1.27659	1.84699	1.63948e-29	5.36633e-28
ENSG00000135333.12	EPHA7	PROTEIN_CODING	0.984528	0.501746	9.76932e-07	3.18142e-05		ENSG00000136982.5	DSCC1	PROTEIN_CODING	1.14499	2.33336	1.68717e-29	5.51372e-28
ENSG00000168412.6	MTNR1A	PROTEIN_CODING	0.116698	0.166825	9.74265e-07	3.18142e-05		ENSG00000125611.14	CHCHD5	PROTEIN_CODING	-0.941563	5.03637	1.68882e-29	5.51372e-28
ENSG00000147862.13	NFIB	PROTEIN_CODING	1.666	3.63444	9.7461e-07	3.18142e-05		ENSG00000278200.1	RP13-766D20.4	LINCRNA	0.212748	0.225221	1.70102e-29	5.54648e-28
ENSG00000163637.10	PRICKLE2	PROTEIN_CODING	-1.05775	2.40286	9.76656e-07	3.18142e-05		ENSG00000145916.17	RMND5B	PROTEIN_CODING	-0.821065	4.7449	1.75632e-29	5.71954e-28
ENSG00000135454.12	B4GALNT1	PROTEIN_CODING	1.14734	1.43778	9.83479e-07	3.19868e-05		ENSG00000160188.8	RSPH1	PROTEIN_CODING	-1.52967	2.56268	1.80358e-29	5.86598e-28
ENSG00000260420.2	LA16C-444G7.2	LINCRNA	0.41934	0.272222	9.86854e-07	3.20559e-05		ENSG00000095002.11	MSH2	PROTEIN_CODING	0.825058	4.04985	1.85512e-29	6.02596e-28
ENSG00000268439.4	RP3-461F17.3	PROTEIN_CODING	0.759906	3.30571	1.00289e-06	3.25354e-05		ENSG00000117335.17	CD46	PROTEIN_CODING	-0.937212	6.78378	1.85749e-29	6.02604e-28
ENSG00000126259.18	KIRREL2	PROTEIN_CODING	0.394057	0.283492	1.02592e-06	3.32405e-05		ENSG00000145555.13	MYO10	PROTEIN_CODING	1.28696	3.14501	1.86452e-29	6.04117e-28
ENSG00000003989.15	SLC7A2	PROTEIN_CODING	-2.76672	3.22556	1.02784e-06	3.32608e-05		ENSG00000147862.13	NFIB	PROTEIN_CODING	1.74933	3.5023	1.87184e-29	6.05725e-28
ENSG00000183765.19	CHEK2	PROTEIN_CODING	0.762321	4.06968	1.03413e-06	3.34222e-05		ENSG00000149043.15	SYT8	PROTEIN_CODING	1.82782	1.51926	1.91056e-29	6.17475e-28
ENSG00000086475.13	SEPHS1	PROTEIN_CODING	0.717792	4.46714	1.0364e-06	3.34532e-05		ENSG00000088826.16	SMOX	PROTEIN_CODING	1.21223	2.50608	1.9277e-29	6.2223e-28
ENSG00000017260.18	ATP2C1	PROTEIN_CODING	0.586113	6.13492	1.05103e-06	3.38633e-05		ENSG00000176105.12	YES1	PROTEIN_CODING	0.986712	4.21239	1.93775e-29	6.24688e-28
ENSG00000101489.17	CELF4	PROTEIN_CODING	0.736585	0.493333	1.05239e-06	3.38633e-05		ENSG00000151466.10	SCLT1	PROTEIN_CODING	0.587403	2.21425	2.02465e-29	6.51881e-28
ENSG00000118997.12	DNAH7	PROTEIN_CODING	-1.37962	1.72063	1.05307e-06	3.38633e-05		ENSG00000141519.13	CCDC40	PROTEIN_CODING	-1.00569	2.16513	2.08143e-29	6.69321e-28
ENSG00000106686.15	SPATA6L	PROTEIN_CODING	-1.22538	1.75587	1.06113e-06	3.408e-05		ENSG00000066279.15	ASPM	PROTEIN_CODING	1.27681	2.34401	2.14481e-29	6.8884e-28
ENSG00000025156.11	HSF2	PROTEIN_CODING	0.721585	3.27095	1.06469e-06	3.41168e-05		ENSG00000156966.6	B3GNT7	PROTEIN_CODING	1.08011	1.30611	2.26072e-29	7.25158e-28
ENSG00000120149.8	MSX2	PROTEIN_CODING	-1.62436	2.27952	1.06494e-06	3.41168e-05		ENSG00000134480.12	CCNH	PROTEIN_CODING	-0.670467	4.5626	2.32063e-29	7.43443e-28
ENSG00000110169.9	HPX	PROTEIN_CODING	-2.09453	3.77206	1.0736e-06	3.43281e-05		ENSG00000181744.7	C3ORF58	PROTEIN_CODING	1.21247	2.71074	2.38979e-29	7.64643e-28
ENSG00000119862.11	LGALSL	PROTEIN_CODING	0.987679	3.4681	1.07422e-06	3.43281e-05		ENSG00000118193.10	KIF14	PROTEIN_CODING	0.955526	1.3485	2.39297e-29	7.64707e-28
ENSG00000076003.4	MCM6	PROTEIN_CODING	0.950396	4.19746	1.08293e-06	3.45328e-05		ENSG00000160179.17	ABCG1	PROTEIN_CODING	-1.23199	4.00295	2.48031e-29	7.91629e-28
ENSG00000159593.13	NAE1	PROTEIN_CODING	0.737283	5.33175	1.08332e-06	3.45328e-05		ENSG00000177076.5	ACER2	PROTEIN_CODING	-0.935614	1.49941	2.51084e-29	7.99977e-28
ENSG00000165097.12	KDM1B	PROTEIN_CODING	0.69066	3.58397	1.08559e-06	3.45621e-05		ENSG00000121039.8	RDH10	PROTEIN_CODING	1.82833	3.36077	2.51271e-29	7.99977e-28
ENSG00000155918.6	RAET1L	PROTEIN_CODING	0.558717	0.353968	1.09435e-06	3.47978e-05		ENSG00000141753.6	IGFBP4	PROTEIN_CODING	-1.41491	8.04242	2.58496e-29	8.21961e-28
ENSG00000112365.4	ZBTB24	PROTEIN_CODING	0.54266	2.30048	1.09634e-06	3.4818e-05		ENSG00000123473.14	STIL	PROTEIN_CODING	0.9952	2.08531	2.67186e-29	8.48538e-28
ENSG00000114654.7	EFCC1	PROTEIN_CODING	-1.40274	1.69508	1.09832e-06	3.48377e-05		ENSG00000157111.11	TMEM171	PROTEIN_CODING	0.664762	0.497994	2.69129e-29	8.53652e-28
ENSG00000154642.9	C21ORF91	PROTEIN_CODING	0.865528	2.40286	1.13458e-06	3.59351e-05		ENSG00000269226.6	TMSB15B	PROTEIN_CODING	0.091418	0.192655	2.7494e-29	8.71007e-28
ENSG00000204394.11	VARS	PROTEIN_CODING	0.645906	3.84762	1.13713e-06	3.59351e-05		ENSG00000164076.15	CAMKV	PROTEIN_CODING	0.465218	0.263982	2.77058e-29	8.76631e-28
ENSG00000147852.14	VLDLR	PROTEIN_CODING	1.3764	2.67508	1.13621e-06	3.59351e-05		ENSG00000169570.8	DTWD2	PROTEIN_CODING	-0.719075	1.86425	2.78811e-29	8.8109e-28
ENSG00000176407.16	KCMF1	PROTEIN_CODING	0.619208	4.86508	1.154e-06	3.64236e-05		ENSG00000132640.13	BTBD3	PROTEIN_CODING	0.867721	3.29398	2.86016e-29	9.02748e-28
ENSG00000134760.5	DSG1	PROTEIN_CODING	1.22926	0.482857	1.17161e-06	3.68581e-05		ENSG00000168301.11	KCTD6	PROTEIN_CODING	-1.38443	3.57776	2.87531e-29	9.06413e-28
ENSG00000086205.15	FOLH1	PROTEIN_CODING	1.18058	1.49381	1.17208e-06	3.68581e-05		ENSG00000138166.5	DUSP5	PROTEIN_CODING	-1.42784	4.27628	2.91982e-29	9.19313e-28
ENSG00000165752.15	STK32C	PROTEIN_CODING	0.672453	3.34429	1.17107e-06	3.68581e-05		ENSG00000186185.12	KIF18B	PROTEIN_CODING	1.16748	1.83847	2.95093e-29	9.2756e-28
ENSG00000021574.10	SPAST	PROTEIN_CODING	0.533151	2.50048	1.1776e-06	3.6986e-05		ENSG00000148835.10	TAF5	PROTEIN_CODING	0.515631	1.51192	2.95325e-29	9.2756e-28
ENSG00000157303.9	SUSD3	PROTEIN_CODING	-2.69955	5.28905	1.1921e-06	3.73958e-05		ENSG00000107863.15	ARHGAP21	PROTEIN_CODING	0.84125	3.65882	2.97358e-29	9.32802e-28
ENSG00000110171.17	TRIM3	PROTEIN_CODING	-1.25766	5.62603	1.20137e-06	3.76404e-05		ENSG00000167191.10	GPRC5B	PROTEIN_CODING	1.43308	3.48938	3.32762e-29	1.04259e-27
ENSG00000175895.3	PLEKHF2	PROTEIN_CODING	-1.4273	4.53175	1.20471e-06	3.76545e-05		ENSG00000116221.14	MRPL37	PROTEIN_CODING	0.743056	5.75776	3.45663e-29	1.08169e-27
ENSG00000197498.11	RPF2	PROTEIN_CODING	0.760849	4.04492	1.20476e-06	3.76545e-05		ENSG00000081277.10	PKP1	PROTEIN_CODING	2.17636	2.0174	3.60511e-29	1.12677e-27
ENSG00000225431.1	AP001626.1	LINCRNA	1.02043	0.55254	1.22918e-06	3.83244e-05		ENSG00000138449.9	SLC40A1	PROTEIN_CODING	-2.5675	5.58381	3.7165e-29	1.16017e-27
ENSG00000260456.5	C16ORF95	PROTEIN_CODING	1.01979	1.80508	1.22816e-06	3.83244e-05		ENSG00000115112.7	TFCP2L1	PROTEIN_CODING	1.70444	1.9154	3.73307e-29	1.16393e-27
ENSG00000137409.17	MTCH1	PROTEIN_CODING	0.488321	6.76619	1.23322e-06	3.84038e-05		ENSG00000099901.15	RANBP1	PROTEIN_CODING	0.84261	6.16906	3.79985e-29	1.18331e-27
ENSG00000151849.13	CENPJ	PROTEIN_CODING	0.808453	3.71587	1.23698e-06	3.84741e-05		ENSG00000134760.5	DSG1	PROTEIN_CODING	1.26639	0.575133	3.99706e-29	1.24321e-27
ENSG00000233694.4	AC007365.1	LINCRNA	0.0762642	0.169841	1.2388e-06	3.84839e-05		ENSG00000181418.7	DDN	PROTEIN_CODING	0.382633	0.29059	4.05259e-29	1.25896e-27
ENSG00000263893.2	CTD-3010D24.3	LINCRNA	0.10034	0.161587	1.24417e-06	3.86038e-05		ENSG00000158092.5	NCK1	PROTEIN_CODING	0.710504	4.24555	4.1203e-29	1.27844e-27
ENSG00000166822.11	TMEM170A	PROTEIN_CODING	0.639547	2.96397	1.25029e-06	3.8747e-05		ENSG00000173011.11	TADA2B	PROTEIN_CODING	-0.684433	3.61861	4.14842e-29	1.28561e-27
ENSG00000214146.2	RP11-699L21.1	LINCRNA	0.359094	0.391905	1.25366e-06	3.88043e-05		ENSG00000176407.16	KCMF1	PROTEIN_CODING	0.702707	5.00472	4.25622e-29	1.31742e-27
ENSG00000152894.13	PTPRK	PROTEIN_CODING	1.26128	2.49492	1.26331e-06	3.90558e-05		ENSG00000140600.15	SH3GL3	PROTEIN_CODING	0.621185	0.332242	4.35293e-29	1.34573e-27
ENSG00000156787.15	TBC1D31	PROTEIN_CODING	0.948566	2.57	1.29636e-06	4.00296e-05		ENSG00000131507.10	NDFIP1	PROTEIN_CODING	-0.650587	5.3692	4.56705e-29	1.41023e-27
ENSG00000133872.12	SARAF	PROTEIN_CODING	-0.657623	7.59524	1.30907e-06	4.03248e-05		ENSG00000277463.1	CTD-3035K23.6	LINCRNA	0.486852	0.354041	4.601e-29	1.419e-27
ENSG00000111199.9	TRPV4	PROTEIN_CODING	0.987792	1.88	1.30751e-06	4.03248e-05		ENSG00000263893.2	CTD-3010D24.3	LINCRNA	0.395304	0.24649	4.7074e-29	1.45007e-27
ENSG00000239900.10	ADSL	PROTEIN_CODING	0.656811	5.23444	1.32362e-06	4.07239e-05		ENSG00000154493.16	C10ORF90	PROTEIN_CODING	0.820083	0.491917	5.07954e-29	1.56283e-27
ENSG00000156222.10	SLC28A1	PROTEIN_CODING	0.494113	0.310317	1.32951e-06	4.08123e-05		ENSG00000100938.16	GMPR2	PROTEIN_CODING	-0.67342	5.59525	5.13649e-29	1.57845e-27
ENSG00000100416.11	TRMU	PROTEIN_CODING	0.801	4.82714	1.32968e-06	4.08123e-05		ENSG00000132975.7	GPR12	PROTEIN_CODING	0.781296	0.384248	5.22043e-29	1.60233e-27
ENSG00000184154.11	LRTOMT	PROTEIN_CODING	-1.20515	4.30286	1.36174e-06	4.17463e-05		ENSG00000263588.1	RP11-595B24.2	LINCRNA	0.277636	0.198643	5.28371e-29	1.61981e-27
ENSG00000100473.14	COCH	PROTEIN_CODING	1.73562	1.43587	1.37e-06	4.19496e-05		ENSG00000081791.7	KIAA0141	PROTEIN_CODING	-0.63126	4.94611	5.29179e-29	1.62035e-27
ENSG00000170962.11	PDGFD	PROTEIN_CODING	-1.51362	3.14937	1.37562e-06	4.20714e-05		ENSG00000132603.12	NIP7	PROTEIN_CODING	0.747451	3.80336	5.34791e-29	1.63558e-27
ENSG00000184368.14	MAP7D2	PROTEIN_CODING	1.07911	0.723175	1.38714e-06	4.2373e-05		ENSG00000181929.10	PRKAG1	PROTEIN_CODING	-0.553428	5.57139	5.38769e-29	1.64578e-27
ENSG00000065911.10	MTHFD2	PROTEIN_CODING	1.22915	5.57095	1.39641e-06	4.26054e-05		ENSG00000130513.6	GDF15	PROTEIN_CODING	-2.21065	3.29398	5.5016e-29	1.67858e-27
ENSG00000166946.12	CCNDBP1	PROTEIN_CODING	-0.716604	5.33286	1.41034e-06	4.29794e-05		ENSG00000171243.7	SOSTDC1	PROTEIN_CODING	1.73635	1.2915	5.68425e-29	1.73224e-27
ENSG00000176887.6	SOX11	PROTEIN_CODING	1.28643	0.814762	1.41348e-06	4.30239e-05		ENSG00000152558.13	TMEM123	PROTEIN_CODING	1.21134	6.65767	5.93515e-29	1.80655e-27
ENSG00000245937.6	LINC01184	LINCRNA	-0.866396	4.03587	1.42492e-06	4.33206e-05		ENSG00000165905.15	GYLTL1B	PROTEIN_CODING	1.72606	3.17855	6.9176e-29	2.1031e-27
ENSG00000066279.15	ASPM	PROTEIN_CODING	1.60857	1.95476	1.43612e-06	4.36093e-05		ENSG00000170035.14	UBE2E3	PROTEIN_CODING	1.4641	5.23973	7.01911e-29	2.13143e-27
ENSG00000118412.11	CASP8AP2	PROTEIN_CODING	0.651396	2.54	1.44078e-06	4.36992e-05		ENSG00000168306.11	ACOX2	PROTEIN_CODING	-2.50643	3.55676	7.30554e-29	2.21578e-27
ENSG00000174136.10	RGMB	PROTEIN_CODING	-0.663811	3.02444	1.44388e-06	4.37414e-05		ENSG00000213420.6	GPC2	PROTEIN_CODING	1.09367	1.26204	7.85821e-29	2.38059e-27
ENSG00000029153.13	ARNTL2	PROTEIN_CODING	1.29694	1.72492	1.45067e-06	4.37933e-05		ENSG00000134222.15	PSRC1	PROTEIN_CODING	1.03815	2.86274	7.92239e-29	2.3972e-27
ENSG00000131171.11	SH3BGRL	PROTEIN_CODING	-1.20372	7.07365	1.45072e-06	4.37933e-05		ENSG00000253426.4	RP11-10A14.4	LINCRNA	0.605434	0.49351	7.9346e-29	2.39806e-27
ENSG00000184205.13	TSPYL2	PROTEIN_CODING	-1.15877	5.48984	1.44832e-06	4.37933e-05		ENSG00000166477.11	LEO1	PROTEIN_CODING	-0.795551	4.23038	7.96578e-29	2.40465e-27
ENSG00000143494.14	VASH2	PROTEIN_CODING	1.04651	1.8846	1.4734e-06	4.44256e-05		ENSG00000163607.13	GTPBP8	PROTEIN_CODING	0.596584	2.77882	8.5675e-29	2.58325e-27
ENSG00000145740.17	SLC30A5	PROTEIN_CODING	-0.453943	5.78889	1.48974e-06	4.48656e-05		ENSG00000171865.8	RNASEH1	PROTEIN_CODING	0.702002	3.09631	8.66625e-29	2.60996e-27
ENSG00000176383.8	B3GNT4	PROTEIN_CODING	0.758528	0.575873	1.50827e-06	4.53702e-05		ENSG00000267795.4	SMIM22	PROTEIN_CODING	-2.18278	7.20935	9.20657e-29	2.76943e-27
ENSG00000164331.8	ANKRA2	PROTEIN_CODING	-0.721547	5.01302	1.52509e-06	4.58225e-05		ENSG00000197410.11	DCHS2	PROTEIN_CODING	0.587273	0.399646	9.42358e-29	2.83138e-27
ENSG00000223784.1	RP11-554I8.2	LINCRNA	1.12428	0.423175	1.53175e-06	4.59384e-05		ENSG00000106714.16	CNTNAP3	PROTEIN_CODING	0.54303	0.50472	9.88209e-29	2.96567e-27
ENSG00000276644.3	DACH1	PROTEIN_CODING	-1.5817	1.88063	1.53253e-06	4.59384e-05		ENSG00000052723.10	SIKE1	PROTEIN_CODING	0.684779	3.75743	1.03085e-28	3.09003e-27
ENSG00000156042.16	CFAP70	PROTEIN_CODING	-1.33411	2.50635	1.5452e-06	4.6264e-05		ENSG00000237751.2	LINC01143	LINCRNA	0.403385	0.340177	1.04897e-28	3.14065e-27
ENSG00000082781.10	ITGB5	PROTEIN_CODING	-1.25926	7.52238	1.55104e-06	4.63846e-05		ENSG00000259305.4	ZHX1-C8ORF76	PROTEIN_CODING	0.755997	1.3505	1.10473e-28	3.30274e-27
ENSG00000000460.15	C1ORF112	PROTEIN_CODING	0.811698	2.55714	1.55572e-06	4.64703e-05		ENSG00000100297.14	MCM5	PROTEIN_CODING	0.961515	4.56077	1.10568e-28	3.30274e-27
ENSG00000128011.4	LRFN1	PROTEIN_CODING	0.69534	1.20603	1.56555e-06	4.67095e-05		ENSG00000070770.7	CSNK2A2	PROTEIN_CODING	0.637334	4.30286	1.11056e-28	3.31346e-27
ENSG00000010219.12	DYRK4	PROTEIN_CODING	0.820075	5.4481	1.57675e-06	4.69889e-05		ENSG00000197696.8	NMB	PROTEIN_CODING	1.13782	2.42115	1.13584e-28	3.38492e-27
ENSG00000139083.9	ETV6	PROTEIN_CODING	1.27532	4.47111	1.62022e-06	4.82285e-05		ENSG00000231816.1	RP4-782L23.1	LINCRNA	0.265281	0.306903	1.13937e-28	3.39152e-27
ENSG00000251604.1	LINC01385	LINCRNA	0.173283	0.172222	1.62644e-06	4.83575e-05		ENSG00000141642.7	ELAC1	PROTEIN_CODING	0.753759	2.13861	1.14915e-28	3.41667e-27
ENSG00000164220.6	F2RL2	PROTEIN_CODING	-1.78842	3.45254	1.62931e-06	4.83866e-05		ENSG00000059758.6	CDK17	PROTEIN_CODING	-0.868491	3.60546	1.1682e-28	3.46928e-27
ENSG00000196177.11	ACADSB	PROTEIN_CODING	-1.50002	4.18492	1.64655e-06	4.8842e-05		ENSG00000145860.10	RNF145	PROTEIN_CODING	1.17367	3.83794	1.17755e-28	3.49299e-27
ENSG00000159479.15	MED8	PROTEIN_CODING	0.619151	4.82413	1.65219e-06	4.89526e-05		ENSG00000152582.11	SPEF2	PROTEIN_CODING	-1.00407	2.31678	1.21973e-28	3.61391e-27
ENSG00000116670.13	MAD2L2	PROTEIN_CODING	0.747038	4.37254	1.65703e-06	4.90394e-05		ENSG00000105518.12	TMEM205	PROTEIN_CODING	-1.21533	6.75611	1.2972e-28	3.83902e-27
ENSG00000131781.11	FMO5	PROTEIN_CODING	-1.72262	2.64619	1.67202e-06	4.9426e-05		ENSG00000151715.6	TMEM45B	PROTEIN_CODING	-1.85591	2.26422	1.47851e-28	4.37055e-27
ENSG00000158470.5	B4GALT5	PROTEIN_CODING	0.709849	4.09683	1.68338e-06	4.97043e-05		ENSG00000175354.17	PTPN2	PROTEIN_CODING	0.754754	4.21826	1.55791e-28	4.59996e-27
ENSG00000105261.6	OVOL3	PROTEIN_CODING	0.244094	0.223651	1.70351e-06	5.02407e-05		ENSG00000122550.16	KLHL7	PROTEIN_CODING	0.789909	3.6831	1.57042e-28	4.62796e-27
ENSG00000198721.11	ECI2	PROTEIN_CODING	-1.08462	4.92746	1.70951e-06	5.03557e-05		ENSG00000106571.11	GLI3	PROTEIN_CODING	-1.34641	3.11383	1.57101e-28	4.62796e-27
ENSG00000121152.8	NCAPH	PROTEIN_CODING	1.66779	2.80794	1.71134e-06	5.03557e-05		ENSG00000166851.13	PLK1	PROTEIN_CODING	1.5187	3.59844	1.61819e-28	4.7615e-27
ENSG00000223802.6	CERS1	PROTEIN_CODING	0.942585	0.976032	1.71884e-06	5.05186e-05		ENSG00000076685.17	NT5C2	PROTEIN_CODING	0.84478	4.52938	1.69935e-28	4.99457e-27
ENSG00000136982.5	DSCC1	PROTEIN_CODING	1.08974	2.17524	1.73151e-06	5.08327e-05		ENSG00000142973.11	CYP4B1	PROTEIN_CODING	-2.40938	2.7174	1.71023e-28	5.0208e-27
ENSG00000166033.10	HTRA1	PROTEIN_CODING	-1.83134	7.65365	1.74884e-06	5.12825e-05		ENSG00000165731.16	RET	PROTEIN_CODING	-2.25507	2.86537	1.91464e-28	5.61444e-27
ENSG00000137486.15	ARRB1	PROTEIN_CODING	-1.04313	4.52556	1.76032e-06	5.15603e-05		ENSG00000084774.12	CAD	PROTEIN_CODING	0.75481	4.07322	1.98833e-28	5.82388e-27
ENSG00000116062.13	MSH6	PROTEIN_CODING	0.853566	4.12492	1.764e-06	5.16092e-05		ENSG00000124243.16	BCAS4	PROTEIN_CODING	-1.49897	3.90799	2.06924e-28	6.05394e-27
ENSG00000013573.15	DDX11	PROTEIN_CODING	1.13232	4.49841	1.7781e-06	5.19624e-05		ENSG00000100583.4	SAMD15	PROTEIN_CODING	-0.828928	1.28221	2.15152e-28	6.28575e-27
ENSG00000133835.13	HSD17B4	PROTEIN_CODING	-0.750962	8.09476	1.78099e-06	5.19876e-05		ENSG00000152990.12	GPR125	PROTEIN_CODING	0.983371	3.04021	2.15337e-28	6.28575e-27
ENSG00000132003.8	ZSWIM4	PROTEIN_CODING	1.01525	2.7619	1.79163e-06	5.22387e-05		ENSG00000186910.3	SERPINA11	PROTEIN_CODING	-2.40508	2.38897	2.27734e-28	6.64003e-27
ENSG00000261793.1	RP11-350O14.18	PROTEIN_CODING	-1.786	1.92651	1.80851e-06	5.26708e-05		ENSG00000007541.13	PIGQ	PROTEIN_CODING	-0.909483	4.88705	2.38605e-28	6.94909e-27
ENSG00000158747.12	NBL1	PROTEIN_CODING	-1.33149	6.91714	1.81846e-06	5.29005e-05		ENSG00000117724.11	CENPF	PROTEIN_CODING	1.50653	4.7067	2.40485e-28	6.99592e-27
ENSG00000145545.10	SRD5A1	PROTEIN_CODING	0.898302	2.55429	1.85523e-06	5.39089e-05		ENSG00000144362.10	PHOSPHO2	PROTEIN_CODING	-0.924341	2.5454	2.54925e-28	7.40758e-27
ENSG00000162104.8	ADCY9	PROTEIN_CODING	-1.00557	2.92095	1.86222e-06	5.40151e-05		ENSG00000107281.8	NPDC1	PROTEIN_CODING	-1.27347	5.61773	2.59182e-28	7.52273e-27
ENSG00000165325.12	CCDC67	PROTEIN_CODING	0.671642	0.603968	1.8631e-06	5.40151e-05		ENSG00000144119.3	C1QL2	PROTEIN_CODING	0.768871	0.341239	2.6073e-28	7.55578e-27
ENSG00000163655.14	GMPS	PROTEIN_CODING	0.897057	4.43333	1.8745e-06	5.42229e-05		ENSG00000100532.10	CGRRF1	PROTEIN_CODING	-0.67065	3.45215	2.6091e-28	7.55578e-27
ENSG00000112651.10	MRPL2	PROTEIN_CODING	0.660151	5.74063	1.87324e-06	5.42229e-05		ENSG00000146242.7	TPBG	PROTEIN_CODING	-1.17235	4.55484	2.93539e-28	8.4911e-27
ENSG00000164309.13	CMYA5	PROTEIN_CODING	-1.60594	2.93603	1.89274e-06	5.46273e-05		ENSG00000164099.3	PRSS12	PROTEIN_CODING	1.20741	0.826106	2.95162e-28	8.52843e-27
ENSG00000176485.9	PLA2G16	PROTEIN_CODING	-1.6477	6.24016	1.89087e-06	5.46273e-05		ENSG00000237438.5	CECR7	LINCRNA	1.27387	1.5618	3.01119e-28	8.69075e-27
ENSG00000148019.11	CEP78	PROTEIN_CODING	0.736528	3.06238	1.90923e-06	5.50413e-05		ENSG00000186625.12	KATNA1	PROTEIN_CODING	0.646311	3.40304	3.15666e-28	9.10035e-27
ENSG00000122863.5	CHST3	PROTEIN_CODING	1.21749	2.33476	1.92288e-06	5.53723e-05		ENSG00000137547.7	MRPL15	PROTEIN_CODING	0.934233	5.53611	3.18612e-28	9.17495e-27
ENSG00000101282.7	RSPO4	PROTEIN_CODING	0.958189	0.721905	1.96264e-06	5.6454e-05		ENSG00000162607.11	USP1	PROTEIN_CODING	0.880415	4.27383	3.29155e-28	9.46792e-27
ENSG00000100650.14	SRSF5	PROTEIN_CODING	-0.822189	9.27968	1.96842e-06	5.6509e-05		ENSG00000116641.14	DOCK7	PROTEIN_CODING	0.754716	3.21873	3.37465e-28	9.69606e-27
ENSG00000144868.12	TMEM108	PROTEIN_CODING	1.2534	1.60556	1.96896e-06	5.6509e-05		ENSG00000127423.9	AUNIP	PROTEIN_CODING	0.928331	1.57009	3.42341e-28	9.82515e-27
ENSG00000182256.11	GABRG3	PROTEIN_CODING	0.418057	0.297302	1.97673e-06	5.66274e-05		ENSG00000005469.10	CROT	PROTEIN_CODING	-1.28308	3.38086	3.43575e-28	9.84952e-27
ENSG00000175322.10	ZNF519	PROTEIN_CODING	0.842019	2.46063	1.97751e-06	5.66274e-05		ENSG00000276600.3	RAB7B	PROTEIN_CODING	1.14451	1.9833	3.60501e-28	1.03232e-26
ENSG00000170412.15	GPRC5C	PROTEIN_CODING	-1.58047	4.6546	1.982e-06	5.66296e-05		ENSG00000183696.12	UPP1	PROTEIN_CODING	1.06514	3.12499	3.63222e-28	1.03895e-26
ENSG00000160193.10	WDR4	PROTEIN_CODING	0.842	2.78365	1.98007e-06	5.66296e-05		ENSG00000183684.7	ALYREF	PROTEIN_CODING	0.957924	5.77673	3.63673e-28	1.03908e-26
ENSG00000183137.13	CEP57L1	PROTEIN_CODING	0.682792	2.90159	1.99731e-06	5.70034e-05		ENSG00000097046.11	CDC7	PROTEIN_CODING	0.970631	2.17304	3.74655e-28	1.06927e-26
ENSG00000130826.14	DKC1	PROTEIN_CODING	0.962585	5.59921	2.00327e-06	5.71099e-05		ENSG00000165996.12	PTPLA	PROTEIN_CODING	1.57116	2.169	3.81301e-28	1.08703e-26
ENSG00000171236.9	LRG1	PROTEIN_CODING	-2.25919	2.79159	2.0074e-06	5.71641e-05		ENSG00000146386.7	ABRACL	PROTEIN_CODING	1.22574	5.59572	3.82481e-28	1.08918e-26
ENSG00000112305.13	SMAP1	PROTEIN_CODING	0.515283	3.69651	2.01807e-06	5.7404e-05		ENSG00000222014.5	RAB6C	PROTEIN_CODING	-0.753881	0.824425	3.84941e-28	1.09497e-26
ENSG00000102230.12	PCYT1B	PROTEIN_CODING	0.627811	0.519841	2.03175e-06	5.77291e-05		ENSG00000139990.16	DCAF5	PROTEIN_CODING	-0.665193	4.05897	4.01787e-28	1.14162e-26
ENSG00000184863.9	RBM33	PROTEIN_CODING	0.490755	3.84714	2.0621e-06	5.85266e-05		ENSG00000107614.20	TRDMT1	PROTEIN_CODING	0.61796	1.41894	4.49397e-28	1.27548e-26
ENSG00000111321.9	LTBR	PROTEIN_CODING	0.737075	6.59492	2.06504e-06	5.85454e-05		ENSG00000181467.3	RAP2B	PROTEIN_CODING	0.729483	3.19684	4.51892e-28	1.28114e-26
ENSG00000139800.8	ZIC5	PROTEIN_CODING	0.583981	0.255714	2.07006e-06	5.86227e-05		ENSG00000187699.9	C2ORF88	PROTEIN_CODING	0.936829	0.930501	4.53015e-28	1.28291e-26
ENSG00000091127.12	PUS7	PROTEIN_CODING	1.18989	3.69698	2.07376e-06	5.86627e-05		ENSG00000100105.16	PATZ1	PROTEIN_CODING	-0.900655	4.88749	4.68289e-28	1.3247e-26
ENSG00000166106.3	ADAMTS15	PROTEIN_CODING	-1.93134	2.96778	2.07696e-06	5.86884e-05		ENSG00000198721.11	ECI2	PROTEIN_CODING	-1.23597	5.21643	5.11478e-28	1.44528e-26
ENSG00000102181.18	CD99L2	PROTEIN_CODING	-0.836038	3.93333	2.08255e-06	5.87816e-05		ENSG00000163159.10	VPS72	PROTEIN_CODING	0.724208	5.48062	5.12818e-28	1.44747e-26
ENSG00000173960.11	UBXN2A	PROTEIN_CODING	0.594019	2.98127	2.08544e-06	5.87983e-05		ENSG00000175662.16	TOM1L2	PROTEIN_CODING	-1.02118	4.00693	5.28072e-28	1.48888e-26
ENSG00000124789.10	NUP153	PROTEIN_CODING	0.761302	3.72254	2.10569e-06	5.93041e-05		ENSG00000131773.12	KHDRBS3	PROTEIN_CODING	1.51255	3.69938	5.32347e-28	1.49929e-26
ENSG00000143845.13	ETNK2	PROTEIN_CODING	-1.64332	3.80048	2.10838e-06	5.93148e-05		ENSG00000198053.10	SIRPA	PROTEIN_CODING	1.13373	3.77162	5.64384e-28	1.58777e-26
ENSG00000167721.9	TSR1	PROTEIN_CODING	0.978075	4.30317	2.13615e-06	6.00301e-05		ENSG00000198585.10	NUDT16	PROTEIN_CODING	-0.638089	3.30215	5.83433e-28	1.63956e-26
ENSG00000170275.13	CRTAP	PROTEIN_CODING	-0.88134	6.84444	2.14911e-06	6.03281e-05		ENSG00000176619.9	LMNB2	PROTEIN_CODING	0.879778	3.99684	5.92689e-28	1.66375e-26
ENSG00000096401.7	CDC5L	PROTEIN_CODING	0.500019	3.29635	2.1752e-06	6.09833e-05		ENSG00000172137.17	CALB2	PROTEIN_CODING	2.06935	2.2828	6.1639e-28	1.72839e-26
ENSG00000151715.6	TMEM45B	PROTEIN_CODING	-1.74775	1.90333	2.17721e-06	6.09833e-05		ENSG00000164758.6	MED30	PROTEIN_CODING	0.914903	3.57994	6.62055e-28	1.8544e-26
ENSG00000105855.8	ITGB8	PROTEIN_CODING	1.413	2.15429	2.18472e-06	6.11268e-05		ENSG00000006757.10	PNPLA4	PROTEIN_CODING	-1.07189	4.29041	6.79595e-28	1.90146e-26
ENSG00000121211.6	MND1	PROTEIN_CODING	1.33015	2.07698	2.22481e-06	6.21806e-05		ENSG00000115761.14	NOL10	PROTEIN_CODING	0.594757	3.97528	6.90999e-28	1.93126e-26
ENSG00000062038.12	CDH3	PROTEIN_CODING	1.01628	0.966032	2.23355e-06	6.23275e-05		ENSG00000262919.6	FAM58A	PROTEIN_CODING	0.709625	4.01434	6.91913e-28	1.9317e-26
ENSG00000002834.16	LASP1	PROTEIN_CODING	-0.827132	6.22984	2.23736e-06	6.23275e-05		ENSG00000169764.13	UGP2	PROTEIN_CODING	0.709143	5.94531	6.95638e-28	1.93999e-26
ENSG00000163918.9	RFC4	PROTEIN_CODING	1.00045	5.33635	2.23648e-06	6.23275e-05		ENSG00000216588.7	IGSF23	PROTEIN_CODING	0.517371	0.298761	7.61231e-28	2.12061e-26
ENSG00000134762.15	DSC3	PROTEIN_CODING	1.72596	1.4	2.25708e-06	6.28085e-05		ENSG00000131148.7	EMC8	PROTEIN_CODING	0.652117	3.80501	7.65093e-28	2.12905e-26
ENSG00000146731.9	CCT6A	PROTEIN_CODING	0.688792	7.00254	2.26952e-06	6.29497e-05		ENSG00000196550.9	FAM72A	PROTEIN_CODING	0.720658	1.10566	8.31074e-28	2.31015e-26
ENSG00000162981.13	FAM84A	PROTEIN_CODING	1.45785	2.46556	2.26676e-06	6.29497e-05		ENSG00000205177.6	C11ORF91	PROTEIN_CODING	0.193432	0.215369	8.34118e-28	2.3161e-26
ENSG00000186487.16	MYT1L	PROTEIN_CODING	0.050566	0.15746	2.26726e-06	6.29497e-05		ENSG00000175727.12	MLXIP	PROTEIN_CODING	0.764981	2.38861	8.92182e-28	2.47465e-26
ENSG00000160200.16	CBS	PROTEIN_CODING	0.720774	0.540635	2.30086e-06	6.36616e-05		ENSG00000107807.11	TLX1	PROTEIN_CODING	0.985206	0.501681	9.00648e-28	2.49543e-26
ENSG00000017797.10	RALBP1	PROTEIN_CODING	0.566736	3.95222	2.30264e-06	6.36616e-05		ENSG00000109220.9	CHIC2	PROTEIN_CODING	0.625362	3.59684	9.09872e-28	2.51826e-26
ENSG00000140950.14	TLDC1	PROTEIN_CODING	0.744698	3.07651	2.29833e-06	6.36616e-05		ENSG00000133422.11	MORC2	PROTEIN_CODING	0.686854	4.52357	9.2464e-28	2.55637e-26
ENSG00000092853.12	CLSPN	PROTEIN_CODING	1.30328	1.64159	2.31587e-06	6.39584e-05		ENSG00000152359.13	POC5	PROTEIN_CODING	-0.611514	2.88914	9.30018e-28	2.56847e-26
ENSG00000073614.10	KDM5A	PROTEIN_CODING	0.773245	3.44349	2.32009e-06	6.4006e-05		ENSG00000143653.9	SCCPDH	PROTEIN_CODING	-1.37993	5.28534	9.54951e-28	2.63449e-26
ENSG00000100350.13	FOXRED2	PROTEIN_CODING	0.894	3.0019	2.32475e-06	6.40656e-05		ENSG00000196408.10	NOXO1	PROTEIN_CODING	1.01138	0.786342	9.94924e-28	2.74182e-26
ENSG00000100207.17	TCF20	PROTEIN_CODING	0.626075	1.3173	2.33681e-06	6.43289e-05		ENSG00000145996.10	CDKAL1	PROTEIN_CODING	0.720812	3.04363	1.01383e-27	2.79091e-26
ENSG00000275216.1	RP11-54H7.4	LINCRNA	1.23736	0.339048	2.3548e-06	6.46718e-05		ENSG00000136891.12	TEX10	PROTEIN_CODING	0.637019	3.1487	1.03361e-27	2.8423e-26
ENSG00000103227.17	LMF1	PROTEIN_CODING	-0.778717	4.09111	2.352e-06	6.46718e-05		ENSG00000133835.13	HSD17B4	PROTEIN_CODING	-0.981036	6.54499	1.08927e-27	2.99217e-26
ENSG00000255639.2	RP11-234B24.6	PROTEIN_CODING	0.859925	2.97857	2.35684e-06	6.46718e-05		ENSG00000134627.10	PIWIL4	PROTEIN_CODING	0.609358	0.906844	1.17203e-27	3.21604e-26
ENSG00000152683.13	SLC30A6	PROTEIN_CODING	0.445453	3.17825	2.36073e-06	6.47091e-05		ENSG00000174373.14	RALGAPA1	PROTEIN_CODING	-0.645758	2.85667	1.17945e-27	3.23297e-26
ENSG00000131778.16	CHD1L	PROTEIN_CODING	0.662453	4.6127	2.38138e-06	6.51688e-05		ENSG00000107833.9	NPM3	PROTEIN_CODING	1.12906	4.52227	1.18756e-27	3.2517e-26
ENSG00000130487.5	KLHDC7B	PROTEIN_CODING	1.6394	1.48683	2.38512e-06	6.51688e-05		ENSG00000083838.14	ZNF446	PROTEIN_CODING	-0.732043	3.09873	1.21233e-27	3.316e-26
ENSG00000161642.16	ZNF385A	PROTEIN_CODING	-1.32457	5.05032	2.38277e-06	6.51688e-05		ENSG00000164430.14	MB21D1	PROTEIN_CODING	0.900536	1.76481	1.24155e-27	3.3923e-26
ENSG00000178776.4	C5ORF46	PROTEIN_CODING	2.16038	2.50254	2.41541e-06	6.5926e-05		ENSG00000165695.8	AK8	PROTEIN_CODING	-1.12918	2.00047	1.25457e-27	3.4242e-26
ENSG00000204446.4	C9ORF170	LINCRNA	0.137226	0.225556	2.42232e-06	6.60442e-05		ENSG00000173457.9	PPP1R14B	PROTEIN_CODING	1.10844	6.33788	1.26725e-27	3.45515e-26
ENSG00000130513.6	GDF15	PROTEIN_CODING	-2.30766	3.52937	2.43145e-06	6.61526e-05		ENSG00000153832.10	FBXO36	PROTEIN_CODING	-0.888159	2.02118	1.30202e-27	3.54618e-26
ENSG00000213420.6	GPC2	PROTEIN_CODING	1.41621	2.50159	2.42992e-06	6.61526e-05		ENSG00000104356.9	POP1	PROTEIN_CODING	0.798332	1.97372	1.3111e-27	3.56711e-26
ENSG00000150540.12	HNMT	PROTEIN_CODING	-1.11402	5.42619	2.43603e-06	6.62067e-05		ENSG00000148396.17	SEC16A	PROTEIN_CODING	-0.795105	5.619	1.37414e-27	3.73466e-26
ENSG00000173660.10	UQCRH	PROTEIN_CODING	0.711151	6.60873	2.44309e-06	6.63285e-05		ENSG00000174502.17	SLC26A9	PROTEIN_CODING	0.61905	0.312478	1.43533e-27	3.89682e-26
ENSG00000146233.6	CYP39A1	PROTEIN_CODING	1.41753	1.67048	2.44659e-06	6.63531e-05		ENSG00000154839.8	SKA1	PROTEIN_CODING	0.838789	1.1077	1.44436e-27	3.9172e-26
ENSG00000099330.7	OCEL1	PROTEIN_CODING	-0.909	5.11571	2.45469e-06	6.65024e-05		ENSG00000079337.14	RAPGEF3	PROTEIN_CODING	-1.07501	2.41643	1.45326e-27	3.93716e-26
ENSG00000187522.12	HSPA14	PROTEIN_CODING	0.652132	4.25238	2.48163e-06	6.71613e-05		ENSG00000077274.8	CAPN6	PROTEIN_CODING	1.79933	1.18307	1.47557e-27	3.99339e-26
ENSG00000135898.8	GPR55	PROTEIN_CODING	0.676906	0.58254	2.50386e-06	6.76913e-05		ENSG00000168743.11	NPNT	PROTEIN_CODING	-2.12603	5.25339	1.5811e-27	4.27447e-26
ENSG00000117148.7	ACTL8	PROTEIN_CODING	1.73462	0.615714	2.51574e-06	6.79177e-05		ENSG00000241697.4	TMEFF1	PROTEIN_CODING	0.365898	0.319263	1.64236e-27	4.4354e-26
ENSG00000148341.16	SH3GLB2	PROTEIN_CODING	-1.20913	6.52921	2.51753e-06	6.79177e-05		ENSG00000174788.8	PCP2	PROTEIN_CODING	-1.52153	2.05088	1.67615e-27	4.52189e-26
ENSG00000147650.10	LRP12	PROTEIN_CODING	1.03715	2.47048	2.52324e-06	6.79287e-05		ENSG00000166123.12	GPT2	PROTEIN_CODING	1.36085	3.32227	1.75245e-27	4.72276e-26
ENSG00000166508.16	MCM7	PROTEIN_CODING	0.87766	6.40365	2.52216e-06	6.79287e-05		ENSG00000151835.12	SACS	PROTEIN_CODING	0.664513	1.39584	1.76822e-27	4.76027e-26
ENSG00000259459.4	RP11-321G12.1	LINCRNA	-2.19247	2.35746	2.54106e-06	6.83367e-05		ENSG00000110169.9	HPX	PROTEIN_CODING	-2.30482	2.80926	1.83992e-27	4.9481e-26
ENSG00000197933.11	ZNF823	PROTEIN_CODING	-0.852151	2.74889	2.55215e-06	6.85628e-05		ENSG00000146410.10	MTFR2	PROTEIN_CODING	1.03995	1.7213	1.88068e-27	5.0524e-26
ENSG00000135763.8	URB2	PROTEIN_CODING	0.626377	2.20905	2.56528e-06	6.88436e-05		ENSG00000115355.14	CCDC88A	PROTEIN_CODING	0.997645	2.42056	1.8848e-27	5.05816e-26
ENSG00000187715.12	KBTBD12	PROTEIN_CODING	0.483962	0.312857	2.57481e-06	6.90045e-05		ENSG00000136044.10	APPL2	PROTEIN_CODING	-0.841862	4.3477	1.95716e-27	5.24688e-26
ENSG00000144481.15	TRPM8	PROTEIN_CODING	0.76717	0.454603	2.57666e-06	6.90045e-05		ENSG00000230873.7	STMND1	PROTEIN_CODING	-2.0105	2.35177	2.08025e-27	5.57101e-26
ENSG00000205846.3	CLEC6A	PROTEIN_CODING	0.336585	0.279841	2.5861e-06	6.91127e-05		ENSG00000144395.16	CCDC150	PROTEIN_CODING	0.722938	1.1159	2.08709e-27	5.58351e-26
ENSG00000261857.5	MIA	PROTEIN_CODING	3.00623	3.69095	2.58432e-06	6.91127e-05		ENSG00000056277.14	ZNF280C	PROTEIN_CODING	0.419529	1.15227	2.2071e-27	5.89841e-26
ENSG00000102796.9	DHRS12	PROTEIN_CODING	-0.938396	4.09444	2.59268e-06	6.92165e-05		ENSG00000103876.10	FAH	PROTEIN_CODING	-1.19819	5.31622	2.27209e-27	6.06577e-26
ENSG00000172782.10	FADS6	PROTEIN_CODING	0.473962	0.23127	2.59867e-06	6.93042e-05		ENSG00000183760.9	PAPL	PROTEIN_CODING	0.433285	0.263481	2.29308e-27	6.11544e-26
ENSG00000165953.8	SERPINA12	PROTEIN_CODING	0.26966	0.217143	2.60984e-06	6.95297e-05		ENSG00000075461.5	CACNG4	PROTEIN_CODING	-2.47535	3.89808	2.49783e-27	6.65457e-26
ENSG00000169436.15	COL22A1	PROTEIN_CODING	1.48651	1.25444	2.62624e-06	6.98941e-05		ENSG00000177602.5	GSG2	PROTEIN_CODING	0.683117	1.0592	2.55721e-27	6.80569e-26
ENSG00000124541.6	RRP36	PROTEIN_CODING	0.485472	5.11159	2.64113e-06	7.02174e-05		ENSG00000169085.10	C8ORF46	PROTEIN_CODING	1.17562	0.997994	2.6487e-27	7.04187e-26
ENSG00000162076.11	FLYWCH2	PROTEIN_CODING	-0.786019	4.89825	2.65424e-06	7.04928e-05		ENSG00000188938.14	FAM120AOS	PROTEIN_CODING	-0.803237	5.44947	2.67319e-27	7.0996e-26
ENSG00000170775.2	GPR37	PROTEIN_CODING	0.77683	0.990476	2.66606e-06	7.06603e-05		ENSG00000131876.15	SNRPA1	PROTEIN_CODING	0.825738	4.8549	2.88776e-27	7.66153e-26
ENSG00000104133.13	SPG11	PROTEIN_CODING	-0.568887	6.00159	2.66601e-06	7.06603e-05		ENSG00000196792.10	STRN3	PROTEIN_CODING	-0.74195	3.6215	2.97028e-27	7.87232e-26
ENSG00000229588.1	RP11-479J7.2	LINCRNA	0.72234	0.500317	2.67434e-06	7.08065e-05		ENSG00000134970.13	TMED7	PROTEIN_CODING	-0.747924	4.9854	3.12455e-27	8.27265e-26
ENSG00000103876.10	FAH	PROTEIN_CODING	-1.10489	4.93651	2.69337e-06	7.12368e-05		ENSG00000084207.14	GSTP1	PROTEIN_CODING	1.94314	7.06619	3.14067e-27	8.30673e-26
ENSG00000126216.11	TUBGCP3	PROTEIN_CODING	0.728434	3.44619	2.69818e-06	7.12904e-05		ENSG00000162104.8	ADCY9	PROTEIN_CODING	-1.06232	2.95805	3.26424e-27	8.62465e-26
ENSG00000082146.11	STRADB	PROTEIN_CODING	-0.825113	4.11714	2.70621e-06	7.14288e-05		ENSG00000100599.14	RIN3	PROTEIN_CODING	0.815411	2.70183	3.41404e-27	9.01117e-26
ENSG00000112039.3	FANCE	PROTEIN_CODING	0.654	1.85381	2.71523e-06	7.15931e-05		ENSG00000183580.9	FBXL7	PROTEIN_CODING	-1.35918	2.89537	3.51977e-27	9.28068e-26
ENSG00000127528.5	KLF2	PROTEIN_CODING	-1.60423	5.71159	2.7289e-06	7.18776e-05		ENSG00000115128.6	SF3B6	PROTEIN_CODING	0.637444	6.63322	3.60006e-27	9.48263e-26
ENSG00000137571.9	SLCO5A1	PROTEIN_CODING	0.301642	0.355238	2.73162e-06	7.18776e-05		ENSG00000128283.6	CDC42EP1	PROTEIN_CODING	1.14316	4.90056	3.69069e-27	9.71136e-26
ENSG00000114737.14	CISH	PROTEIN_CODING	-1.5446	4.22143	2.73966e-06	7.20152e-05		ENSG00000134744.12	ZCCHC11	PROTEIN_CODING	1.10227	3.33236	3.82021e-27	1.00419e-25
ENSG00000117016.8	RIMS3	PROTEIN_CODING	0.779189	1.20349	2.74278e-06	7.20232e-05		ENSG00000071054.14	MAP4K4	PROTEIN_CODING	0.961607	4.38584	3.83783e-27	1.00779e-25
ENSG00000187840.4	EIF4EBP1	PROTEIN_CODING	1.1696	5.61905	2.7551e-06	7.22726e-05		ENSG00000102098.16	SCML2	PROTEIN_CODING	0.863732	1.08805	3.93409e-27	1.032e-25
ENSG00000154102.9	C16ORF74	PROTEIN_CODING	-1.29085	2.78095	2.75969e-06	7.23191e-05		ENSG00000186665.8	C17ORF58	PROTEIN_CODING	-1.22239	4.4741	3.9724e-27	1.04099e-25
ENSG00000117724.11	CENPF	PROTEIN_CODING	1.88594	4.38841	2.77239e-06	7.25295e-05		ENSG00000137502.8	RAB30	PROTEIN_CODING	-1.70292	3.5228	3.99839e-27	1.04673e-25
ENSG00000120526.9	NUDCD1	PROTEIN_CODING	0.766113	3.46349	2.77338e-06	7.25295e-05		ENSG00000147889.15	CDKN2A	PROTEIN_CODING	1.94138	3.48363	4.19787e-27	1.09783e-25
ENSG00000151461.18	UPF2	PROTEIN_CODING	0.513528	3.37698	2.78069e-06	7.26467e-05		ENSG00000148218.14	ALAD	PROTEIN_CODING	-0.764934	4.40855	4.20737e-27	1.09919e-25
ENSG00000255104.6	ZNF286A	PROTEIN_CODING	0.492189	0.357937	2.8332e-06	7.39432e-05		ENSG00000118495.17	PLAGL1	PROTEIN_CODING	1.19699	2.38929	4.21976e-27	1.10131e-25
ENSG00000267337.1	LINC01478	LINCRNA	0.0449245	0.149206	2.84298e-06	7.41229e-05		ENSG00000164167.8	LSM6	PROTEIN_CODING	0.592792	4.3995	4.46789e-27	1.16488e-25
ENSG00000108021.18	FAM208B	PROTEIN_CODING	0.818019	4.07683	2.84821e-06	7.41837e-05		ENSG00000184349.11	EFNA5	PROTEIN_CODING	1.70002	2.41658	4.57544e-27	1.19171e-25
ENSG00000106462.9	EZH2	PROTEIN_CODING	1.48592	3.77794	2.87734e-06	7.48663e-05		ENSG00000129680.14	MAP7D3	PROTEIN_CODING	0.850041	1.62929	4.82464e-27	1.25534e-25
ENSG00000168496.3	FEN1	PROTEIN_CODING	1.05234	3.9227	2.8876e-06	7.50571e-05		ENSG00000186567.11	CEACAM19	PROTEIN_CODING	1.07161	1.42643	5.0643e-27	1.31636e-25
ENSG00000018408.13	WWTR1	PROTEIN_CODING	1.01208	4.72857	2.91281e-06	7.56356e-05		ENSG00000224235.1	RP5-1027O11.1	LINCRNA	0.197162	0.191504	5.15335e-27	1.33815e-25
ENSG00000141854.6	CTB-55O6.8	PROTEIN_CODING	-1.219	2.88651	2.9608e-06	7.68041e-05		ENSG00000043514.14	TRIT1	PROTEIN_CODING	0.64846	3.48882	5.21482e-27	1.35274e-25
ENSG00000175879.8	HOXD8	PROTEIN_CODING	-1.50857	3.25111	2.97587e-06	7.71168e-05		ENSG00000147036.10	LANCL3	PROTEIN_CODING	0.175895	0.25174	5.31435e-27	1.37716e-25
ENSG00000126945.8	HNRNPH2	PROTEIN_CODING	-0.635434	5.68857	3.00216e-06	7.77197e-05		ENSG00000135111.13	TBX3	PROTEIN_CODING	-1.84069	4.32838	5.47918e-27	1.41844e-25
ENSG00000042062.10	FAM65C	PROTEIN_CODING	-1.22758	2.53873	3.0278e-06	7.83041e-05		ENSG00000138336.8	TET1	PROTEIN_CODING	0.392371	0.583835	5.76159e-27	1.49005e-25
ENSG00000166851.13	PLK1	PROTEIN_CODING	1.57879	3.65381	3.07652e-06	7.9484e-05		ENSG00000028839.8	TBPL1	PROTEIN_CODING	0.690429	3.80189	5.83816e-27	1.50805e-25
ENSG00000165118.13	C9ORF64	PROTEIN_CODING	-0.737981	3.16984	3.08278e-06	7.94854e-05		ENSG00000171403.8	KRT9	PROTEIN_CODING	0.498476	0.284454	5.84295e-27	1.50805e-25
ENSG00000110104.10	CCDC86	PROTEIN_CODING	0.616189	3.84762	3.08112e-06	7.94854e-05		ENSG00000175482.7	POLD4	PROTEIN_CODING	-1.00058	5.80575	6.02706e-27	1.554e-25
ENSG00000121864.8	ZNF639	PROTEIN_CODING	0.588302	4.42508	3.0902e-06	7.95967e-05		ENSG00000167740.8	CYB5D2	PROTEIN_CODING	-1.06042	3.77035	6.08921e-27	1.56845e-25
ENSG00000100146.15	SOX10	PROTEIN_CODING	3.16308	2.69	3.10932e-06	8.00089e-05		ENSG00000259171.1	RP11-903H12.5	PROTEIN_CODING	-1.41448	3.74487	6.51461e-27	1.67634e-25
ENSG00000113583.7	C5ORF15	PROTEIN_CODING	-0.54634	5.47762	3.11466e-06	8.00658e-05		ENSG00000109814.10	UGDH	PROTEIN_CODING	-1.49547	5.37696	6.53564e-27	1.68006e-25
ENSG00000213281.4	NRAS	PROTEIN_CODING	0.645547	3.78492	3.1705e-06	8.14196e-05		ENSG00000105289.13	TJP3	PROTEIN_CODING	-1.34301	4.59965	7.05843e-27	1.81263e-25
ENSG00000102302.7	FGD1	PROTEIN_CODING	0.803415	2.37111	3.20284e-06	8.21678e-05		ENSG00000205358.3	MT1H	PROTEIN_CODING	1.14702	0.889971	7.094e-27	1.81994e-25
ENSG00000132326.10	PER2	PROTEIN_CODING	-1.00713	2.96127	3.25257e-06	8.33602e-05		ENSG00000197296.5	FITM2	PROTEIN_CODING	-0.811842	2.53826	7.14525e-27	1.83126e-25
ENSG00000185686.16	PRAME	PROTEIN_CODING	1.45211	0.712381	3.26874e-06	8.36908e-05		ENSG00000198954.5	KIAA1279	PROTEIN_CODING	-0.622885	4.12971	7.3922e-27	1.89265e-25
ENSG00000139515.5	PDX1	PROTEIN_CODING	0.134302	0.163016	3.29147e-06	8.41886e-05		ENSG00000120334.14	CENPL	PROTEIN_CODING	0.807974	2.69307	7.82331e-27	2.00103e-25
ENSG00000095321.15	CRAT	PROTEIN_CODING	-1.80085	4.74	3.30249e-06	8.43864e-05		ENSG00000180347.12	CCDC129	PROTEIN_CODING	0.597947	0.368319	7.84049e-27	2.00343e-25
ENSG00000134533.5	RERG	PROTEIN_CODING	-2.00092	4.56032	3.33044e-06	8.50158e-05		ENSG00000173894.9	CBX2	PROTEIN_CODING	1.63065	2.21909	7.96943e-27	2.03435e-25
ENSG00000184709.7	LRRC26	PROTEIN_CODING	-1.82851	1.95127	3.34114e-06	8.5204e-05		ENSG00000255302.3	EID1	PROTEIN_CODING	-0.846449	6.53445	7.97933e-27	2.03485e-25
ENSG00000078403.15	MLLT10	PROTEIN_CODING	0.540396	3.79238	3.36553e-06	8.57341e-05		ENSG00000235072.2	AC012074.2	LINCRNA	0.417773	0.50941	8.07212e-27	2.05647e-25
ENSG00000167088.9	SNRPD1	PROTEIN_CODING	0.871623	6.15873	3.36861e-06	8.57341e-05		ENSG00000181031.14	RPH3AL	PROTEIN_CODING	-1.05131	1.81661	8.43566e-27	2.14695e-25
ENSG00000145439.10	CBR4	PROTEIN_CODING	-0.71566	3.60206	3.38229e-06	8.59969e-05		ENSG00000162804.12	SNED1	PROTEIN_CODING	-1.05193	2.25519	8.92964e-27	2.27041e-25
ENSG00000144043.10	TEX261	PROTEIN_CODING	0.493264	5.05603	3.39081e-06	8.61278e-05		ENSG00000128606.11	LRRC17	PROTEIN_CODING	-1.715	2.78687	9.01429e-27	2.28967e-25
ENSG00000132819.15	RBM38	PROTEIN_CODING	1.00313	3.7881	3.40446e-06	8.63889e-05		ENSG00000181617.5	FDCSP	PROTEIN_CODING	3.65754	2.84392	9.57018e-27	2.42846e-25
ENSG00000203688.4	RP11-351J23.1	LINCRNA	1.00574	0.341905	3.44309e-06	8.72011e-05		ENSG00000071991.7	CDH19	PROTEIN_CODING	1.20994	0.459381	9.67653e-27	2.45302e-25
ENSG00000071539.12	TRIP13	PROTEIN_CODING	1.72489	3.9619	3.44327e-06	8.72011e-05		ENSG00000158545.14	ZC3H18	PROTEIN_CODING	0.613379	3.76407	9.69635e-27	2.45561e-25
ENSG00000064102.13	ASUN	PROTEIN_CODING	0.721717	4.70984	3.44684e-06	8.72054e-05		ENSG00000213468.3	FIRRE	LINCRNA	0.454388	0.427493	9.90866e-27	2.5069e-25
ENSG00000070669.15	ASNS	PROTEIN_CODING	0.933509	4.97667	3.46759e-06	8.76438e-05		ENSG00000151287.15	TEX30	PROTEIN_CODING	0.921521	3.12127	1.0066e-26	2.54421e-25
ENSG00000100439.9	ABHD4	PROTEIN_CODING	-0.806717	5.06667	3.49378e-06	8.82187e-05		ENSG00000255910.1	RP11-405A12.2	LINCRNA	0.328737	0.229558	1.05046e-26	2.65244e-25
ENSG00000227036.5	LINC00511	LINCRNA	1.55274	1.78873	3.51736e-06	8.84656e-05		ENSG00000183856.9	IQGAP3	PROTEIN_CODING	1.23394	2.6349	1.06589e-26	2.68875e-25
ENSG00000143079.13	CTTNBP2NL	PROTEIN_CODING	0.615528	3.16317	3.51413e-06	8.84656e-05		ENSG00000205464.10	ATP6AP1L	PROTEIN_CODING	-0.790779	2.09333	1.09184e-26	2.75151e-25
ENSG00000062822.11	POLD1	PROTEIN_CODING	0.789302	4.52698	3.50772e-06	8.84656e-05		ENSG00000100564.7	PIGH	PROTEIN_CODING	-0.714458	3.90923	1.10084e-26	2.77145e-25
ENSG00000198901.12	PRC1	PROTEIN_CODING	1.8364	5.2481	3.51702e-06	8.84656e-05		ENSG00000138131.3	LOXL4	PROTEIN_CODING	1.21668	1.23841	1.1468e-26	2.88432e-25
ENSG00000181938.12	GINS3	PROTEIN_CODING	0.599962	2.29127	3.53431e-06	8.88048e-05		ENSG00000265763.3	ZNF488	PROTEIN_CODING	0.494986	0.413127	1.15605e-26	2.90476e-25
ENSG00000183479.11	TREX2	PROTEIN_CODING	0.559491	0.970317	3.54053e-06	8.88739e-05		ENSG00000121211.6	MND1	PROTEIN_CODING	1.25426	2.29174	1.28079e-26	3.21502e-25
ENSG00000115392.10	FANCL	PROTEIN_CODING	0.690981	4.4727	3.55134e-06	8.9058e-05		ENSG00000112658.7	SRF	PROTEIN_CODING	0.693856	3.94047	1.31502e-26	3.29771e-25
ENSG00000149534.7	MS4A2	PROTEIN_CODING	-1.43991	2.04635	3.56543e-06	8.93239e-05		ENSG00000176273.13	SLC35G1	PROTEIN_CODING	0.622852	1.10914	1.31745e-26	3.30057e-25
ENSG00000119699.6	TGFB3	PROTEIN_CODING	-1.40857	5.79698	3.58329e-06	8.96838e-05		ENSG00000204228.3	HSD17B8	PROTEIN_CODING	-1.16075	3.34086	1.32633e-26	3.31957e-25
ENSG00000149136.6	SSRP1	PROTEIN_CODING	0.561302	5.46079	3.58941e-06	8.97494e-05		ENSG00000116455.12	WDR77	PROTEIN_CODING	0.64321	4.08596	1.36457e-26	3.41195e-25
ENSG00000100410.6	PHF5A	PROTEIN_CODING	0.859113	5.17825	3.6032e-06	8.99992e-05		ENSG00000105821.13	DNAJC2	PROTEIN_CODING	0.65368	4.21009	1.37108e-26	3.42489e-25
ENSG00000158427.13	TMSB15B	PROTEIN_CODING	0.289792	0.339206	3.60643e-06	8.99992e-05		ENSG00000157456.6	CCNB2	PROTEIN_CODING	1.44148	3.76767	1.39862e-26	3.4903e-25
ENSG00000249115.7	HAUS5	PROTEIN_CODING	0.787679	4.12635	3.61144e-06	9.00366e-05		ENSG00000119280.15	C1ORF198	PROTEIN_CODING	0.92973	4.90985	1.41528e-26	3.52843e-25
ENSG00000229891.1	LINC01315	LINCRNA	1.50477	2.09508	3.63142e-06	9.03858e-05		ENSG00000141854.6	CTB-55O6.8	PROTEIN_CODING	-1.24992	2.88773	1.47643e-26	3.6773e-25
ENSG00000147324.9	MFHAS1	PROTEIN_CODING	0.950226	2.6446	3.6325e-06	9.03858e-05		ENSG00000189292.14	FAM150B	PROTEIN_CODING	1.13263	0.603097	1.49361e-26	3.71648e-25
ENSG00000246465.1	RP11-57A19.2	LINCRNA	0.822811	0.700794	3.63987e-06	9.04814e-05		ENSG00000126953.5	TIMM8A	PROTEIN_CODING	0.608086	2.41257	1.51318e-26	3.76151e-25
ENSG00000100711.12	ZFYVE21	PROTEIN_CODING	-0.684925	5.34921	3.65242e-06	9.07054e-05		ENSG00000065491.8	TBC1D22B	PROTEIN_CODING	0.581304	2.80192	1.54045e-26	3.82561e-25
ENSG00000100427.14	MLC1	PROTEIN_CODING	2.24945	1.1646	3.73289e-06	9.2614e-05		ENSG00000143228.11	NUF2	PROTEIN_CODING	1.43166	3.11611	1.58283e-26	3.92705e-25
ENSG00000167634.11	NLRP7	PROTEIN_CODING	0.044	0.156984	3.80251e-06	9.425e-05		ENSG00000148734.7	NPFFR1	PROTEIN_CODING	0.172873	0.213127	1.58918e-26	3.93898e-25
ENSG00000165810.15	BTNL9	PROTEIN_CODING	-2.218	4.14794	3.81e-06	9.43444e-05		ENSG00000114812.11	VIPR1	PROTEIN_CODING	-1.16086	2.68109	1.61405e-26	3.99512e-25
ENSG00000110484.6	SCGB2A2	PROTEIN_CODING	-5.13525	6.73413	3.83004e-06	9.47491e-05		ENSG00000196730.11	DAPK1	PROTEIN_CODING	1.14261	2.35027	1.61495e-26	3.99512e-25
ENSG00000137309.18	HMGA1	PROTEIN_CODING	1.06921	5.01651	3.84844e-06	9.50244e-05		ENSG00000143436.9	MRPL9	PROTEIN_CODING	0.77773	5.99342	1.70229e-26	4.20713e-25
ENSG00000196569.10	LAMA2	PROTEIN_CODING	-1.78147	4.4927	3.84858e-06	9.50244e-05		ENSG00000165480.14	SKA3	PROTEIN_CODING	1.08401	2.07622	1.71321e-26	4.23005e-25
ENSG00000120314.17	WDR55	PROTEIN_CODING	-0.504887	3.75175	3.89001e-06	9.59548e-05		ENSG00000244731.6	C4A	PROTEIN_CODING	-2.24058	3.37835	1.75551e-26	4.33032e-25
ENSG00000276071.1	CTD-3234P18.6	LINCRNA	0.54883	0.664286	3.90744e-06	9.6292e-05		ENSG00000125967.15	NECAB3	PROTEIN_CODING	-1.17627	4.41826	1.76538e-26	4.35048e-25
ENSG00000163714.16	U2SURP	PROTEIN_CODING	0.644962	5.26841	3.93949e-06	9.69885e-05		ENSG00000197872.10	FAM49A	PROTEIN_CODING	0.861859	1.8772	1.79257e-26	4.41323e-25
ENSG00000176165.9	FOXG1	PROTEIN_CODING	0.288623	0.19619	3.97722e-06	9.78235e-05		ENSG00000166887.14	VPS39	PROTEIN_CODING	-0.554098	4.30354	1.79443e-26	4.41358e-25
ENSG00000088325.14	TPX2	PROTEIN_CODING	1.98134	3.22016	4.07818e-06	0.000100211		ENSG00000115009.10	CCL20	PROTEIN_CODING	1.24832	1.00693	1.79766e-26	4.41727e-25
ENSG00000159348.11	CYB5R1	PROTEIN_CODING	-0.965377	5.73714	4.11016e-06	0.0001009		ENSG00000145439.10	CBR4	PROTEIN_CODING	-0.789978	3.30563	1.81757e-26	4.45861e-25
ENSG00000154262.11	ABCA6	PROTEIN_CODING	-1.60919	3.14476	4.11811e-06	0.000100902		ENSG00000189091.11	SF3B3	PROTEIN_CODING	0.807401	6.67897	1.81796e-26	4.45861e-25
ENSG00000152284.4	TCF7L1	PROTEIN_CODING	1.45142	3.67397	4.11807e-06	0.000100902		ENSG00000182165.16	TP53TG1	LINCRNA	-1.16608	4.91864	1.834e-26	4.49366e-25
ENSG00000122035.6	RASL11A	PROTEIN_CODING	-1.68411	3.07079	4.13095e-06	0.000101119		ENSG00000179455.7	MKRN3	PROTEIN_CODING	0.999262	0.73118	1.85349e-26	4.53707e-25
ENSG00000107819.12	SFXN3	PROTEIN_CODING	-0.824585	5.6327	4.1454e-06	0.000101376		ENSG00000243795.1	RP11-572M11.3	LINCRNA	0.0670463	0.186844	1.94661e-26	4.76046e-25
ENSG00000099864.16	PALM	PROTEIN_CODING	-1.42134	4.60873	4.17907e-06	0.000102102		ENSG00000007372.19	PAX6	PROTEIN_CODING	1.07488	0.798378	2.0503e-26	5.00925e-25
ENSG00000087274.15	ADD1	PROTEIN_CODING	-0.54834	6.9573	4.19417e-06	0.000102374		ENSG00000248846.2	CTD-2016O11.1	LINCRNA	0.286668	0.213776	2.05975e-26	5.02755e-25
ENSG00000155115.6	GTF3C6	PROTEIN_CODING	0.708434	5.15302	4.20175e-06	0.000102461		ENSG00000255080.1	RP11-1082L8.3	LINCRNA	0.318981	0.281032	2.06439e-26	5.03409e-25
ENSG00000278921.2	EPB41L4A-AS2	LINCRNA	-0.418925	0.761429	4.24016e-06	0.000103126		ENSG00000099864.16	PALM	PROTEIN_CODING	-1.32358	3.46867	2.11069e-26	5.1421e-25
ENSG00000089177.16	KIF16B	PROTEIN_CODING	-1.25045	3.89397	4.24107e-06	0.000103126		ENSG00000230105.1	RP11-431N15.2	LINCRNA	0.355499	0.255664	2.13852e-26	5.20002e-25
ENSG00000182379.9	NXPH4	PROTEIN_CODING	1.23332	1.28444	4.23989e-06	0.000103126		ENSG00000088386.14	SLC15A1	PROTEIN_CODING	0.98108	0.463068	2.13737e-26	5.20002e-25
ENSG00000243156.6	MICAL3	PROTEIN_CODING	1.20098	3.68365	4.2482e-06	0.000103201		ENSG00000159388.5	BTG2	PROTEIN_CODING	-1.66187	6.14513	2.14213e-26	5.20386e-25
ENSG00000163590.12	PPM1L	PROTEIN_CODING	0.55266	1.18206	4.273e-06	0.000103705		ENSG00000165030.3	NFIL3	PROTEIN_CODING	1.23803	3.46442	2.16343e-26	5.25062e-25
ENSG00000114698.13	PLSCR4	PROTEIN_CODING	-1.13913	3.97032	4.34095e-06	0.000105155		ENSG00000100605.15	ITPK1	PROTEIN_CODING	-1.02894	4.9946	2.27101e-26	5.50651e-25
ENSG00000160188.8	RSPH1	PROTEIN_CODING	-1.62883	2.43429	4.33874e-06	0.000105155		ENSG00000149633.10	KIAA1755	PROTEIN_CODING	1.19402	1.98711	2.39023e-26	5.79009e-25
ENSG00000120306.8	CYSTM1	PROTEIN_CODING	-0.868679	5.11079	4.36131e-06	0.000105549		ENSG00000167513.7	CDT1	PROTEIN_CODING	1.22221	2.71413	2.40465e-26	5.81953e-25
ENSG00000226004.1	RP11-10J5.1	LINCRNA	0.666642	0.433175	4.40986e-06	0.000106623		ENSG00000176692.5	FOXC2	PROTEIN_CODING	1.01906	0.919617	2.51699e-26	6.08565e-25
ENSG00000141252.18	VPS53	PROTEIN_CODING	0.734415	3.91016	4.43248e-06	0.000107069		ENSG00000113712.15	CSNK1A1	PROTEIN_CODING	-0.640228	6.73357	2.55354e-26	6.16821e-25
ENSG00000103037.10	SETD6	PROTEIN_CODING	0.831623	4.21238	4.46228e-06	0.000107649		ENSG00000134697.11	GNL2	PROTEIN_CODING	0.701297	5.27776	2.60324e-26	6.28234e-25
ENSG00000163794.6	UCN	PROTEIN_CODING	-0.885547	1.68698	4.4649e-06	0.000107649		ENSG00000062282.13	DGAT2	PROTEIN_CODING	1.8014	3.57068	2.60826e-26	6.28852e-25
ENSG00000197444.8	OGDHL	PROTEIN_CODING	0.843528	0.429365	4.48469e-06	0.000107923		ENSG00000129667.11	RHBDF2	PROTEIN_CODING	0.925527	3.71233	2.68337e-26	6.46311e-25
ENSG00000065978.16	YBX1	PROTEIN_CODING	0.852509	6.26381	4.48441e-06	0.000107923		ENSG00000146143.16	PRIM2	PROTEIN_CODING	0.721483	3.42147	2.68571e-26	6.46311e-25
ENSG00000167011.7	NAT16	PROTEIN_CODING	0.0694717	0.155556	4.53202e-06	0.00010896		ENSG00000198881.9	ASB12	PROTEIN_CODING	0.19124	0.271091	2.6892e-26	6.46544e-25
ENSG00000121207.10	LRAT	PROTEIN_CODING	0.847981	0.747619	4.53726e-06	0.000108983		ENSG00000143256.4	PFDN2	PROTEIN_CODING	0.958846	6.32628	2.74031e-26	6.58214e-25
ENSG00000139737.20	SLAIN1	PROTEIN_CODING	1.40455	1.7054	4.55191e-06	0.000109233		ENSG00000131831.16	RAI2	PROTEIN_CODING	-1.80316	3.1969	2.79169e-26	6.69927e-25
ENSG00000105613.8	MAST1	PROTEIN_CODING	1.08447	1.10667	4.58395e-06	0.000109899		ENSG00000100416.11	TRMU	PROTEIN_CODING	0.733413	3.5887	2.86731e-26	6.87431e-25
ENSG00000269190.4	FBXO17	PROTEIN_CODING	1.19245	3.12683	4.63181e-06	0.000110943		ENSG00000158315.9	RHBDL2	PROTEIN_CODING	0.963947	1.79985	2.88417e-26	6.90826e-25
ENSG00000133142.16	TCEAL4	PROTEIN_CODING	-1.34698	7.27317	4.64821e-06	0.000111232		ENSG00000163093.10	BBS5	PROTEIN_CODING	-0.639918	2.18935	2.92283e-26	6.99433e-25
ENSG00000146909.6	NOM1	PROTEIN_CODING	0.773094	3.72762	4.65997e-06	0.000111409		ENSG00000172201.9	ID4	PROTEIN_CODING	1.91665	2.66693	2.97646e-26	7.11601e-25
ENSG00000117906.12	RCN2	PROTEIN_CODING	0.671208	5.55333	4.68308e-06	0.000111857		ENSG00000273321.1	RP11-621L6.3	LINCRNA	0.44941	0.470737	2.99616e-26	7.15643e-25
ENSG00000115464.13	USP34	PROTEIN_CODING	0.522547	6.1054	4.70015e-06	0.00011216		ENSG00000121270.14	ABCC11	PROTEIN_CODING	-2.56091	2.57442	3.06883e-26	7.32319e-25
ENSG00000175662.16	TOM1L2	PROTEIN_CODING	-0.800547	4.67048	4.72323e-06	0.000112606		ENSG00000073910.18	FRY	PROTEIN_CODING	-1.14465	3.14622	3.26133e-26	7.77533e-25
ENSG00000101596.13	SMCHD1	PROTEIN_CODING	0.86583	3.7646	4.73572e-06	0.000112719		ENSG00000183674.10	LINC00518	LINCRNA	0.698406	0.313599	3.3119e-26	7.88854e-25
ENSG00000126351.11	THRA	PROTEIN_CODING	-1.0433	3.9327	4.73677e-06	0.000112719		ENSG00000067057.15	PFKP	PROTEIN_CODING	1.66254	4.11168	3.41794e-26	8.13357e-25
ENSG00000162520.13	SYNC	PROTEIN_CODING	-0.829943	2.43921	4.76508e-06	0.000113288		ENSG00000198961.8	PJA2	PROTEIN_CODING	-0.761011	4.80233	3.45992e-26	8.22583e-25
ENSG00000160401.13	C9ORF117	PROTEIN_CODING	-1.9857	2.13651	4.78002e-06	0.000113328		ENSG00000112851.13	ERBB2IP	PROTEIN_CODING	-0.779952	4.58041	3.47466e-26	8.2532e-25
ENSG00000165475.12	CRYL1	PROTEIN_CODING	-0.942755	3.84111	4.77929e-06	0.000113328		ENSG00000131351.13	HAUS8	PROTEIN_CODING	0.765022	3.03755	3.48068e-26	8.25984e-25
ENSG00000163235.14	TGFA	PROTEIN_CODING	1.51443	1.84095	4.77811e-06	0.000113328		ENSG00000137824.14	RMDN3	PROTEIN_CODING	-0.637659	4.53534	3.65098e-26	8.65596e-25
ENSG00000257743.7	RP11-1220K2.2	PROTEIN_CODING	0.211472	0.198095	4.82428e-06	0.000114271		ENSG00000138092.9	CENPO	PROTEIN_CODING	0.848829	2.77864	3.72256e-26	8.81751e-25
ENSG00000112559.12	MDFI	PROTEIN_CODING	1.63025	4.26952	4.83793e-06	0.000114489		ENSG00000213213.12	CCDC183	PROTEIN_CODING	-0.833371	1.42988	3.74424e-26	8.86068e-25
ENSG00000181982.16	CCDC149	PROTEIN_CODING	-0.694906	3.7546	4.84428e-06	0.000114533		ENSG00000204682.5	CASC10	PROTEIN_CODING	0.646772	0.70767	3.7643e-26	8.89993e-25
ENSG00000090013.8	BLVRB	PROTEIN_CODING	-1.23266	6.05	4.85467e-06	0.000114673		ENSG00000140848.15	CPNE2	PROTEIN_CODING	0.878863	3.97552	3.99931e-26	9.44684e-25
ENSG00000056972.17	TRAF3IP2	PROTEIN_CODING	0.810019	4.50556	4.86935e-06	0.000114914		ENSG00000151116.15	UEVLD	PROTEIN_CODING	-0.725334	3.51528	4.05694e-26	9.57415e-25
ENSG00000105185.10	PDCD5	PROTEIN_CODING	0.822472	6.64508	4.8902e-06	0.0001153		ENSG00000249816.5	LINC00964	LINCRNA	0.692372	0.493569	4.08844e-26	9.63077e-25
ENSG00000100253.11	MIOX	PROTEIN_CODING	0.41966	0.450952	4.91652e-06	0.000115814		ENSG00000260026.1	CTD-2015G9.1	LINCRNA	0.0873839	0.159115	4.08521e-26	9.63077e-25
ENSG00000111711.8	GOLT1B	PROTEIN_CODING	0.830057	4.5827	4.95013e-06	0.000116373		ENSG00000159166.12	LAD1	PROTEIN_CODING	2.03045	4.21552	4.22048e-26	9.93265e-25
ENSG00000013288.7	MAN2B2	PROTEIN_CODING	-0.856038	4.29016	4.95325e-06	0.000116373		ENSG00000093009.8	CDC45	PROTEIN_CODING	1.293	2.59283	4.24031e-26	9.97017e-25
ENSG00000146530.10	VWDE	PROTEIN_CODING	1.20972	1.1673	4.95388e-06	0.000116373		ENSG00000146670.8	CDCA5	PROTEIN_CODING	1.32217	3.31614	4.27612e-26	1.00452e-24
ENSG00000143847.14	PPFIA4	PROTEIN_CODING	1.3227	2.31825	4.96032e-06	0.000116418		ENSG00000136883.11	KIF12	PROTEIN_CODING	-1.90741	3.37407	4.39143e-26	1.03066e-24
ENSG00000184261.4	KCNK12	PROTEIN_CODING	0.186868	0.190794	4.99217e-06	0.000117058		ENSG00000135898.8	GPR55	PROTEIN_CODING	0.479694	0.409322	4.45631e-26	1.04493e-24
ENSG00000100629.15	CEP128	PROTEIN_CODING	0.793321	2.1346	5.00735e-06	0.000117307		ENSG00000159593.13	NAE1	PROTEIN_CODING	0.693708	4.66044	4.48713e-26	1.0512e-24
ENSG00000106537.7	TSPAN13	PROTEIN_CODING	-1.35421	6.01825	5.02072e-06	0.000117512		ENSG00000197776.6	KLHDC1	PROTEIN_CODING	-0.561932	1.15289	4.60862e-26	1.07867e-24
ENSG00000137494.12	ANKRD42	PROTEIN_CODING	-0.899472	3.0727	5.02673e-06	0.000117546		ENSG00000163362.9	C1ORF106	PROTEIN_CODING	1.62496	1.65791	4.72213e-26	1.10423e-24
ENSG00000198948.10	MFAP3L	PROTEIN_CODING	1.3656	2.03016	5.12533e-06	0.000119742		ENSG00000270419.1	CAHM	LINCRNA	0.299042	0.480649	4.83473e-26	1.12953e-24
ENSG00000176208.7	ATAD5	PROTEIN_CODING	0.695	1.16032	5.17631e-06	0.000120308		ENSG00000224577.1	LINC01117	LINCRNA	-0.848271	1.00944	4.84055e-26	1.12986e-24
ENSG00000015475.17	BID	PROTEIN_CODING	0.894434	5.14254	5.17216e-06	0.000120308		ENSG00000111247.13	RAD51AP1	PROTEIN_CODING	1.17538	2.89171	4.8751e-26	1.13689e-24
ENSG00000133101.8	CCNA1	PROTEIN_CODING	1.01632	0.86	5.19648e-06	0.000120308		ENSG00000185915.5	KLHL34	PROTEIN_CODING	0.365092	0.228289	4.91392e-26	1.1449e-24
ENSG00000108176.13	DNAJC12	PROTEIN_CODING	-2.45498	3.8673	5.19098e-06	0.000120308		ENSG00000149292.15	TTC12	PROTEIN_CODING	-1.01149	3.18301	5.09945e-26	1.18705e-24
ENSG00000164610.7	RP9	PROTEIN_CODING	0.531075	3.48222	5.15755e-06	0.000120308		ENSG00000112096.15	SOD2	PROTEIN_CODING	1.22762	6.5423	5.16327e-26	1.20081e-24
ENSG00000170085.16	SIMC1	PROTEIN_CODING	0.838189	2.52286	5.1925e-06	0.000120308		ENSG00000136457.8	CHAD	PROTEIN_CODING	-2.81852	3.17124	5.42287e-26	1.26004e-24
ENSG00000006282.18	SPATA20	PROTEIN_CODING	-0.815585	5.28413	5.16663e-06	0.000120308		ENSG00000172493.19	AFF1	PROTEIN_CODING	-0.850414	3.37189	5.46928e-26	1.26968e-24
ENSG00000137574.9	TGS1	PROTEIN_CODING	0.606113	3.4081	5.16971e-06	0.000120308		ENSG00000155760.2	FZD7	PROTEIN_CODING	1.28904	3.53982	5.84374e-26	1.35538e-24
ENSG00000177494.5	ZBED2	PROTEIN_CODING	0.988358	0.599524	5.18287e-06	0.000120308		ENSG00000162704.14	ARPC5	PROTEIN_CODING	0.652526	6.77395	5.92452e-26	1.37287e-24
ENSG00000188868.12	ZNF563	PROTEIN_CODING	-0.718774	1.95968	5.17775e-06	0.000120308		ENSG00000254996.4	ANKHD1-EIF4EBP3	PROTEIN_CODING	-0.754181	3.47599	5.93139e-26	1.37322e-24
ENSG00000250366.2	TUNAR	LINCRNA	1.09006	0.463968	5.21045e-06	0.000120522		ENSG00000139631.17	CSAD	PROTEIN_CODING	-1.2963	3.90481	6.13838e-26	1.41986e-24
ENSG00000055130.14	CUL1	PROTEIN_CODING	0.440434	4.54048	5.28496e-06	0.000122135		ENSG00000076003.4	MCM6	PROTEIN_CODING	0.88354	4.16428	6.63263e-26	1.5328e-24
ENSG00000069998.11	CECR5	PROTEIN_CODING	0.834094	4.2473	5.30007e-06	0.000122374		ENSG00000111725.9	PRKAB1	PROTEIN_CODING	-0.617107	3.98935	6.70099e-26	1.54721e-24
ENSG00000183283.14	DAZAP2	PROTEIN_CODING	-0.460755	7.52762	5.33591e-06	0.000123091		ENSG00000042445.12	RETSAT	PROTEIN_CODING	-0.796636	5.09522	6.7327e-26	1.55313e-24
ENSG00000134873.8	CLDN10	PROTEIN_CODING	1.50743	0.809841	5.43944e-06	0.000125325		ENSG00000143845.13	ETNK2	PROTEIN_CODING	-1.59301	4.23891	6.88506e-26	1.58685e-24
ENSG00000115841.18	RMDN2	PROTEIN_CODING	-0.823887	2.64111	5.44252e-06	0.000125325		ENSG00000114670.12	NEK11	PROTEIN_CODING	-0.914762	3.09186	7.21659e-26	1.66176e-24
ENSG00000154429.9	CCSAP	PROTEIN_CODING	0.67634	2.48302	5.47982e-06	0.000125911		ENSG00000128805.13	ARHGAP22	PROTEIN_CODING	0.76729	1.73103	7.28076e-26	1.67503e-24
ENSG00000101224.16	CDC25B	PROTEIN_CODING	1.05638	4.9173	5.48272e-06	0.000125911		ENSG00000184454.6	NCMAP	PROTEIN_CODING	1.17689	0.841681	7.52912e-26	1.73062e-24
ENSG00000146267.11	FAXC	PROTEIN_CODING	1.24543	2.88825	5.47849e-06	0.000125911		ENSG00000158423.15	RIBC1	PROTEIN_CODING	-0.932129	1.77206	7.57969e-26	1.74068e-24
ENSG00000175868.12	CALCB	PROTEIN_CODING	0.431377	0.268095	5.50038e-06	0.000126086		ENSG00000060138.11	YBX3	PROTEIN_CODING	1.42482	6.38569	7.61752e-26	1.7478e-24
ENSG00000137310.10	TCF19	PROTEIN_CODING	0.802981	1.05048	5.50508e-06	0.000126086		ENSG00000013619.12	MAMLD1	PROTEIN_CODING	0.943641	1.29888	7.80991e-26	1.78898e-24
ENSG00000250264.1	XXBAC-BPG246D15.9	PROTEIN_CODING	1.06587	1.19032	5.50038e-06	0.000126086		ENSG00000204392.9	LSM2	PROTEIN_CODING	0.707596	4.21596	7.81093e-26	1.78898e-24
ENSG00000131773.12	KHDRBS3	PROTEIN_CODING	1.21374	4.97492	5.51957e-06	0.000126304		ENSG00000114737.14	CISH	PROTEIN_CODING	-1.36675	4.52097	8.03657e-26	1.83901e-24
ENSG00000166619.11	BLCAP	PROTEIN_CODING	-0.590057	5.3954	5.55907e-06	0.000127095		ENSG00000126787.11	DLGAP5	PROTEIN_CODING	1.15574	2.56109	8.15505e-26	1.86446e-24
ENSG00000111726.11	CMAS	PROTEIN_CODING	0.689208	4.93619	5.62063e-06	0.000128388		ENSG00000148482.10	SLC39A12	PROTEIN_CODING	0.276182	0.213923	8.40307e-26	1.91945e-24
ENSG00000174371.15	EXO1	PROTEIN_CODING	1.71379	2.34524	5.6506e-06	0.000128958		ENSG00000128510.9	CPA4	PROTEIN_CODING	1.25127	1.15487	8.7381e-26	1.9942e-24
ENSG00000176624.10	MEX3C	PROTEIN_CODING	0.717981	4.07698	5.66419e-06	0.000129153		ENSG00000139734.16	DIAPH3	PROTEIN_CODING	0.941588	1.71699	8.87001e-26	2.02251e-24
ENSG00000267095.1	CTD-2319I12.5	LINCRNA	0.660906	0.29	5.68375e-06	0.000129483		ENSG00000281655.1	RP11-817J15.3	LINCRNA	1.08928	0.663333	9.01603e-26	2.05397e-24
ENSG00000151876.11	FBXO4	PROTEIN_CODING	-0.727075	3.78667	5.6998e-06	0.000129734		ENSG00000138613.12	APH1B	PROTEIN_CODING	-0.8752	3.14891	9.02739e-26	2.05473e-24
ENSG00000176244.6	ACBD7	PROTEIN_CODING	0.821887	0.888571	5.71261e-06	0.000129834		ENSG00000118307.17	CASC1	PROTEIN_CODING	-0.799843	1.1669	9.84689e-26	2.23927e-24
ENSG00000144218.17	AFF3	PROTEIN_CODING	-2.4716	3.16429	5.72448e-06	0.000129834		ENSG00000172817.3	CYP7B1	PROTEIN_CODING	1.1302	2.03136	1.03188e-25	2.34451e-24
ENSG00000183888.4	C1ORF64	PROTEIN_CODING	-2.21926	2.02	5.72378e-06	0.000129834		ENSG00000170017.11	ALCAM	PROTEIN_CODING	-1.597	5.26357	1.03681e-25	2.35361e-24
ENSG00000131507.10	NDFIP1	PROTEIN_CODING	-0.577792	5.20508	5.71496e-06	0.000129834		ENSG00000189007.14	ADAT2	PROTEIN_CODING	0.656481	1.44888	1.07529e-25	2.43881e-24
ENSG00000185480.10	PARPBP	PROTEIN_CODING	0.876528	2.1946	5.73086e-06	0.000129864		ENSG00000103260.7	METRN	PROTEIN_CODING	-1.87965	5.50805	1.10166e-25	2.49641e-24
ENSG00000168993.13	CPLX1	PROTEIN_CODING	-1.19585	2.39603	5.75483e-06	0.000130244		ENSG00000168993.13	CPLX1	PROTEIN_CODING	-1.1889	1.97322	1.10932e-25	2.51155e-24
ENSG00000147454.12	SLC25A37	PROTEIN_CODING	1.01915	4.53762	5.75778e-06	0.000130244		ENSG00000109805.8	NCAPG	PROTEIN_CODING	1.1632	2.60263	1.14547e-25	2.59112e-24
ENSG00000099956.16	SMARCB1	PROTEIN_CODING	0.637887	3.39937	5.76846e-06	0.00013037		ENSG00000077312.7	SNRPA	PROTEIN_CODING	0.64505	5.47566	1.16098e-25	2.62387e-24
ENSG00000138018.16	EPT1	PROTEIN_CODING	0.767208	2.78857	5.79551e-06	0.000130866		ENSG00000186666.5	BCDIN3D	PROTEIN_CODING	-0.510677	2.23162	1.16522e-25	2.63113e-24
ENSG00000178988.10	MRFAP1L1	PROTEIN_CODING	-0.644679	5.58635	5.81641e-06	0.000131223		ENSG00000104419.13	NDRG1	PROTEIN_CODING	1.60664	6.18519	1.19931e-25	2.70572e-24
ENSG00000162949.15	CAPN13	PROTEIN_CODING	-2.13087	3.53063	5.84817e-06	0.000131592		ENSG00000130829.16	DUSP9	PROTEIN_CODING	0.947644	0.610973	1.21687e-25	2.74293e-24
ENSG00000165304.6	MELK	PROTEIN_CODING	1.73932	2.63476	5.8466e-06	0.000131592		ENSG00000140995.15	DEF8	PROTEIN_CODING	0.749231	4.07944	1.31589e-25	2.96353e-24
ENSG00000268104.2	SLC6A14	PROTEIN_CODING	2.21909	1.51714	5.838e-06	0.000131592		ENSG00000155561.13	NUP205	PROTEIN_CODING	0.744109	4.53162	1.36843e-25	3.07916e-24
ENSG00000124574.13	ABCC10	PROTEIN_CODING	0.581736	4.3946	5.85723e-06	0.00013168		ENSG00000143365.15	RORC	PROTEIN_CODING	-1.48339	3.49584	1.37344e-25	3.0877e-24
ENSG00000135914.5	HTR2B	PROTEIN_CODING	-1.0417	1.50635	5.87187e-06	0.000131792		ENSG00000164713.8	BRI3	PROTEIN_CODING	0.733552	6.39094	1.39575e-25	3.13513e-24
ENSG00000247626.4	MARS2	PROTEIN_CODING	0.47934	1.91175	5.87251e-06	0.000131792		ENSG00000253417.4	RP11-109J4.1	LINCRNA	0.351252	0.249794	1.42139e-25	3.18991e-24
ENSG00000116729.12	WLS	PROTEIN_CODING	-1.57577	5.03365	5.88096e-06	0.000131866		ENSG00000171867.15	PRNP	PROTEIN_CODING	1.22683	4.88705	1.46065e-25	3.27515e-24
ENSG00000148773.11	MKI67	PROTEIN_CODING	1.87094	3.01603	5.89112e-06	0.000131979		ENSG00000114654.7	EFCC1	PROTEIN_CODING	-1.31581	1.69732	1.4764e-25	3.30757e-24
ENSG00000054523.15	KIF1B	PROTEIN_CODING	0.639302	2.89317	5.90962e-06	0.000132212		ENSG00000262406.2	MMP12	PROTEIN_CODING	1.70156	1.28799	1.51679e-25	3.3951e-24
ENSG00000140519.11	RHCG	PROTEIN_CODING	0.978453	0.542857	5.91187e-06	0.000132212		ENSG00000135540.10	NHSL1	PROTEIN_CODING	0.878414	1.91764	1.53174e-25	3.42552e-24
ENSG00000268601.1	AC115522.3	LINCRNA	0.918358	0.658413	5.92568e-06	0.000132406		ENSG00000004809.12	SLC22A16	PROTEIN_CODING	0.337999	0.292006	1.53305e-25	3.42552e-24
ENSG00000065609.13	SNAP91	PROTEIN_CODING	0.650925	0.475397	5.94062e-06	0.000132624		ENSG00000167646.12	DNAAF3	PROTEIN_CODING	-1.41507	2.08549	1.56521e-25	3.49432e-24
ENSG00000156050.7	FAM161B	PROTEIN_CODING	-0.829962	2.09222	5.96726e-06	0.000133103		ENSG00000132964.10	CDK8	PROTEIN_CODING	0.730855	2.82398	1.64424e-25	3.66756e-24
ENSG00000261008.5	LINC01572	LINCRNA	0.470642	0.612063	5.99268e-06	0.000133553		ENSG00000104980.6	TIMM44	PROTEIN_CODING	0.634278	4.32354	1.72275e-25	3.83933e-24
ENSG00000149554.11	CHEK1	PROTEIN_CODING	1.43898	2.73143	6.03742e-06	0.000134434		ENSG00000162078.10	ZG16B	PROTEIN_CODING	-2.24441	6.1895	1.81297e-25	4.0369e-24
ENSG00000101057.14	MYBL2	PROTEIN_CODING	1.99804	2.97111	6.08533e-06	0.000135383		ENSG00000074621.12	SLC24A1	PROTEIN_CODING	-0.717904	2.78581	1.81764e-25	4.04377e-24
ENSG00000075702.15	WDR62	PROTEIN_CODING	1.3256	1.84381	6.1439e-06	0.000136567		ENSG00000112941.11	PAPD7	PROTEIN_CODING	0.642852	3.28316	1.82158e-25	4.04903e-24
ENSG00000157193.13	LRP8	PROTEIN_CODING	1.41568	2.42603	6.16595e-06	0.00013682		ENSG00000141655.14	TNFRSF11A	PROTEIN_CODING	0.92621	1.34664	1.95188e-25	4.33491e-24
ENSG00000109775.9	UFSP2	PROTEIN_CODING	-0.56534	5.1946	6.16371e-06	0.00013682		ENSG00000137497.16	NUMA1	PROTEIN_CODING	-0.765619	6.76484	1.98397e-25	4.40234e-24
ENSG00000188859.6	FAM78B	PROTEIN_CODING	0.787698	1.29333	6.26977e-06	0.000139003		ENSG00000160193.10	WDR4	PROTEIN_CODING	0.706178	2.74121	2.01268e-25	4.4622e-24
ENSG00000123908.10	AGO2	PROTEIN_CODING	0.979472	2.86	6.31525e-06	0.000139409		ENSG00000149573.7	MPZL2	PROTEIN_CODING	1.34135	3.64227	2.06557e-25	4.57549e-24
ENSG00000137168.7	PPIL1	PROTEIN_CODING	0.725604	4.24857	6.31113e-06	0.000139409		ENSG00000138101.17	DTNB	PROTEIN_CODING	0.882589	3.95283	2.07043e-25	4.58231e-24
ENSG00000165502.6	RPL36AL	PROTEIN_CODING	-0.686642	6.70365	6.30403e-06	0.000139409		ENSG00000154642.9	C21ORF91	PROTEIN_CODING	0.813128	2.37233	2.08651e-25	4.61391e-24
ENSG00000188725.6	SMIM15	PROTEIN_CODING	-0.517962	5.00175	6.30749e-06	0.000139409		ENSG00000214447.4	FAM187A	PROTEIN_CODING	-0.879502	1.39808	2.14317e-25	4.73511e-24
ENSG00000164841.4	TMEM74	PROTEIN_CODING	0.286415	0.269048	6.30213e-06	0.000139409		ENSG00000075218.17	GTSE1	PROTEIN_CODING	1.09444	2.22156	2.17851e-25	4.80906e-24
ENSG00000165806.18	CASP7	PROTEIN_CODING	-0.549245	4.17206	6.34065e-06	0.000139849		ENSG00000169122.10	FAM110B	PROTEIN_CODING	-1.42913	3.41761	2.20373e-25	4.86054e-24
ENSG00000055147.16	FAM114A2	PROTEIN_CODING	-0.494019	3.6546	6.3483e-06	0.000139897		ENSG00000164485.13	IL22RA2	PROTEIN_CODING	0.56258	0.361003	2.30355e-25	5.07632e-24
ENSG00000203952.8	CCDC160	PROTEIN_CODING	-1.16264	1.5581	6.36145e-06	0.000139996		ENSG00000085415.14	SEH1L	PROTEIN_CODING	0.709105	4.01563	2.32868e-25	5.12731e-24
ENSG00000163793.11	DNAJC5G	PROTEIN_CODING	0.134189	0.191111	6.36369e-06	0.000139996		ENSG00000259431.4	THTPA	PROTEIN_CODING	-0.784736	3.52071	2.41893e-25	5.32143e-24
ENSG00000119203.12	CPSF3	PROTEIN_CODING	0.610887	4.91508	6.40596e-06	0.000140805		ENSG00000111077.16	TNS2	PROTEIN_CODING	-0.952584	4.42165	2.44555e-25	5.37538e-24
ENSG00000125872.7	LRRN4	PROTEIN_CODING	0.326302	0.223492	6.4305e-06	0.000141217		ENSG00000123908.10	AGO2	PROTEIN_CODING	0.881925	2.63322	2.47997e-25	5.44636e-24
ENSG00000125249.6	RAP2A	PROTEIN_CODING	0.673717	3.22222	6.44078e-06	0.000141217		ENSG00000182253.13	SYNM	PROTEIN_CODING	1.91073	2.74445	2.49937e-25	5.48427e-24
ENSG00000066651.16	TRMT11	PROTEIN_CODING	0.760925	4.24286	6.44126e-06	0.000141217		ENSG00000232638.1	RP11-379F12.4	LINCRNA	-1.65271	1.77605	2.8674e-25	6.28645e-24
ENSG00000213468.3	FIRRE	LINCRNA	0.889396	0.797778	6.50051e-06	0.00014233		ENSG00000148219.15	ASTN2	PROTEIN_CODING	-1.33324	2.83493	2.90634e-25	6.36639e-24
ENSG00000108854.14	SMURF2	PROTEIN_CODING	0.746434	3.52905	6.50314e-06	0.00014233		ENSG00000143409.14	FAM63A	PROTEIN_CODING	-1.06905	4.41622	2.93199e-25	6.41707e-24
ENSG00000196367.11	TRRAP	PROTEIN_CODING	0.539377	2.91524	6.53109e-06	0.00014282		ENSG00000157765.10	SLC34A2	PROTEIN_CODING	2.38678	2.05581	2.98822e-25	6.52737e-24
ENSG00000185479.5	KRT6B	PROTEIN_CODING	2.36787	2.18698	6.5898e-06	0.000143981		ENSG00000101222.11	SPEF1	PROTEIN_CODING	-0.998721	1.26177	2.98964e-25	6.52737e-24
ENSG00000139354.9	GAS2L3	PROTEIN_CODING	1.1383	2.04238	6.61815e-06	0.000144477		ENSG00000119403.12	PHF19	PROTEIN_CODING	0.982418	3.8095	2.99002e-25	6.52737e-24
ENSG00000135452.8	TSPAN31	PROTEIN_CODING	-0.687943	5.46175	6.62931e-06	0.000144598		ENSG00000166394.13	CYB5R2	PROTEIN_CODING	1.52339	3.5544	3.02339e-25	6.59459e-24
ENSG00000106823.11	ECM2	PROTEIN_CODING	-1.38113	4.0219	6.72556e-06	0.000146573		ENSG00000156222.10	SLC28A1	PROTEIN_CODING	0.404159	0.319705	3.11247e-25	6.78312e-24
ENSG00000173917.10	HOXB2	PROTEIN_CODING	-1.88083	4.08429	6.73565e-06	0.000146576		ENSG00000150667.6	FSIP1	PROTEIN_CODING	-2.03503	2.15976	3.28914e-25	7.16205e-24
ENSG00000168818.8	STX18	PROTEIN_CODING	-0.429283	5.06714	6.74409e-06	0.000146576		ENSG00000136938.8	ANP32B	PROTEIN_CODING	0.656551	6.75985	3.29206e-25	7.16232e-24
ENSG00000136854.16	STXBP1	PROTEIN_CODING	-1.01909	3.44333	6.75259e-06	0.000146576		ENSG00000100167.18	SEPT3	PROTEIN_CODING	1.59797	2.05389	3.29719e-25	7.1674e-24
ENSG00000172425.9	TTC36	PROTEIN_CODING	-1.70308	1.72175	6.73781e-06	0.000146576		ENSG00000148672.8	GLUD1	PROTEIN_CODING	-0.772707	6.00124	3.37961e-25	7.34034e-24
ENSG00000112494.8	UNC93A	PROTEIN_CODING	0.292774	0.192698	6.75429e-06	0.000146576		ENSG00000105855.8	ITGB8	PROTEIN_CODING	1.37662	2.03673	3.4383e-25	7.46149e-24
ENSG00000196208.12	GREB1	PROTEIN_CODING	-2.31013	3.68444	6.76993e-06	0.000146791		ENSG00000183520.10	UTP11L	PROTEIN_CODING	0.542395	4.52743	3.50926e-25	7.60904e-24
ENSG00000117411.15	B4GALT2	PROTEIN_CODING	0.83734	4.58857	6.86645e-06	0.000148632		ENSG00000148341.16	SH3GLB2	PROTEIN_CODING	-0.843469	5.54428	3.53163e-25	7.65107e-24
ENSG00000205352.9	PRR13	PROTEIN_CODING	-0.586925	6.08476	6.8608e-06	0.000148632		ENSG00000215784.5	FAM72D	PROTEIN_CODING	0.370932	0.440973	3.55863e-25	7.70305e-24
ENSG00000066557.5	LRRC40	PROTEIN_CODING	0.449491	3.07286	6.8831e-06	0.000148867		ENSG00000224389.7	C4B	PROTEIN_CODING	-1.77657	2.43947	3.60872e-25	7.80489e-24
ENSG00000138180.14	CEP55	PROTEIN_CODING	1.61751	2.49524	6.89936e-06	0.000149093		ENSG00000089101.16	CFAP61	PROTEIN_CODING	-0.713744	0.93528	3.6709e-25	7.93267e-24
ENSG00000132341.10	RAN	PROTEIN_CODING	0.750736	7.64143	6.96716e-06	0.000150431		ENSG00000203635.2	AC144450.2	LINCRNA	-0.714603	0.828761	3.70019e-25	7.98924e-24
ENSG00000233907.1	FLJ31662	LINCRNA	0.135094	0.176349	7.00158e-06	0.000151047		ENSG00000149970.13	CNKSR2	PROTEIN_CODING	0.445008	0.467198	3.7358e-25	8.05933e-24
ENSG00000117877.9	CD3EAP	PROTEIN_CODING	0.625057	2.63016	7.03937e-06	0.000151607		ENSG00000092295.10	TGM1	PROTEIN_CODING	0.726537	0.817729	3.82791e-25	8.2511e-24
ENSG00000159763.3	PIP	PROTEIN_CODING	-4.39423	4.94873	7.03671e-06	0.000151607		ENSG00000264230.6	ANXA8L1	PROTEIN_CODING	1.36838	1.19552	3.87775e-25	8.3515e-24
ENSG00000124249.6	KCNK15	PROTEIN_CODING	-1.59662	1.75619	7.05213e-06	0.000151665		ENSG00000176890.14	TYMS	PROTEIN_CODING	1.29963	4.69209	3.9267e-25	8.44982e-24
ENSG00000102935.10	ZNF423	PROTEIN_CODING	-1.01611	1.85683	7.05391e-06	0.000151665		ENSG00000231106.2	LINC01436	LINCRNA	1.37667	1.14139	3.93454e-25	8.45958e-24
ENSG00000156970.11	BUB1B	PROTEIN_CODING	1.761	2.96952	7.07801e-06	0.000151928		ENSG00000057593.12	F7	PROTEIN_CODING	-1.52249	1.55313	4.29789e-25	9.23307e-24
ENSG00000144649.7	FAM198A	PROTEIN_CODING	1.4424	2.42556	7.07742e-06	0.000151928		ENSG00000182107.6	TMEM30B	PROTEIN_CODING	-0.95573	3.73696	4.3386e-25	9.31273e-24
ENSG00000143952.18	VPS54	PROTEIN_CODING	0.479132	4.09492	7.11579e-06	0.000152611		ENSG00000185262.8	UBALD2	PROTEIN_CODING	0.875519	4.92451	4.45379e-25	9.55198e-24
ENSG00000250903.7	GMDS-AS1	LINCRNA	-0.651019	3.17968	7.1272e-06	0.000152698		ENSG00000007968.6	E2F2	PROTEIN_CODING	0.928488	1.44746	4.67462e-25	1.00172e-23
ENSG00000050628.19	PTGER3	PROTEIN_CODING	-1.68332	2.79413	7.13174e-06	0.000152698		ENSG00000115107.18	STEAP3	PROTEIN_CODING	1.18921	3.76419	4.69304e-25	1.00483e-23
ENSG00000163106.9	HPGDS	PROTEIN_CODING	-1.13287	2.44905	7.15844e-06	0.000153142		ENSG00000257743.7	RP11-1220K2.2	PROTEIN_CODING	0.480434	0.288289	4.82166e-25	1.03151e-23
ENSG00000126953.5	TIMM8A	PROTEIN_CODING	0.547491	2.01841	7.27462e-06	0.000155497		ENSG00000109062.8	SLC9A3R1	PROTEIN_CODING	-1.50502	7.57475	4.89788e-25	1.04632e-23
ENSG00000280719.1	LINC01452	LINCRNA	0.0385094	0.154603	7.30813e-06	0.000156083		ENSG00000145723.15	GIN1	PROTEIN_CODING	-0.477807	2.00755	4.89908e-25	1.04632e-23
ENSG00000170579.13	DLGAP1	PROTEIN_CODING	1.52736	1.31508	7.31476e-06	0.000156095		ENSG00000115042.8	FAHD2A	PROTEIN_CODING	0.720536	3.1487	4.97845e-25	1.06239e-23
ENSG00000232040.2	ZBED9	PROTEIN_CODING	0.0598868	0.167619	7.32084e-06	0.000156095		ENSG00000177459.9	ERICH5	PROTEIN_CODING	0.688138	0.454454	5.01841e-25	1.07002e-23
ENSG00000206418.3	RAB12	PROTEIN_CODING	0.555019	4.82508	7.39107e-06	0.000157461		ENSG00000090661.10	CERS4	PROTEIN_CODING	-1.35815	5.5844	5.07137e-25	1.08042e-23
ENSG00000237989.1	AP001046.5	LINCRNA	0.484151	0.632698	7.40326e-06	0.00015759		ENSG00000152700.12	SAR1B	PROTEIN_CODING	-0.766671	4.98068	5.09934e-25	1.08547e-23
ENSG00000152558.13	TMEM123	PROTEIN_CODING	0.992887	6.80571	7.47902e-06	0.00015907		ENSG00000170153.9	RNF150	PROTEIN_CODING	0.92157	1.0977	5.1588e-25	1.09722e-23
ENSG00000251615.3	RP11-774O3.3	LINCRNA	-1.09708	2.67794	7.67241e-06	0.000163048		ENSG00000165861.12	ZFYVE1	PROTEIN_CODING	-0.554625	3.15676	5.29476e-25	1.12495e-23
ENSG00000176890.14	TYMS	PROTEIN_CODING	1.7793	4.74413	7.68549e-06	0.000163191		ENSG00000180773.13	SLC36A4	PROTEIN_CODING	0.871668	2.09112	5.29794e-25	1.12495e-23
ENSG00000175544.12	CABP4	PROTEIN_CODING	-1.51043	2.42968	7.69438e-06	0.000163196		ENSG00000176165.9	FOXG1	PROTEIN_CODING	0.257491	0.194012	5.32617e-25	1.13e-23
ENSG00000128965.10	CHAC1	PROTEIN_CODING	0.793264	1.13365	7.70172e-06	0.000163196		ENSG00000106123.10	EPHB6	PROTEIN_CODING	0.963436	1.03864	5.36909e-25	1.13817e-23
ENSG00000116299.15	KIAA1324	PROTEIN_CODING	-2.10706	5.8046	7.70481e-06	0.000163196		ENSG00000077935.15	SMC1B	PROTEIN_CODING	0.700672	0.51767	5.3833e-25	1.14024e-23
ENSG00000152127.7	MGAT5	PROTEIN_CODING	0.636208	3.12778	7.72653e-06	0.00016352		ENSG00000099326.7	MZF1	PROTEIN_CODING	-0.801886	2.97221	5.57839e-25	1.18058e-23
ENSG00000112130.15	RNF8	PROTEIN_CODING	0.575736	3.56365	7.7535e-06	0.000163956		ENSG00000156990.13	RPUSD3	PROTEIN_CODING	0.742991	4.50546	5.75769e-25	1.21752e-23
ENSG00000183340.6	JRKL	PROTEIN_CODING	0.762887	2.75921	7.76093e-06	0.000163978		ENSG00000178409.12	BEND3	PROTEIN_CODING	0.674243	1.31115	5.87399e-25	1.24109e-23
ENSG00000280537.1	RP11-33O4.2	PROTEIN_CODING	0.491321	0.796667	7.8297e-06	0.000165294		ENSG00000175592.7	FOSL1	PROTEIN_CODING	1.2387	1.40109	6.14302e-25	1.29687e-23
ENSG00000185615.14	PDIA2	PROTEIN_CODING	1.01592	1.00333	7.84173e-06	0.000165412		ENSG00000197785.12	ATAD3A	PROTEIN_CODING	0.805872	3.14445	6.20643e-25	1.30917e-23
ENSG00000273428.3	RP4-539M6.22	LINCRNA	0.28166	0.309048	7.89325e-06	0.000166268		ENSG00000032742.16	IFT88	PROTEIN_CODING	-0.729065	2.96944	6.42396e-25	1.35394e-23
ENSG00000181031.14	RPH3AL	PROTEIN_CODING	-1.03091	1.73127	7.89529e-06	0.000166268		ENSG00000073060.14	SCARB1	PROTEIN_CODING	1.03468	5.0933	6.44105e-25	1.35643e-23
ENSG00000164109.12	MAD2L1	PROTEIN_CODING	1.51857	3.41048	7.94735e-06	0.000167227		ENSG00000224167.1	RP3-522D1.1	LINCRNA	0.687802	0.6759	6.53941e-25	1.37601e-23
ENSG00000155380.10	SLC16A1	PROTEIN_CODING	0.881472	1.08444	7.96916e-06	0.000167549		ENSG00000138764.12	CCNG2	PROTEIN_CODING	-1.20166	5.35959	6.93857e-25	1.45881e-23
ENSG00000253417.4	RP11-109J4.1	LINCRNA	0.191736	0.202698	7.98576e-06	0.00016776		ENSG00000163637.10	PRICKLE2	PROTEIN_CODING	-0.975566	2.21826	7.11074e-25	1.49378e-23
ENSG00000261236.4	BOP1	PROTEIN_CODING	0.893151	3.94762	8.03887e-06	0.000168737		ENSG00000197620.9	CXORF40A	PROTEIN_CODING	-0.852364	4.15198	7.121e-25	1.49471e-23
ENSG00000176142.11	TMEM39A	PROTEIN_CODING	0.551038	5.00143	8.10658e-06	0.000170019		ENSG00000159214.11	CCDC24	PROTEIN_CODING	-0.962503	3.64782	7.63148e-25	1.60055e-23
ENSG00000107863.15	ARHGAP21	PROTEIN_CODING	0.931321	4.38651	8.14236e-06	0.00017063		ENSG00000223547.8	ZNF844	PROTEIN_CODING	-0.827784	2.3013	7.70131e-25	1.61388e-23
ENSG00000224531.5	SMIM13	PROTEIN_CODING	0.670868	2.18762	8.18178e-06	0.000171316		ENSG00000167964.11	RAB26	PROTEIN_CODING	-1.45677	2.61823	7.77386e-25	1.62775e-23
ENSG00000100162.13	CENPM	PROTEIN_CODING	1.29966	2.46063	8.27652e-06	0.000173158		ENSG00000135452.8	TSPAN31	PROTEIN_CODING	-0.77452	5.05401	7.80027e-25	1.63194e-23
ENSG00000166482.10	MFAP4	PROTEIN_CODING	-2.71747	6.08413	8.32734e-06	0.000174079		ENSG00000140859.14	KIFC3	PROTEIN_CODING	0.936137	2.85855	7.88635e-25	1.64861e-23
ENSG00000158457.5	TSPAN33	PROTEIN_CODING	1.08811	3.3246	8.34932e-06	0.000174397		ENSG00000054392.11	HHAT	PROTEIN_CODING	-0.691837	1.321	8.05562e-25	1.68262e-23
ENSG00000171456.15	ASXL1	PROTEIN_CODING	0.523849	4.9373	8.35912e-06	0.000174459		ENSG00000171174.12	RBKS	PROTEIN_CODING	-0.749752	2.27215	8.31041e-25	1.73443e-23
ENSG00000120093.10	HOXB3	PROTEIN_CODING	-1.65572	4.0819	8.37565e-06	0.00017461		ENSG00000082175.13	PGR	PROTEIN_CODING	-2.37592	2.35478	8.43958e-25	1.75995e-23
ENSG00000058056.7	USP13	PROTEIN_CODING	0.71	2.0127	8.37999e-06	0.00017461		ENSG00000153914.14	SREK1	PROTEIN_CODING	-0.706735	4.43027	8.62986e-25	1.79817e-23
ENSG00000162129.11	CLPB	PROTEIN_CODING	0.593604	2.86762	8.41609e-06	0.00017522		ENSG00000165997.4	ARL5B	PROTEIN_CODING	0.66999	2.57705	8.73523e-25	1.81865e-23
ENSG00000144554.9	FANCD2	PROTEIN_CODING	1.03353	3.61952	8.45925e-06	0.000175976		ENSG00000115275.10	MOGS	PROTEIN_CODING	0.524509	4.75864	8.81093e-25	1.83292e-23
ENSG00000119636.14	CCDC176	PROTEIN_CODING	-1.17579	3.31016	8.47442e-06	0.000176148		ENSG00000261236.4	BOP1	PROTEIN_CODING	1.09037	4.56791	9.00038e-25	1.87081e-23
ENSG00000255526.5	NEDD8-MDP1	PROTEIN_CODING	-0.996472	3.7473	8.54599e-06	0.000177492		ENSG00000233081.1	RP11-440G5.2	LINCRNA	0.373367	0.369027	9.18597e-25	1.90784e-23
ENSG00000128595.15	CALU	PROTEIN_CODING	0.829302	6.59333	8.57344e-06	0.000177918		ENSG00000083857.12	FAT1	PROTEIN_CODING	1.39551	4.71221	9.19757e-25	1.9087e-23
ENSG00000168010.9	ATG16L2	PROTEIN_CODING	-0.843189	6.22635	8.60281e-06	0.000178223		ENSG00000069849.9	ATP1B3	PROTEIN_CODING	0.909471	5.96634	9.85303e-25	2.04307e-23
ENSG00000182580.2	EPHB3	PROTEIN_CODING	1.62892	4.03063	8.60901e-06	0.000178223		ENSG00000145979.16	TBC1D7	PROTEIN_CODING	0.804558	4.09153	9.98678e-25	2.06913e-23
ENSG00000065183.14	WDR3	PROTEIN_CODING	1.03002	3.19048	8.60018e-06	0.000178223		ENSG00000169991.9	IFFO2	PROTEIN_CODING	1.00675	2.48726	1.00417e-24	2.07884e-23
ENSG00000146197.8	SCUBE3	PROTEIN_CODING	1.79843	1.31603	8.63995e-06	0.000178623		ENSG00000225298.4	LINC00113	LINCRNA	0.202135	0.189882	1.02599e-24	2.12228e-23
ENSG00000163216.6	SPRR2D	PROTEIN_CODING	0.448491	0.222698	8.64226e-06	0.000178623		ENSG00000025039.13	RRAGD	PROTEIN_CODING	1.13334	2.45841	1.03984e-24	2.1492e-23
ENSG00000215217.5	C5ORF49	PROTEIN_CODING	-1.37851	1.7027	8.6876e-06	0.000179415		ENSG00000171791.11	BCL2	PROTEIN_CODING	-1.56354	3.43903	1.0742e-24	2.21843e-23
ENSG00000057593.12	F7	PROTEIN_CODING	-1.87823	1.9981	8.71554e-06	0.000179847		ENSG00000186260.15	MKL2	PROTEIN_CODING	-1.0376	3.90962	1.08999e-24	2.24922e-23
ENSG00000104368.16	PLAT	PROTEIN_CODING	-1.73726	5.37651	8.77197e-06	0.000180866		ENSG00000166012.13	TAF1D	PROTEIN_CODING	0.85009	5.14617	1.13115e-24	2.33229e-23
ENSG00000112238.11	PRDM13	PROTEIN_CODING	0.514472	0.22619	8.84341e-06	0.000182193		ENSG00000111199.9	TRPV4	PROTEIN_CODING	0.954827	1.57847	1.13596e-24	2.34031e-23
ENSG00000112874.8	NUDT12	PROTEIN_CODING	-0.939962	2.89476	8.86e-06	0.000182388		ENSG00000171552.11	BCL2L1	PROTEIN_CODING	-0.660365	5.91687	1.16597e-24	2.40022e-23
ENSG00000248596.5	RP11-844P9.2	LINCRNA	1.56745	0.536349	8.87988e-06	0.000182649		ENSG00000111897.6	SERINC1	PROTEIN_CODING	-0.750551	6.33926	1.18648e-24	2.44046e-23
ENSG00000155189.10	AGPAT5	PROTEIN_CODING	0.925245	3.52762	8.88695e-06	0.000182649		ENSG00000164438.5	TLX3	PROTEIN_CODING	0.46849	0.244749	1.1983e-24	2.46281e-23
ENSG00000166780.9	C16ORF45	PROTEIN_CODING	-1.36874	2.92048	9.04206e-06	0.000185688		ENSG00000188001.8	TPRG1	PROTEIN_CODING	-2.64454	3.64437	1.23854e-24	2.54348e-23
ENSG00000143942.4	CHAC2	PROTEIN_CODING	0.685226	1.40254	9.08196e-06	0.000185929		ENSG00000205325.1	AC005863.1	LINCRNA	0.426073	0.24351	1.23997e-24	2.54437e-23
ENSG00000145703.14	IQGAP2	PROTEIN_CODING	-1.36632	4.65444	9.08071e-06	0.000185929		ENSG00000180530.8	NRIP1	PROTEIN_CODING	-1.21534	3.83965	1.28587e-24	2.63644e-23
ENSG00000115252.17	PDE1A	PROTEIN_CODING	-1.00823	1.91619	9.08715e-06	0.000185929		ENSG00000088305.17	DNMT3B	PROTEIN_CODING	0.836735	1.46596	1.31599e-24	2.69605e-23
ENSG00000149809.13	TM7SF2	PROTEIN_CODING	-1.36819	4.20302	9.09007e-06	0.000185929		ENSG00000171962.16	LRRC48	PROTEIN_CODING	-1.11252	2.05289	1.39257e-24	2.85066e-23
ENSG00000196081.8	ZNF724P	PROTEIN_CODING	0.541358	0.768571	9.06188e-06	0.000185929		ENSG00000112238.11	PRDM13	PROTEIN_CODING	0.225762	0.188053	1.46972e-24	3.00619e-23
ENSG00000238266.1	LINC00707	LINCRNA	1.36649	0.418413	9.10422e-06	0.00018607		ENSG00000135916.14	ITM2C	PROTEIN_CODING	1.32856	4.5972	1.47097e-24	3.00634e-23
ENSG00000148734.7	NPFFR1	PROTEIN_CODING	0.276755	0.253175	9.13592e-06	0.000186569		ENSG00000157388.12	CACNA1D	PROTEIN_CODING	-1.28131	1.90959	1.47775e-24	3.01779e-23
ENSG00000166086.11	JAM3	PROTEIN_CODING	-1.1957	4.1419	9.19634e-06	0.000187654		ENSG00000173598.12	NUDT4	PROTEIN_CODING	-0.854795	3.58274	1.50545e-24	3.0719e-23
ENSG00000272468.1	RP1-86C11.7	LINCRNA	1.30677	1.11365	9.21437e-06	0.000187872		ENSG00000177981.9	ASB8	PROTEIN_CODING	-0.520717	4.00068	1.56185e-24	3.18337e-23
ENSG00000276529.1	AP001505.10	LINCRNA	0.955472	2.38619	9.23292e-06	0.000188101		ENSG00000168517.9	HEXIM2	PROTEIN_CODING	-0.996866	2.98749	1.56256e-24	3.18337e-23
ENSG00000280587.1	LINC01348	LINCRNA	0.74017	0.690317	9.25326e-06	0.000188365		ENSG00000267534.2	S1PR2	PROTEIN_CODING	0.671655	2.26469	1.63991e-24	3.33743e-23
ENSG00000144834.11	TAGLN3	PROTEIN_CODING	0.824302	0.43254	9.35252e-06	0.000190235		ENSG00000249459.7	ZNF286B	PROTEIN_CODING	0.450368	0.760118	1.64078e-24	3.33743e-23
ENSG00000186834.3	HEXIM1	PROTEIN_CODING	-0.939925	4.13873	9.42268e-06	0.00019151		ENSG00000105419.16	MEIS3	PROTEIN_CODING	-1.32887	3.69481	1.64501e-24	3.34337e-23
ENSG00000001629.8	ANKIB1	PROTEIN_CODING	0.751094	3.87413	9.44892e-06	0.000191859		ENSG00000115207.12	GTF3C2	PROTEIN_CODING	0.539113	4.95947	1.69839e-24	3.44914e-23
ENSG00000158887.14	MPZ	PROTEIN_CODING	1.59266	1.55714	9.45485e-06	0.000191859		ENSG00000197498.11	RPF2	PROTEIN_CODING	0.738898	4.09785	1.72839e-24	3.50729e-23
ENSG00000215784.5	FAM72D	PROTEIN_CODING	0.223226	0.299206	9.47372e-06	0.000192087		ENSG00000006555.9	TTC22	PROTEIN_CODING	1.29601	1.93528	1.74614e-24	3.54049e-23
ENSG00000143228.11	NUF2	PROTEIN_CODING	1.88562	3.34968	9.48108e-06	0.000192087		ENSG00000132481.5	TRIM47	PROTEIN_CODING	1.24098	4.89354	1.80625e-24	3.65947e-23
ENSG00000025796.12	SEC63	PROTEIN_CODING	0.772868	6.10381	9.49795e-06	0.000192277		ENSG00000131778.16	CHD1L	PROTEIN_CODING	0.781433	4.03693	1.83954e-24	3.72398e-23
ENSG00000126749.13	EMG1	PROTEIN_CODING	0.756094	4.49492	9.55615e-06	0.000192998		ENSG00000198952.8	SMG5	PROTEIN_CODING	0.664176	4.97743	1.86102e-24	3.76336e-23
ENSG00000196196.2	HRCT1	PROTEIN_CODING	1.71409	1.78698	9.54184e-06	0.000192998		ENSG00000163491.15	NEK10	PROTEIN_CODING	-1.97073	2.17351	1.86193e-24	3.76336e-23
ENSG00000151778.9	SERP2	PROTEIN_CODING	-1.19966	2.24524	9.55017e-06	0.000192998		ENSG00000183479.11	TREX2	PROTEIN_CODING	0.424631	0.505546	1.96062e-24	3.95971e-23
ENSG00000157613.9	CREB3L1	PROTEIN_CODING	-1.50608	4.33302	9.61233e-06	0.00019398		ENSG00000105792.18	CFAP69	PROTEIN_CODING	-0.954761	1.84339	1.9688e-24	3.9731e-23
ENSG00000076650.5	GPATCH1	PROTEIN_CODING	0.591189	3.00365	9.6264e-06	0.000194032		ENSG00000130202.8	PVRL2	PROTEIN_CODING	-0.910147	6.83743	1.97578e-24	3.98405e-23
ENSG00000111845.4	PAK1IP1	PROTEIN_CODING	0.618962	3.57429	9.63005e-06	0.000194032		ENSG00000143850.11	PLEKHA6	PROTEIN_CODING	-1.21469	3.9828	2.01119e-24	4.05226e-23
ENSG00000221829.8	FANCG	PROTEIN_CODING	0.708189	4.75222	9.69355e-06	0.000195005		ENSG00000124102.4	PI3	PROTEIN_CODING	2.30007	1.40233	2.01374e-24	4.05421e-23
ENSG00000136099.12	PCDH8	PROTEIN_CODING	0.505189	0.36	9.68926e-06	0.000195005		ENSG00000149476.13	DAK	PROTEIN_CODING	-0.859043	5.33746	2.03827e-24	4.10039e-23
ENSG00000185252.16	ZNF74	PROTEIN_CODING	0.701472	2.66587	9.74496e-06	0.000195885		ENSG00000137193.12	PIM1	PROTEIN_CODING	1.1449	3.56637	2.07147e-24	4.16389e-23
ENSG00000146670.8	CDCA5	PROTEIN_CODING	1.59383	2.72016	9.78841e-06	0.00019645		ENSG00000172167.6	MTBP	PROTEIN_CODING	0.819068	1.88773	2.10066e-24	4.21927e-23
ENSG00000134245.16	WNT2B	PROTEIN_CODING	0.756736	1.12238	9.78224e-06	0.00019645		ENSG00000103591.11	AAGAB	PROTEIN_CODING	-0.646015	5.03643	2.1053e-24	4.22528e-23
ENSG00000035499.11	DEPDC1B	PROTEIN_CODING	1.16011	1.51603	9.8216e-06	0.00019685		ENSG00000066651.16	TRMT11	PROTEIN_CODING	0.646447	2.86617	2.18229e-24	4.37636e-23
ENSG00000145949.9	MYLK4	PROTEIN_CODING	0.369811	0.588889	9.8237e-06	0.00019685		ENSG00000043143.19	JADE2	PROTEIN_CODING	-0.989542	3.43693	2.29846e-24	4.60572e-23
ENSG00000164304.14	CAGE1	PROTEIN_CODING	0.184547	0.231746	9.83369e-06	0.000196897		ENSG00000204160.10	ZDHHC18	PROTEIN_CODING	0.635604	3.60322	2.31108e-24	4.6274e-23
ENSG00000183323.11	CCDC125	PROTEIN_CODING	-0.761887	1.47095	9.86009e-06	0.000196964		ENSG00000121152.8	NCAPH	PROTEIN_CODING	1.20462	2.96378	2.38002e-24	4.76171e-23
ENSG00000110002.14	VWA5A	PROTEIN_CODING	-1.25262	3.88079	9.85709e-06	0.000196964		ENSG00000253522.3	CTC-231O11.1	LINCRNA	0.560615	0.575221	2.45666e-24	4.91122e-23
ENSG00000100027.13	YPEL1	PROTEIN_CODING	0.920717	2.40143	9.847e-06	0.000196964		ENSG00000239779.5	WBP1	PROTEIN_CODING	-0.720135	6.0123	2.46782e-24	4.92967e-23
ENSG00000166889.13	PATL1	PROTEIN_CODING	0.620208	4.19524	9.90172e-06	0.000197641		ENSG00000169684.12	CHRNA5	PROTEIN_CODING	1.29386	1.54053	2.47899e-24	4.94814e-23
ENSG00000187325.4	TAF9B	PROTEIN_CODING	-0.641925	3.51603	9.98638e-06	0.000199176		ENSG00000113742.11	CPEB4	PROTEIN_CODING	-1.01822	3.24118	2.48531e-24	4.95689e-23
ENSG00000124126.12	PREX1	PROTEIN_CODING	-1.29543	4.70381	9.99424e-06	0.000199178		ENSG00000115825.8	PRKD3	PROTEIN_CODING	1.02497	2.91268	2.57378e-24	5.12934e-23
ENSG00000061676.13	NCKAP1	PROTEIN_CODING	0.49966	5.83365	1.00132e-05	0.000199401		ENSG00000111981.4	ULBP1	PROTEIN_CODING	0.634957	0.569174	2.60802e-24	5.19355e-23
ENSG00000185904.10	LINC00839	LINCRNA	1.11042	1.01984	1.00836e-05	0.000200646		ENSG00000172830.11	SSH3	PROTEIN_CODING	-0.998784	4.66888	2.61692e-24	5.20468e-23
ENSG00000132603.12	NIP7	PROTEIN_CODING	0.811623	4.59921	1.01091e-05	0.000200998		ENSG00000101670.10	LIPG	PROTEIN_CODING	1.08604	1.15549	2.61767e-24	5.20468e-23
ENSG00000144730.15	IL17RD	PROTEIN_CODING	1.13879	2.22397	1.01174e-05	0.000201007		ENSG00000141232.4	TOB1	PROTEIN_CODING	-1.29515	5.99035	2.63948e-24	5.24398e-23
ENSG00000138639.16	ARHGAP24	PROTEIN_CODING	-0.82817	2.77571	1.01379e-05	0.000201222		ENSG00000114993.14	RTKN	PROTEIN_CODING	0.658544	4.61826	2.70788e-24	5.3757e-23
ENSG00000115421.11	PAPOLG	PROTEIN_CODING	0.506434	2.97095	1.01439e-05	0.000201222		ENSG00000137806.7	NDUFAF1	PROTEIN_CODING	-0.645964	3.88257	2.71622e-24	5.38808e-23
ENSG00000153714.5	LURAP1L	PROTEIN_CODING	-1.64457	4.16952	1.01873e-05	0.000201927		ENSG00000106462.9	EZH2	PROTEIN_CODING	1.03551	3.16956	3.07262e-24	6.09035e-23
ENSG00000175482.7	POLD4	PROTEIN_CODING	-0.858849	5.24952	1.02483e-05	0.000202979		ENSG00000011105.10	TSPAN9	PROTEIN_CODING	-0.871744	4.97953	3.09668e-24	6.13329e-23
ENSG00000167635.10	ZNF146	PROTEIN_CODING	0.687925	5.35127	1.02751e-05	0.000203352		ENSG00000146232.13	NFKBIE	PROTEIN_CODING	0.859059	3.76826	3.10303e-24	6.14112e-23
ENSG00000115946.6	PNO1	PROTEIN_CODING	0.608472	4.01111	1.03576e-05	0.000204826		ENSG00000132570.13	PCBD2	PROTEIN_CODING	-0.634878	2.89959	3.24551e-24	6.41814e-23
ENSG00000267060.4	PTGES3L	PROTEIN_CODING	0.797491	1.1281	1.03987e-05	0.00020548		ENSG00000197106.6	SLC6A17	PROTEIN_CODING	0.62122	0.492655	3.49275e-24	6.90175e-23
ENSG00000155850.7	SLC26A2	PROTEIN_CODING	0.904019	2.09048	1.05293e-05	0.000207742		ENSG00000112218.8	GPR63	PROTEIN_CODING	0.345081	0.427227	3.56098e-24	7.03115e-23
ENSG00000122042.9	UBL3	PROTEIN_CODING	-0.762302	3.9873	1.05221e-05	0.000207742		ENSG00000154917.9	RAB6B	PROTEIN_CODING	1.17227	1.66743	3.57021e-24	7.04396e-23
ENSG00000056097.14	ZFR	PROTEIN_CODING	0.458547	4.96524	1.05459e-05	0.000207908		ENSG00000146857.3	STRA8	PROTEIN_CODING	0.383509	0.232389	3.67097e-24	7.23718e-23
ENSG00000165661.14	QSOX2	PROTEIN_CODING	0.571679	2.70206	1.05921e-05	0.000208559		ENSG00000166272.15	WBP1L	PROTEIN_CODING	-0.70423	4.57929	3.72469e-24	7.33744e-23
ENSG00000143653.9	SCCPDH	PROTEIN_CODING	-1.14721	4.72111	1.05952e-05	0.000208559		ENSG00000051128.17	HOMER3	PROTEIN_CODING	0.91967	4.76422	3.7978e-24	7.47572e-23
ENSG00000139990.16	DCAF5	PROTEIN_CODING	-0.538396	4.63794	1.06285e-05	0.000209054		ENSG00000110660.13	SLC35F2	PROTEIN_CODING	1.0811	2.63664	4.11774e-24	8.09928e-23
ENSG00000102384.12	CENPI	PROTEIN_CODING	0.948774	1.42683	1.08217e-05	0.000212529		ENSG00000106263.16	EIF3B	PROTEIN_CODING	0.653539	6.28844	4.15759e-24	8.17138e-23
ENSG00000181929.10	PRKAG1	PROTEIN_CODING	-0.352642	5.97667	1.08162e-05	0.000212529		ENSG00000166126.9	AMN	PROTEIN_CODING	0.40703	0.379617	4.35082e-24	8.54462e-23
ENSG00000104901.5	DKKL1	PROTEIN_CODING	0.631736	0.82254	1.09096e-05	0.000214091		ENSG00000137166.13	FOXP4	PROTEIN_CODING	0.908904	4.71032	4.37307e-24	8.58172e-23
ENSG00000120875.7	DUSP4	PROTEIN_CODING	-1.9163	4.19413	1.10562e-05	0.000216801		ENSG00000135503.11	ACVR1B	PROTEIN_CODING	-0.707226	3.7736	4.40288e-24	8.63363e-23
ENSG00000120539.13	MASTL	PROTEIN_CODING	0.806623	3.01841	1.10892e-05	0.000217282		ENSG00000123131.11	PRDX4	PROTEIN_CODING	0.847305	6.5031	4.43531e-24	8.69056e-23
ENSG00000181773.6	GPR3	PROTEIN_CODING	0.441736	0.622381	1.11307e-05	0.000217929		ENSG00000237523.1	LINC00857	LINCRNA	0.559742	0.552389	4.50132e-24	8.81317e-23
ENSG00000166246.12	C16ORF71	PROTEIN_CODING	-0.991321	1.57397	1.11824e-05	0.000218451		ENSG00000134202.9	GSTM3	PROTEIN_CODING	-2.31712	6.44071	4.69747e-24	9.19018e-23
ENSG00000105699.15	LSR	PROTEIN_CODING	1.16096	5.91032	1.11829e-05	0.000218451		ENSG00000155868.7	MED7	PROTEIN_CODING	-0.489181	3.129	4.88843e-24	9.5565e-23
ENSG00000198939.6	ZFP2	PROTEIN_CODING	-0.643	1.59794	1.11793e-05	0.000218451		ENSG00000254087.6	LYN	PROTEIN_CODING	1.12166	3.17319	4.90641e-24	9.58432e-23
ENSG00000120278.13	PLEKHG1	PROTEIN_CODING	0.901774	2.17937	1.11975e-05	0.000218568		ENSG00000166246.12	C16ORF71	PROTEIN_CODING	-1.08526	1.96404	4.91111e-24	9.58621e-23
ENSG00000125965.7	GDF5	PROTEIN_CODING	0.601849	0.459683	1.12125e-05	0.000218695		ENSG00000101447.12	FAM83D	PROTEIN_CODING	1.37879	2.81513	5.03414e-24	9.81582e-23
ENSG00000007062.10	PROM1	PROTEIN_CODING	2.8576	3.62698	1.13322e-05	0.000220861		ENSG00000085365.16	SCAMP1	PROTEIN_CODING	-0.724479	4.34283	5.03641e-24	9.81582e-23
ENSG00000170734.10	POLH	PROTEIN_CODING	0.973075	3.72238	1.13793e-05	0.000221612		ENSG00000272425.1	RP11-363E6.4	LINCRNA	0.23149	0.251121	5.11387e-24	9.95165e-23
ENSG00000165609.11	NUDT5	PROTEIN_CODING	0.758698	5.49873	1.14021e-05	0.000221886		ENSG00000131668.12	BARX1	PROTEIN_CODING	1.17668	0.648024	5.11375e-24	9.95165e-23
ENSG00000273214.1	RP5-1039K5.18	LINCRNA	0.470472	0.249206	1.15401e-05	0.000224246		ENSG00000090539.14	CHRD	PROTEIN_CODING	-1.71999	2.58248	5.41569e-24	1.0531e-22
ENSG00000105889.13	STEAP1B	PROTEIN_CODING	0.807019	0.605079	1.15409e-05	0.000224246		ENSG00000270170.1	NCBP2-AS2	LINCRNA	0.708055	4.18103	5.44043e-24	1.05711e-22
ENSG00000185760.14	KCNQ5	PROTEIN_CODING	0.871585	0.754762	1.16395e-05	0.000225991		ENSG00000165879.8	FRAT1	PROTEIN_CODING	-0.626792	1.88165	5.45502e-24	1.05914e-22
ENSG00000164117.11	FBXO8	PROTEIN_CODING	-0.504698	3.91159	1.17711e-05	0.000228374		ENSG00000169026.11	MFSD7	PROTEIN_CODING	-1.46396	3.09339	5.61344e-24	1.08908e-22
ENSG00000162482.4	AKR7A3	PROTEIN_CODING	-1.82298	2.46762	1.1808e-05	0.000228917		ENSG00000113595.13	TRIM23	PROTEIN_CODING	-0.627467	2.36513	5.61835e-24	1.0892e-22
ENSG00000149571.9	KIRREL3	PROTEIN_CODING	0.432755	0.357937	1.18323e-05	0.000229214		ENSG00000081692.11	JMJD4	PROTEIN_CODING	0.743876	4.14504	5.9513e-24	1.15288e-22
ENSG00000126261.11	UBA2	PROTEIN_CODING	0.771057	6.51333	1.19373e-05	0.000231073		ENSG00000152049.6	KCNE4	PROTEIN_CODING	-2.35715	3.48124	6.18326e-24	1.19691e-22
ENSG00000264230.6	ANXA8L1	PROTEIN_CODING	1.04345	0.873175	1.2034e-05	0.000232593		ENSG00000113575.8	PPP2CA	PROTEIN_CODING	-0.572163	5.65357	6.24905e-24	1.20873e-22
ENSG00000143977.12	SNRPG	PROTEIN_CODING	0.813208	4.95587	1.20315e-05	0.000232593		ENSG00000187325.4	TAF9B	PROTEIN_CODING	-0.719505	4.00106	6.3615e-24	1.22955e-22
ENSG00000259305.4	ZHX1-C8ORF76	PROTEIN_CODING	0.798434	1.8473	1.20625e-05	0.000232969		ENSG00000089289.14	IGBP1	PROTEIN_CODING	-0.669261	5.24487	6.39909e-24	1.23589e-22
ENSG00000144852.15	NR1I2	PROTEIN_CODING	0.407717	0.38	1.20827e-05	0.000233183		ENSG00000175938.6	ORAI3	PROTEIN_CODING	-0.894965	3.93103	6.52581e-24	1.25941e-22
ENSG00000279588.1	AC087762.1	PROTEIN_CODING	0.0493019	0.149524	1.2186e-05	0.000235		ENSG00000112984.10	KIF20A	PROTEIN_CODING	1.26036	3.22392	6.5752e-24	1.26799e-22
ENSG00000102316.15	MAGED2	PROTEIN_CODING	-1.38662	8.34952	1.21952e-05	0.000235		ENSG00000183814.14	LIN9	PROTEIN_CODING	0.733093	2.25587	6.63576e-24	1.27871e-22
ENSG00000124942.12	AHNAK	PROTEIN_CODING	-0.929245	6.83175	1.22228e-05	0.000235178		ENSG00000182158.13	CREB3L2	PROTEIN_CODING	0.875102	4.19779	6.68111e-24	1.28648e-22
ENSG00000173320.8	STOX2	PROTEIN_CODING	0.63583	0.918095	1.222e-05	0.000235178		ENSG00000183196.7	CHST6	PROTEIN_CODING	0.589801	0.60233	6.97915e-24	1.34286e-22
ENSG00000122176.10	FMOD	PROTEIN_CODING	-1.83317	5.71619	1.22421e-05	0.000235374		ENSG00000226101.1	AC007461.2	LINCRNA	0.0591914	0.171799	7.3151e-24	1.40644e-22
ENSG00000067836.11	ROGDI	PROTEIN_CODING	-1.06609	5.38587	1.22542e-05	0.00023543		ENSG00000205639.8	MFSD2B	PROTEIN_CODING	0.226479	0.413068	7.82276e-24	1.50292e-22
ENSG00000197308.7	GATA3-AS1	LINCRNA	-2.10557	2.34635	1.22945e-05	0.000236027		ENSG00000090621.12	PABPC4	PROTEIN_CODING	0.745093	6.24422	8.11771e-24	1.55842e-22
ENSG00000141385.8	AFG3L2	PROTEIN_CODING	0.635849	4.34508	1.23086e-05	0.00023612		ENSG00000071626.15	DAZAP1	PROTEIN_CODING	0.466068	5.45286	8.34831e-24	1.60149e-22
ENSG00000119471.13	HSDL2	PROTEIN_CODING	-0.834509	4.04905	1.23493e-05	0.000236724		ENSG00000070882.11	OSBPL3	PROTEIN_CODING	0.887422	2.12912	8.36336e-24	1.60317e-22
ENSG00000084731.12	KIF3C	PROTEIN_CODING	0.865981	3.00048	1.24339e-05	0.000238169		ENSG00000183421.10	RIPK4	PROTEIN_CODING	1.00578	2.01083	9.03981e-24	1.73155e-22
ENSG00000163607.13	GTPBP8	PROTEIN_CODING	0.484623	2.7773	1.2507e-05	0.000239389		ENSG00000183960.7	KCNH8	PROTEIN_CODING	0.342135	0.297817	9.09848e-24	1.74149e-22
ENSG00000169427.5	KCNK9	PROTEIN_CODING	0.606566	0.365714	1.25531e-05	0.000240091		ENSG00000076351.11	SLC46A1	PROTEIN_CODING	-0.94833	3.2156	9.35954e-24	1.79012e-22
ENSG00000245526.7	LINC00461	LINCRNA	0.920075	0.443968	1.25638e-05	0.000240117		ENSG00000113583.7	C5ORF15	PROTEIN_CODING	-0.616562	5.31112	9.54337e-24	1.82392e-22
ENSG00000155744.8	FAM126B	PROTEIN_CODING	0.358849	2.05111	1.26001e-05	0.000240633		ENSG00000142687.16	KIAA0319L	PROTEIN_CODING	-0.801547	4.92003	9.69624e-24	1.85175e-22
ENSG00000127084.16	FGD3	PROTEIN_CODING	-1.65862	5.27635	1.265e-05	0.000241405		ENSG00000146955.9	RAB19	PROTEIN_CODING	-0.69177	1.20271	9.7129e-24	1.85355e-22
ENSG00000136425.11	CIB2	PROTEIN_CODING	1.16685	2.60937	1.26728e-05	0.000241659		ENSG00000092531.8	SNAP23	PROTEIN_CODING	-0.618145	4.8915	9.95385e-24	1.89812e-22
ENSG00000138083.4	SIX3	PROTEIN_CODING	1.23234	0.66127	1.26859e-05	0.000241731		ENSG00000153944.9	MSI2	PROTEIN_CODING	-1.12809	5.2746	1.01554e-23	1.93511e-22
ENSG00000223695.1	RP4-633O19__A.1	LINCRNA	0.626377	0.599048	1.27087e-05	0.000241984		ENSG00000149091.14	DGKZ	PROTEIN_CODING	0.719843	4.6072	1.0321e-23	1.9652e-22
ENSG00000182575.7	NXPH3	PROTEIN_CODING	-1.03398	1.72286	1.27381e-05	0.000242364		ENSG00000251396.5	LINC01301	LINCRNA	0.636196	0.992301	1.0397e-23	1.97821e-22
ENSG00000179869.13	ABCA13	PROTEIN_CODING	0.716	0.383651	1.27498e-05	0.000242407		ENSG00000137266.13	SLC22A23	PROTEIN_CODING	-1.03837	2.97876	1.05531e-23	2.00641e-22
ENSG00000106013.11	ANKRD7	PROTEIN_CODING	0.530925	0.446349	1.27963e-05	0.00024311		ENSG00000108039.16	XPNPEP1	PROTEIN_CODING	0.577282	4.49499	1.05673e-23	2.00763e-22
ENSG00000175820.3	CCDC168	PROTEIN_CODING	0.0254717	0.148571	1.2832e-05	0.000243607		ENSG00000164296.6	TIGD6	PROTEIN_CODING	-0.464372	2.45593	1.1147e-23	2.1162e-22
ENSG00000100084.13	HIRA	PROTEIN_CODING	0.57166	3.29508	1.28437e-05	0.00024365		ENSG00000143643.11	TTC13	PROTEIN_CODING	0.666049	3.16814	1.12995e-23	2.14357e-22
ENSG00000112697.14	TMEM30A	PROTEIN_CODING	0.671925	5.47873	1.29124e-05	0.000244772		ENSG00000104866.9	PPP1R37	PROTEIN_CODING	-0.690902	4.30687	1.18243e-23	2.24146e-22
ENSG00000154917.9	RAB6B	PROTEIN_CODING	0.995849	1.82222	1.29606e-05	0.000245504		ENSG00000100410.6	PHF5A	PROTEIN_CODING	0.573007	4.68708	1.21085e-23	2.29364e-22
ENSG00000066933.14	MYO9A	PROTEIN_CODING	0.644811	2.45254	1.30588e-05	0.000247182		ENSG00000215217.5	C5ORF49	PROTEIN_CODING	-1.13156	1.61811	1.2758e-23	2.41489e-22
ENSG00000154537.4	FAM27C	PROTEIN_CODING	0.304811	0.318571	1.31715e-05	0.00024913		ENSG00000135521.8	LTV1	PROTEIN_CODING	0.6728	4.08348	1.30106e-23	2.46087e-22
ENSG00000148677.6	ANKRD1	PROTEIN_CODING	1.15417	0.566032	1.32885e-05	0.00025098		ENSG00000102898.10	NUTF2	PROTEIN_CODING	0.80591	6.22413	1.34427e-23	2.54074e-22
ENSG00000107864.13	CPEB3	PROTEIN_CODING	-0.452755	1.36889	1.32987e-05	0.00025098		ENSG00000183571.9	PGPEP1L	PROTEIN_CODING	0.396849	0.246578	1.41978e-23	2.68146e-22
ENSG00000204764.11	RANBP17	PROTEIN_CODING	0.996472	2.8427	1.32952e-05	0.00025098		ENSG00000271576.1	RP11-486G15.2	LINCRNA	0.288977	0.406342	1.42885e-23	2.69662e-22
ENSG00000033170.15	FUT8	PROTEIN_CODING	-1.10045	4.65778	1.33258e-05	0.000251308		ENSG00000135124.13	P2RX4	PROTEIN_CODING	-0.757619	4.7005	1.44237e-23	2.72012e-22
ENSG00000106853.15	PTGR1	PROTEIN_CODING	-0.870604	5.10841	1.33972e-05	0.000252469		ENSG00000165661.14	QSOX2	PROTEIN_CODING	0.662889	2.26714	1.45287e-23	2.73791e-22
ENSG00000140545.13	MFGE8	PROTEIN_CODING	1.89864	7.45873	1.34364e-05	0.00025302		ENSG00000049541.9	RFC2	PROTEIN_CODING	0.658446	4.63481	1.51645e-23	2.85563e-22
ENSG00000180776.14	ZDHHC20	PROTEIN_CODING	0.882321	4.63873	1.34834e-05	0.00025372		ENSG00000116885.17	OSCP1	PROTEIN_CODING	-0.882722	3.47345	1.54944e-23	2.91561e-22
ENSG00000166682.9	TMPRSS5	PROTEIN_CODING	1.28609	1.37905	1.35077e-05	0.00025399		ENSG00000170802.14	FOXN2	PROTEIN_CODING	0.677325	2.04339	1.57219e-23	2.95625e-22
ENSG00000114450.8	GNB4	PROTEIN_CODING	1.05692	3.67984	1.35821e-05	0.000255015		ENSG00000100596.5	SPTLC2	PROTEIN_CODING	-0.814995	4.17504	1.58605e-23	2.98012e-22
ENSG00000139910.18	NOVA1	PROTEIN_CODING	-1.9206	2.56175	1.35737e-05	0.000255015		ENSG00000134748.12	PRPF38A	PROTEIN_CODING	0.54193	4.38383	1.64986e-23	3.09774e-22
ENSG00000130204.11	TOMM40	PROTEIN_CODING	0.644906	4.22746	1.35921e-05	0.000255016		ENSG00000119812.17	FAM98A	PROTEIN_CODING	0.573527	4.34578	1.67034e-23	3.13391e-22
ENSG00000088826.16	SMOX	PROTEIN_CODING	1.48445	4.03317	1.36603e-05	0.000256109		ENSG00000020633.17	RUNX3	PROTEIN_CODING	1.18048	2.17602	1.68285e-23	3.15507e-22
ENSG00000172939.7	OXSR1	PROTEIN_CODING	0.511962	3.8673	1.3759e-05	0.000257582		ENSG00000049130.12	KITLG	PROTEIN_CODING	-1.6082	3.80885	1.74188e-23	3.26336e-22
ENSG00000175309.13	PHYKPL	PROTEIN_CODING	-0.533981	6.19222	1.37519e-05	0.000257582		ENSG00000119711.11	ALDH6A1	PROTEIN_CODING	-0.935406	3.39277	1.78669e-23	3.34486e-22
ENSG00000171094.14	ALK	PROTEIN_CODING	0.459774	0.439206	1.38358e-05	0.000258831		ENSG00000131724.9	IL13RA1	PROTEIN_CODING	-0.751306	5.54457	1.79023e-23	3.34904e-22
ENSG00000116221.14	MRPL37	PROTEIN_CODING	0.52366	5.27746	1.38619e-05	0.00025894		ENSG00000125869.8	LAMP5	PROTEIN_CODING	-1.46615	2.70941	1.80812e-23	3.38003e-22
ENSG00000165480.14	SKA3	PROTEIN_CODING	1.31043	1.92857	1.3854e-05	0.00025894		ENSG00000111481.8	COPZ1	PROTEIN_CODING	-0.56585	7.11764	1.82768e-23	3.41411e-22
ENSG00000159259.7	CHAF1B	PROTEIN_CODING	0.94434	2.30556	1.38969e-05	0.000259406		ENSG00000166578.8	IQCD	PROTEIN_CODING	-0.662986	1.42926	1.83742e-23	3.42981e-22
ENSG00000115761.14	NOL10	PROTEIN_CODING	0.522396	3.52952	1.3941e-05	0.00026004		ENSG00000179387.8	ELMOD2	PROTEIN_CODING	-0.629291	3.65086	1.96154e-23	3.65883e-22
ENSG00000068878.13	PSME4	PROTEIN_CODING	0.706887	5.42032	1.39681e-05	0.000260356		ENSG00000154654.13	NCAM2	PROTEIN_CODING	-1.59282	2.03655	2.03952e-23	3.80151e-22
ENSG00000139629.14	GALNT6	PROTEIN_CODING	-1.95009	4.61556	1.39956e-05	0.000260678		ENSG00000227500.8	SCAMP4	PROTEIN_CODING	-0.621833	5.35372	2.05934e-23	3.83567e-22
ENSG00000137038.7	TMEM261	PROTEIN_CODING	0.60634	5.7619	1.40723e-05	0.000261916		ENSG00000229809.7	ZNF688	PROTEIN_CODING	-0.788185	3.49817	2.11286e-23	3.93249e-22
ENSG00000134153.8	EMC7	PROTEIN_CODING	-0.506755	5.72032	1.41037e-05	0.00026231		ENSG00000176473.12	WDR25	PROTEIN_CODING	-0.60314	3.24304	2.12431e-23	3.95093e-22
ENSG00000186204.13	CYP4F12	PROTEIN_CODING	-1.40913	1.91746	1.4134e-05	0.000262683		ENSG00000188739.13	RBM34	PROTEIN_CODING	0.746117	5.72575	2.17661e-23	4.04527e-22
ENSG00000198133.7	TMEM229B	PROTEIN_CODING	-0.847019	2.28857	1.41854e-05	0.000263448		ENSG00000095321.15	CRAT	PROTEIN_CODING	-1.78331	5.02339	2.24704e-23	4.17314e-22
ENSG00000154258.15	ABCA9	PROTEIN_CODING	-1.70894	2.87968	1.41981e-05	0.000263493		ENSG00000115109.12	EPB41L5	PROTEIN_CODING	-0.826599	3.99903	2.24987e-23	4.17537e-22
ENSG00000136122.14	BORA	PROTEIN_CODING	0.700396	2.11778	1.42784e-05	0.000264792		ENSG00000168944.14	CEP120	PROTEIN_CODING	-0.60069	2.59711	2.26557e-23	4.20147e-22
ENSG00000173267.12	SNCG	PROTEIN_CODING	-2.143	4.19984	1.43457e-05	0.000265847		ENSG00000239900.10	ADSL	PROTEIN_CODING	0.570743	4.99242	2.30241e-23	4.26671e-22
ENSG00000127415.11	IDUA	PROTEIN_CODING	-1.07991	5.08349	1.43636e-05	0.000265986		ENSG00000117419.13	ERI3	PROTEIN_CODING	0.592414	5.46215	2.35327e-23	4.3578e-22
ENSG00000234129.6	RP11-120D5.1	LINCRNA	0.380208	0.417143	1.44474e-05	0.000267345		ENSG00000136935.12	GOLGA1	PROTEIN_CODING	-0.481727	3.16319	2.45655e-23	4.54577e-22
ENSG00000109805.8	NCAPG	PROTEIN_CODING	1.36662	2.1573	1.45174e-05	0.000268252		ENSG00000113946.3	CLDN16	PROTEIN_CODING	0.327241	0.266047	2.56554e-23	4.74403e-22
ENSG00000184486.8	POU3F2	PROTEIN_CODING	1.20957	0.341429	1.45107e-05	0.000268252		ENSG00000101057.14	MYBL2	PROTEIN_CODING	1.85283	3.79324	2.58637e-23	4.77911e-22
ENSG00000128510.9	CPA4	PROTEIN_CODING	1.23902	1.43365	1.45665e-05	0.000268966		ENSG00000167925.14	GHDC	PROTEIN_CODING	-0.916951	3.96684	2.62619e-23	4.84917e-22
ENSG00000138166.5	DUSP5	PROTEIN_CODING	-1.028	4.30683	1.45834e-05	0.000269085		ENSG00000146278.10	PNRC1	PROTEIN_CODING	0.78333	5.65145	2.66373e-23	4.91496e-22
ENSG00000178395.6	CCDC185	PROTEIN_CODING	0.134925	0.193492	1.4619e-05	0.000269547		ENSG00000171612.6	SLC25A33	PROTEIN_CODING	0.647159	1.96251	2.67253e-23	4.92765e-22
ENSG00000173207.11	CKS1B	PROTEIN_CODING	0.988132	3.43571	1.46706e-05	0.000270304		ENSG00000129810.13	SGOL1	PROTEIN_CODING	0.973013	1.85555	2.74601e-23	5.05949e-22
ENSG00000105676.12	ARMC6	PROTEIN_CODING	0.723472	4.70937	1.47035e-05	0.000270715		ENSG00000108244.15	KRT23	PROTEIN_CODING	2.21413	3.04177	2.78209e-23	5.12229e-22
ENSG00000164151.10	ICE1	PROTEIN_CODING	0.483038	2.88063	1.47149e-05	0.00027073		ENSG00000272431.1	RP11-281O15.8	LINCRNA	0.125495	0.210413	2.87429e-23	5.28824e-22
ENSG00000104312.7	RIPK2	PROTEIN_CODING	0.799642	3.74429	1.47962e-05	0.000272031		ENSG00000263680.2	RP11-57A1.1	LINCRNA	0.0878305	0.167729	2.93277e-23	5.39196e-22
ENSG00000113621.13	TXNDC15	PROTEIN_CODING	-0.625264	6.27302	1.48254e-05	0.000272372		ENSG00000198176.11	TFDP1	PROTEIN_CODING	0.809588	5.19442	2.93901e-23	5.39956e-22
ENSG00000169738.6	DCXR	PROTEIN_CODING	-1.08692	7.2254	1.48438e-05	0.000272516		ENSG00000116977.17	LGALS8	PROTEIN_CODING	-0.965854	5.26844	2.94651e-23	5.40946e-22
ENSG00000059122.15	FLYWCH1	PROTEIN_CODING	-0.746509	4.80302	1.49613e-05	0.000274476		ENSG00000152192.7	POU4F1	PROTEIN_CODING	0.436287	0.247552	2.95977e-23	5.42991e-22
ENSG00000198517.8	MAFK	PROTEIN_CODING	-0.715755	4.34714	1.49857e-05	0.000274728		ENSG00000049883.13	PTCD2	PROTEIN_CODING	-0.52008	2.21752	3.01335e-23	5.52426e-22
ENSG00000164983.7	TMEM65	PROTEIN_CODING	0.707868	2.44349	1.50015e-05	0.000274819		ENSG00000115598.8	IL1RL2	PROTEIN_CODING	0.639283	0.773215	3.03894e-23	5.56718e-22
ENSG00000176473.12	WDR25	PROTEIN_CODING	-0.584679	2.82587	1.50125e-05	0.000274826		ENSG00000149418.9	ST14	PROTEIN_CODING	1.01555	5.39404	3.10593e-23	5.68585e-22
ENSG00000130283.8	GDF1	PROTEIN_CODING	0.326943	0.350952	1.50476e-05	0.000275272		ENSG00000197892.11	KIF13B	PROTEIN_CODING	-1.31128	3.16442	3.1507e-23	5.7637e-22
ENSG00000076258.8	FMO4	PROTEIN_CODING	-0.836811	2.78698	1.50759e-05	0.000275396		ENSG00000135925.7	WNT10A	PROTEIN_CODING	0.721891	0.730413	3.23257e-23	5.90924e-22
ENSG00000116455.12	WDR77	PROTEIN_CODING	0.605509	4.2446	1.50686e-05	0.000275396		ENSG00000013588.5	GPRC5A	PROTEIN_CODING	-1.81676	5.86469	3.24994e-23	5.93676e-22
ENSG00000167771.5	RCOR2	PROTEIN_CODING	1.26975	1.39079	1.51269e-05	0.000276062		ENSG00000164983.7	TMEM65	PROTEIN_CODING	0.76147	2.20304	3.32593e-23	6.07125e-22
ENSG00000277363.3	SRCIN1	PROTEIN_CODING	-0.81734	1.1646	1.51339e-05	0.000276062		ENSG00000118096.6	IFT46	PROTEIN_CODING	-0.899638	4.21094	3.3319e-23	6.0778e-22
ENSG00000188185.10	LINC00265	LINCRNA	-0.703547	2.36587	1.51469e-05	0.000276102		ENSG00000171365.14	CLCN5	PROTEIN_CODING	0.562357	1.21177	3.3468e-23	6.10066e-22
ENSG00000067842.16	ATP2B3	PROTEIN_CODING	0.198208	0.228254	1.5232e-05	0.000277457		ENSG00000224397.4	LINC01272	LINCRNA	1.12264	1.57652	3.39058e-23	6.17167e-22
ENSG00000183044.10	ABAT	PROTEIN_CODING	-1.73872	3.31873	1.52604e-05	0.000277777		ENSG00000090565.14	RAB11FIP3	PROTEIN_CODING	-0.807793	3.12767	3.39045e-23	6.17167e-22
ENSG00000171792.9	RHNO1	PROTEIN_CODING	0.89517	4.67492	1.52906e-05	0.000278128		ENSG00000119673.13	ACOT2	PROTEIN_CODING	-0.853299	3.50625	3.47876e-23	6.3277e-22
ENSG00000237530.1	RP3-449H6.1	LINCRNA	0.549151	0.273016	1.53707e-05	0.000279172		ENSG00000117507.4	FMO6P	PROTEIN_CODING	0.373499	0.243186	3.62557e-23	6.59006e-22
ENSG00000165566.12	AMER2	PROTEIN_CODING	0.427509	0.216349	1.53602e-05	0.000279172		ENSG00000136936.9	XPA	PROTEIN_CODING	-0.534098	3.3074	3.75482e-23	6.82015e-22
ENSG00000101425.11	BPI	PROTEIN_CODING	1.24011	1.48873	1.53806e-05	0.000279172		ENSG00000188505.4	NCCRP1	PROTEIN_CODING	1.98	1.6382	3.90242e-23	7.08323e-22
ENSG00000129473.8	BCL2L2	PROTEIN_CODING	-0.517528	4.65238	1.54635e-05	0.000280478		ENSG00000137090.10	DMRT1	PROTEIN_CODING	0.30706	0.221298	3.91811e-23	7.10667e-22
ENSG00000176915.13	ANKLE2	PROTEIN_CODING	0.505547	5.9027	1.54807e-05	0.00028059		ENSG00000127922.8	SHFM1	PROTEIN_CODING	0.806125	7.39558	3.92304e-23	7.11058e-22
ENSG00000129595.11	EPB41L4A	PROTEIN_CODING	-1.20174	3.09698	1.55641e-05	0.000281902		ENSG00000184220.9	CMSS1	PROTEIN_CODING	0.770197	4.64091	4.04881e-23	7.33335e-22
ENSG00000132669.11	RIN2	PROTEIN_CODING	-0.856981	4.46095	1.55776e-05	0.000281948		ENSG00000153404.12	PLEKHG4B	PROTEIN_CODING	1.27113	1.73723	4.1764e-23	7.5591e-22
ENSG00000012822.14	CALCOCO1	PROTEIN_CODING	-0.607887	6.4354	1.56041e-05	0.000282228		ENSG00000116525.12	TRIM62	PROTEIN_CODING	-0.608435	2.34227	4.27178e-23	7.72629e-22
ENSG00000130119.14	GNL3L	PROTEIN_CODING	0.626585	2.94587	1.56541e-05	0.000282734		ENSG00000140522.10	RLBP1	PROTEIN_CODING	0.538553	0.261681	4.31463e-23	7.79506e-22
ENSG00000133328.3	HRASLS2	PROTEIN_CODING	-1.51087	1.86905	1.5654e-05	0.000282734		ENSG00000185955.4	C7ORF61	PROTEIN_CODING	0.482702	0.48177	4.31589e-23	7.79506e-22
ENSG00000273117.1	AC144652.1	LINCRNA	0.506642	0.957778	1.57535e-05	0.000284129		ENSG00000119900.7	OGFRL1	PROTEIN_CODING	1.08486	3.39496	4.41833e-23	7.97447e-22
ENSG00000167244.16	IGF2	PROTEIN_CODING	-2.02496	4.34254	1.57441e-05	0.000284129		ENSG00000139637.12	C12ORF10	PROTEIN_CODING	-0.66925	5.17162	4.43421e-23	7.99749e-22
ENSG00000272144.1	CTD-2035E11.5	LINCRNA	-0.623453	1.31349	1.57858e-05	0.000284511		ENSG00000071539.12	TRIP13	PROTEIN_CODING	1.2238	2.99286	4.44269e-23	8.00715e-22
ENSG00000076248.9	UNG	PROTEIN_CODING	0.789491	4.42683	1.58117e-05	0.000284777		ENSG00000251136.7	RP11-37B2.1	LINCRNA	0.731475	2.31555	4.47229e-23	8.05484e-22
ENSG00000090487.9	SPG21	PROTEIN_CODING	0.461472	5.76778	1.58616e-05	0.000285275		ENSG00000102445.17	KIAA0226L	PROTEIN_CODING	0.806507	1.54189	4.61759e-23	8.31069e-22
ENSG00000178187.6	ZNF454	PROTEIN_CODING	0.607132	1.03524	1.58597e-05	0.000285275		ENSG00000178776.4	C5ORF46	PROTEIN_CODING	1.75118	2.46979	4.69639e-23	8.44658e-22
ENSG00000204536.12	CCHCR1	PROTEIN_CODING	0.701321	2.05	1.5915e-05	0.000286035		ENSG00000107443.14	CCNJ	PROTEIN_CODING	0.655043	1.88973	4.74287e-23	8.52419e-22
ENSG00000065427.13	KARS	PROTEIN_CODING	0.646943	6.09175	1.59639e-05	0.000286712		ENSG00000183150.6	GPR19	PROTEIN_CODING	0.706676	0.955959	4.74746e-23	8.52646e-22
ENSG00000211455.6	STK38L	PROTEIN_CODING	1.21025	4.40286	1.59909e-05	0.000286997		ENSG00000126562.15	WNK4	PROTEIN_CODING	-2.02807	2.40876	4.93323e-23	8.85391e-22
ENSG00000144580.12	RQCD1	PROTEIN_CODING	0.453887	4.70016	1.60285e-05	0.000287471		ENSG00000169814.11	BTD	PROTEIN_CODING	-0.767961	3.91142	5.01741e-23	8.99868e-22
ENSG00000176907.4	C8ORF4	PROTEIN_CODING	-2.1267	5.30413	1.6091e-05	0.000288388		ENSG00000140022.8	STON2	PROTEIN_CODING	-1.2085	2.15962	5.33649e-23	9.56426e-22
ENSG00000118096.6	IFT46	PROTEIN_CODING	-0.829415	4.15476	1.6131e-05	0.000288903		ENSG00000108106.12	UBE2S	PROTEIN_CODING	1.13839	4.22643	5.51983e-23	9.88593e-22
ENSG00000141665.10	FBXO15	PROTEIN_CODING	-0.941113	1.75873	1.61718e-05	0.000289261		ENSG00000116133.10	DHCR24	PROTEIN_CODING	-1.30493	7.21891	5.54784e-23	9.92523e-22
ENSG00000166963.11	MAP1A	PROTEIN_CODING	-0.69583	1.90238	1.61735e-05	0.000289261		ENSG00000100418.7	DESI1	PROTEIN_CODING	0.647153	3.67413	5.54952e-23	9.92523e-22
ENSG00000147854.15	UHRF2	PROTEIN_CODING	0.689302	4.68111	1.62251e-05	0.000289981		ENSG00000112406.4	HECA	PROTEIN_CODING	0.582343	3.28962	5.59966e-23	1.00079e-21
ENSG00000183527.10	PSMG1	PROTEIN_CODING	0.711491	4.93444	1.62482e-05	0.000290192		ENSG00000157107.12	FCHO2	PROTEIN_CODING	-0.666532	3.13298	5.76853e-23	1.03025e-21
ENSG00000172380.5	GNG12	PROTEIN_CODING	-0.935358	4.56889	1.65149e-05	0.00029475		ENSG00000128595.15	CALU	PROTEIN_CODING	0.808265	6.27401	5.85724e-23	1.04537e-21
ENSG00000138801.7	PAPSS1	PROTEIN_CODING	0.815623	5.17984	1.65299e-05	0.000294812		ENSG00000182224.10	CYB5D1	PROTEIN_CODING	-0.79652	3.33366	6.15823e-23	1.09833e-21
ENSG00000227051.5	C14ORF132	LINCRNA	-1.12909	2.24587	1.6581e-05	0.000295517		ENSG00000071967.10	CYBRD1	PROTEIN_CODING	-1.69638	5.64493	6.24085e-23	1.11229e-21
ENSG00000130023.14	ERMARD	PROTEIN_CODING	-0.583925	2.98524	1.66091e-05	0.000295812		ENSG00000082781.10	ITGB5	PROTEIN_CODING	-1.12176	6.51469	6.37644e-23	1.13566e-21
ENSG00000131844.14	MCCC2	PROTEIN_CODING	-1.23687	5.11254	1.66693e-05	0.000296474		ENSG00000153879.7	CEBPG	PROTEIN_CODING	0.634485	3.91735	6.40805e-23	1.1405e-21
ENSG00000172687.12	ZNF738	PROTEIN_CODING	0.857132	3.40492	1.66624e-05	0.000296474		ENSG00000159479.15	MED8	PROTEIN_CODING	0.51376	4.69032	6.46152e-23	1.14922e-21
ENSG00000100938.16	GMPR2	PROTEIN_CODING	-0.688132	6.8319	1.66978e-05	0.000296775		ENSG00000102384.12	CENPI	PROTEIN_CODING	0.845143	1.70056	6.68413e-23	1.18799e-21
ENSG00000092330.14	TINF2	PROTEIN_CODING	-0.500585	6.47413	1.6825e-05	0.000298827		ENSG00000144840.7	RABL3	PROTEIN_CODING	-0.714246	3.65171	6.73181e-23	1.19563e-21
ENSG00000109919.8	MTCH2	PROTEIN_CODING	0.782585	5.98063	1.68497e-05	0.000299059		ENSG00000254416.4	RP11-347E10.1	LINCRNA	0.435325	0.238909	6.75192e-23	1.19837e-21
ENSG00000142973.11	CYP4B1	PROTEIN_CODING	-2.39302	2.87317	1.69115e-05	0.00029988		ENSG00000141569.9	TRIM65	PROTEIN_CODING	0.6632	3.29263	7.02745e-23	1.24641e-21
ENSG00000179673.4	RPRML	PROTEIN_CODING	0.711019	0.299841	1.69194e-05	0.00029988		ENSG00000215131.9	C16ORF90	PROTEIN_CODING	0.0431783	0.154159	7.07364e-23	1.25374e-21
ENSG00000146476.9	C6ORF211	PROTEIN_CODING	-1.57894	4.62032	1.69859e-05	0.000300851		ENSG00000130204.11	TOMM40	PROTEIN_CODING	0.755308	5.18767	7.29441e-23	1.29197e-21
ENSG00000105520.9	LPPR2	PROTEIN_CODING	-0.886302	4.13762	1.70167e-05	0.000301189		ENSG00000007516.12	BAIAP3	PROTEIN_CODING	-1.44733	2.05363	7.90501e-23	1.39915e-21
ENSG00000114861.17	FOXP1	PROTEIN_CODING	-0.743925	4.17984	1.70412e-05	0.000301414		ENSG00000088543.13	C3ORF18	PROTEIN_CODING	-0.982862	2.33145	7.97909e-23	1.41129e-21
ENSG00000169504.13	CLIC4	PROTEIN_CODING	0.761755	5.55016	1.70933e-05	0.000302126		ENSG00000176155.17	CCDC57	PROTEIN_CODING	-1.12195	5.15543	7.99173e-23	1.41255e-21
ENSG00000131724.9	IL13RA1	PROTEIN_CODING	-0.58983	5.26921	1.71064e-05	0.00030215		ENSG00000166289.5	PLEKHF1	PROTEIN_CODING	1.04573	2.36212	8.02903e-23	1.41817e-21
ENSG00000225206.5	MIR137HG	LINCRNA	0.0684528	0.158413	1.7225e-05	0.000304036		ENSG00000269404.5	SPIB	PROTEIN_CODING	1.55964	1.26997	8.37697e-23	1.4786e-21
ENSG00000148408.11	CACNA1B	PROTEIN_CODING	0.627396	0.36619	1.73436e-05	0.000305709		ENSG00000276850.3	CH17-360D5.2	LINCRNA	0.526753	0.368909	8.46909e-23	1.49384e-21
ENSG00000160460.14	SPTBN4	PROTEIN_CODING	-0.945491	1.49841	1.73346e-05	0.000305709		ENSG00000101974.13	ATP11C	PROTEIN_CODING	0.759315	2.73858	8.49329e-23	1.49607e-21
ENSG00000205464.10	ATP6AP1L	PROTEIN_CODING	-0.936528	2.80587	1.74095e-05	0.000306658		ENSG00000159239.10	C2ORF81	PROTEIN_CODING	-0.852655	2.21118	8.49346e-23	1.49607e-21
ENSG00000171174.12	RBKS	PROTEIN_CODING	-0.590698	1.93794	1.74368e-05	0.000306928		ENSG00000196584.2	XRCC2	PROTEIN_CODING	0.697735	1.37605	8.85698e-23	1.5587e-21
ENSG00000232598.2	RP1-90K10.4	LINCRNA	0.438547	0.222063	1.75117e-05	0.000308035		ENSG00000168411.12	RFWD3	PROTEIN_CODING	0.731176	3.25681	8.86113e-23	1.5587e-21
ENSG00000272121.1	RP4-555D20.4	LINCRNA	0.217981	0.187619	1.77074e-05	0.000311051		ENSG00000107864.13	CPEB3	PROTEIN_CODING	-0.453519	1.31608	8.99615e-23	1.58136e-21
ENSG00000123124.12	WWP1	PROTEIN_CODING	-1.17272	5.04857	1.77023e-05	0.000311051		ENSG00000107554.14	DNMBP	PROTEIN_CODING	-1.03716	2.70044	9.26165e-23	1.62691e-21
ENSG00000149451.16	ADAM33	PROTEIN_CODING	-2.15923	3.73349	1.78193e-05	0.000312802		ENSG00000115241.10	PPM1G	PROTEIN_CODING	0.590944	5.90186	9.33591e-23	1.63884e-21
ENSG00000186377.7	CYP4X1	PROTEIN_CODING	-2.44874	3.33905	1.79119e-05	0.000314211		ENSG00000085377.12	PREP	PROTEIN_CODING	0.731625	4.14469	9.50209e-23	1.66687e-21
ENSG00000178295.13	GEN1	PROTEIN_CODING	0.862887	2.35508	1.79368e-05	0.000314434		ENSG00000111490.11	TBC1D30	PROTEIN_CODING	-1.02521	2.86206	9.68355e-23	1.69754e-21
ENSG00000236983.1	LINC00614	LINCRNA	0.217566	0.203968	1.8188e-05	0.000318619		ENSG00000129595.11	EPB41L4A	PROTEIN_CODING	-1.11235	2.36496	9.70765e-23	1.7006e-21
ENSG00000185344.12	ATP6V0A2	PROTEIN_CODING	0.684208	3.4154	1.82154e-05	0.000318881		ENSG00000126970.14	ZC4H2	PROTEIN_CODING	1.06008	1.92153	9.96845e-23	1.74509e-21
ENSG00000138442.8	WDR12	PROTEIN_CODING	0.649	5.54302	1.8248e-05	0.000319234		ENSG00000254235.4	RP11-115J16.1	LINCRNA	0.366162	0.217434	1.00125e-22	1.7516e-21
ENSG00000107929.13	LARP4B	PROTEIN_CODING	0.616623	4.40825	1.82728e-05	0.00031945		ENSG00000115484.13	CCT4	PROTEIN_CODING	0.581753	6.36979	1.025e-22	1.79194e-21
ENSG00000124766.5	SOX4	PROTEIN_CODING	1.04992	4.58873	1.84157e-05	0.000321729		ENSG00000254626.1	RP11-27G22.1	LINCRNA	0.491388	0.281003	1.03132e-22	1.80176e-21
ENSG00000165732.11	DDX21	PROTEIN_CODING	0.686	4.46889	1.8477e-05	0.00032258		ENSG00000250722.4	SEPP1	PROTEIN_CODING	-1.43805	6.84077	1.03309e-22	1.80362e-21
ENSG00000128739.19	SNRPN	PROTEIN_CODING	-0.80866	5.5073	1.85197e-05	0.000323105		ENSG00000151292.16	CSNK1G3	PROTEIN_CODING	-0.684397	3.72873	1.04005e-22	1.81453e-21
ENSG00000188505.4	NCCRP1	PROTEIN_CODING	1.12553	1.06413	1.85789e-05	0.000323917		ENSG00000107551.19	RASSF4	PROTEIN_CODING	1.14528	3.01254	1.05165e-22	1.83351e-21
ENSG00000109099.12	PMP22	PROTEIN_CODING	-0.977981	6.56175	1.89972e-05	0.000330985		ENSG00000236699.7	ARHGEF38	PROTEIN_CODING	-1.26801	1.8644	1.08847e-22	1.89643e-21
ENSG00000206559.6	ZCWPW2	PROTEIN_CODING	-0.362075	1.1346	1.90784e-05	0.000332174		ENSG00000157796.16	WDR19	PROTEIN_CODING	-0.782094	3.35271	1.09523e-22	1.9069e-21
ENSG00000064225.11	ST3GAL6	PROTEIN_CODING	0.961396	3.43921	1.91891e-05	0.000333875		ENSG00000153214.8	TMEM87B	PROTEIN_CODING	-0.720148	4.03584	1.10288e-22	1.91798e-21
ENSG00000163293.10	NIPAL1	PROTEIN_CODING	0.693623	0.870476	1.92414e-05	0.000334557		ENSG00000165629.18	ATP5C1	PROTEIN_CODING	0.740039	7.51782	1.10309e-22	1.91798e-21
ENSG00000183856.9	IQGAP3	PROTEIN_CODING	1.837	2.86159	1.92837e-05	0.000335066		ENSG00000135392.14	DNAJC14	PROTEIN_CODING	-0.575586	4.28395	1.14562e-22	1.99058e-21
ENSG00000141232.4	TOB1	PROTEIN_CODING	-1.49974	6.13968	1.93271e-05	0.000335593		ENSG00000112159.10	MDN1	PROTEIN_CODING	0.694632	3.19956	1.24369e-22	2.15952e-21
ENSG00000126787.11	DLGAP5	PROTEIN_CODING	1.50362	2.10905	1.93752e-05	0.0003362		ENSG00000112118.16	MCM3	PROTEIN_CODING	0.80739	5.41177	1.27304e-22	2.20898e-21
ENSG00000129810.13	SGOL1	PROTEIN_CODING	1.25521	1.60603	1.94029e-05	0.000336453		ENSG00000014641.16	MDH1	PROTEIN_CODING	0.560779	6.74068	1.28842e-22	2.23417e-21
ENSG00000101412.12	E2F1	PROTEIN_CODING	1.39126	2.72857	1.96106e-05	0.000339824		ENSG00000228718.1	RP11-145H9.3	LINCRNA	0.0764635	0.177257	1.30579e-22	2.26275e-21
ENSG00000143256.4	PFDN2	PROTEIN_CODING	0.734585	6.16302	1.97787e-05	0.000342506		ENSG00000198598.5	MMP17	PROTEIN_CODING	-1.22378	2.32212	1.32698e-22	2.29793e-21
ENSG00000068489.11	PRR11	PROTEIN_CODING	1.67504	2.55984	1.9937e-05	0.00034478		ENSG00000179163.11	FUCA1	PROTEIN_CODING	-0.863671	4.74513	1.32841e-22	2.29884e-21
ENSG00000137266.13	SLC22A23	PROTEIN_CODING	-1.05481	3.08238	1.99297e-05	0.00034478		ENSG00000197965.10	MPZL1	PROTEIN_CODING	0.766037	6.38159	1.34427e-22	2.32472e-21
ENSG00000128283.6	CDC42EP1	PROTEIN_CODING	1.1483	4.71397	2.02417e-05	0.000349725		ENSG00000255455.2	RP11-890B15.3	LINCRNA	-0.511821	1.46254	1.34625e-22	2.32658e-21
ENSG00000141424.11	SLC39A6	PROTEIN_CODING	-1.98075	6.70635	2.02638e-05	0.000349725		ENSG00000265190.5	ANXA8	PROTEIN_CODING	1.10978	0.961652	1.36919e-22	2.36462e-21
ENSG00000076351.11	SLC46A1	PROTEIN_CODING	-0.813887	3.5727	2.02582e-05	0.000349725		ENSG00000171863.11	RPS7	PROTEIN_CODING	0.778559	9.15805	1.40916e-22	2.432e-21
ENSG00000272551.1	RP11-324L17.1	LINCRNA	-1.09906	1.4546	2.02998e-05	0.00035011		ENSG00000261121.1	RP11-496D24.2	LINCRNA	0.395225	0.308171	1.46519e-22	2.52701e-21
ENSG00000157654.16	PALM2-AKAP2	PROTEIN_CODING	0.951528	1.04651	2.04093e-05	0.000351761		ENSG00000115145.8	STAM2	PROTEIN_CODING	-0.559275	3.30062	1.47981e-22	2.55051e-21
ENSG00000173744.16	AGFG1	PROTEIN_CODING	0.551396	4.92413	2.04252e-05	0.0003518		ENSG00000047188.14	YTHDC2	PROTEIN_CODING	-0.632624	3.02676	1.546e-22	2.66279e-21
ENSG00000145824.11	CXCL14	PROTEIN_CODING	-2.53479	6.13444	2.04389e-05	0.0003518		ENSG00000134758.12	RNF138	PROTEIN_CODING	0.738526	3.59903	1.55329e-22	2.67355e-21
ENSG00000178951.7	ZBTB7A	PROTEIN_CODING	-0.56966	3.49524	2.0543e-05	0.000353354		ENSG00000144504.14	ANKMY1	PROTEIN_CODING	-0.658265	2.71608	1.56004e-22	2.68338e-21
ENSG00000114999.7	TTL	PROTEIN_CODING	0.583472	3.83714	2.05576e-05	0.000353367		ENSG00000122574.9	WIPF3	PROTEIN_CODING	0.816465	1.24525	1.57348e-22	2.70467e-21
ENSG00000058804.11	NDC1	PROTEIN_CODING	0.674038	2.99095	2.0605e-05	0.000353945		ENSG00000153721.16	CNKSR3	PROTEIN_CODING	1.4201	2.43814	1.57592e-22	2.70705e-21
ENSG00000132840.8	BHMT2	PROTEIN_CODING	-1.17768	2.84175	2.06765e-05	0.000354936		ENSG00000135736.5	CCDC102A	PROTEIN_CODING	0.750791	2.40555	1.63465e-22	2.80606e-21
ENSG00000174282.10	ZBTB4	PROTEIN_CODING	-0.648849	4.50286	2.07058e-05	0.000355199		ENSG00000188338.13	SLC38A3	PROTEIN_CODING	1.20966	1.13593	1.67236e-22	2.86887e-21
ENSG00000141337.11	ARSG	PROTEIN_CODING	-1.3887	3.16127	2.07824e-05	0.000356037		ENSG00000167186.9	COQ7	PROTEIN_CODING	-0.6536	3.90823	1.70671e-22	2.92583e-21
ENSG00000101670.10	LIPG	PROTEIN_CODING	0.976434	1.49556	2.07772e-05	0.000356037		ENSG00000170549.3	IRX1	PROTEIN_CODING	1.72169	1.7669	1.74271e-22	2.98556e-21
ENSG00000160326.12	SLC2A6	PROTEIN_CODING	0.432736	0.530952	2.11505e-05	0.000362102		ENSG00000169347.15	GP2	PROTEIN_CODING	-2.42881	2.43838	1.76885e-22	3.02831e-21
ENSG00000169710.6	FASN	PROTEIN_CODING	-1.50177	7.1754	2.12098e-05	0.000362674		ENSG00000110427.13	KIAA1549L	PROTEIN_CODING	0.822999	1.16944	1.78473e-22	3.05346e-21
ENSG00000213316.8	LTC4S	PROTEIN_CODING	-1.18509	2.71698	2.12122e-05	0.000362674		ENSG00000133328.3	HRASLS2	PROTEIN_CODING	-1.6015	2.14628	1.81505e-22	3.10327e-21
ENSG00000272732.1	RP5-1159O4.2	LINCRNA	-0.948547	1.47698	2.12367e-05	0.00036285		ENSG00000126945.8	HNRNPH2	PROTEIN_CODING	-0.585777	5.96386	1.84485e-22	3.15212e-21
ENSG00000111912.17	NCOA7	PROTEIN_CODING	1.29275	4.35444	2.12726e-05	0.000363221		ENSG00000140950.14	TLDC1	PROTEIN_CODING	0.876779	2.96204	1.85008e-22	3.15893e-21
ENSG00000198176.11	TFDP1	PROTEIN_CODING	0.823377	5.40032	2.13364e-05	0.000364068		ENSG00000104883.6	PEX11G	PROTEIN_CODING	-0.862078	2.44239	1.86054e-22	3.17469e-21
ENSG00000198353.7	HOXC4	PROTEIN_CODING	-1.13447	3.6154	2.13756e-05	0.000364495		ENSG00000196591.10	HDAC2	PROTEIN_CODING	0.832479	5.8226	1.92292e-22	3.27894e-21
ENSG00000188488.12	SERPINA5	PROTEIN_CODING	-2.53751	3.32873	2.1393e-05	0.000364549		ENSG00000145703.14	IQGAP2	PROTEIN_CODING	-1.43831	3.68304	2.02038e-22	3.44285e-21
ENSG00000126010.5	GRPR	PROTEIN_CODING	-1.73232	1.66635	2.14387e-05	0.000365084		ENSG00000110092.3	CCND1	PROTEIN_CODING	-1.79839	6.59059	2.02456e-22	3.44767e-21
ENSG00000175063.15	UBE2C	PROTEIN_CODING	2.17302	4.7419	2.15613e-05	0.000366929		ENSG00000250264.1	XXBAC-BPG246D15.9	PROTEIN_CODING	0.853359	1.32752	2.06356e-22	3.51175e-21
ENSG00000174527.8	MYO1H	PROTEIN_CODING	1.04032	0.85381	2.16984e-05	0.000369017		ENSG00000164219.8	PGGT1B	PROTEIN_CODING	-0.725478	3.39451	2.07192e-22	3.52365e-21
ENSG00000105186.13	ANKRD27	PROTEIN_CODING	0.827302	3.74302	2.17701e-05	0.00036999		ENSG00000102452.14	NALCN	PROTEIN_CODING	0.718531	0.803687	2.10051e-22	3.56944e-21
ENSG00000197785.12	ATAD3A	PROTEIN_CODING	0.634509	3.24921	2.18517e-05	0.000371131		ENSG00000124496.11	TRERF1	PROTEIN_CODING	-0.936543	2.27192	2.10164e-22	3.56944e-21
ENSG00000185305.9	ARL15	PROTEIN_CODING	-0.734396	3.65683	2.18682e-05	0.000371165		ENSG00000135775.12	COG2	PROTEIN_CODING	-0.679149	4.32218	2.14624e-22	3.64278e-21
ENSG00000157657.13	ZNF618	PROTEIN_CODING	0.501981	2.6527	2.19049e-05	0.000371542		ENSG00000015532.8	XYLT2	PROTEIN_CODING	-0.774556	3.75375	2.15711e-22	3.65881e-21
ENSG00000182963.8	GJC1	PROTEIN_CODING	0.962925	2.28492	2.20234e-05	0.000373306		ENSG00000167419.9	LPO	PROTEIN_CODING	0.555822	0.337876	2.17097e-22	3.67989e-21
ENSG00000197111.14	PCBP2	PROTEIN_CODING	-0.404849	8.51159	2.21577e-05	0.000375334		ENSG00000175455.13	CCDC14	PROTEIN_CODING	0.81119	3.85903	2.18964e-22	3.70908e-21
ENSG00000182742.5	HOXB4	PROTEIN_CODING	-1.00104	1.86714	2.21921e-05	0.000375667		ENSG00000086205.15	FOLH1	PROTEIN_CODING	0.953107	1.37617	2.19303e-22	3.71236e-21
ENSG00000004864.12	SLC25A13	PROTEIN_CODING	0.656038	3.8681	2.22285e-05	0.000376035		ENSG00000167695.13	FAM57A	PROTEIN_CODING	0.82899	2.89112	2.20471e-22	3.72967e-21
ENSG00000144445.14	KANSL1L	PROTEIN_CODING	0.821528	2.56587	2.22621e-05	0.000376356		ENSG00000143952.18	VPS54	PROTEIN_CODING	0.567606	3.67507	2.26878e-22	3.83553e-21
ENSG00000124635.8	HIST1H2BJ	PROTEIN_CODING	1.73766	2.08016	2.23349e-05	0.000377338		ENSG00000018408.13	WWTR1	PROTEIN_CODING	1.10017	4.32522	2.27267e-22	3.83956e-21
ENSG00000172869.13	DMXL1	PROTEIN_CODING	-0.490906	4.16698	2.24658e-05	0.000379299		ENSG00000115138.9	POMC	PROTEIN_CODING	0.781254	0.665752	2.27725e-22	3.84478e-21
ENSG00000164002.10	EXO5	PROTEIN_CODING	0.618623	3.08857	2.27503e-05	0.00038373		ENSG00000163739.4	CXCL1	PROTEIN_CODING	1.18642	0.941858	2.29525e-22	3.87261e-21
ENSG00000160953.13	MUM1	PROTEIN_CODING	-0.563962	5.31444	2.27582e-05	0.00038373		ENSG00000121671.10	CRY2	PROTEIN_CODING	-0.774465	3.60912	2.32712e-22	3.92379e-21
ENSG00000110090.11	CPT1A	PROTEIN_CODING	-0.849943	4.21603	2.28181e-05	0.000384488		ENSG00000182600.8	C2ORF82	PROTEIN_CODING	1.82445	1.6249	2.40367e-22	4.05021e-21
ENSG00000115112.7	TFCP2L1	PROTEIN_CODING	1.59392	2.10508	2.29513e-05	0.000386478		ENSG00000236502.1	SIX3-AS1	LINCRNA	0.445654	0.301386	2.40584e-22	4.05121e-21
ENSG00000096654.14	ZNF184	PROTEIN_CODING	0.499717	2.5946	2.30025e-05	0.000387085		ENSG00000088002.10	SULT2B1	PROTEIN_CODING	-1.61359	2.97389	2.44838e-22	4.12012e-21
ENSG00000141519.13	CCDC40	PROTEIN_CODING	-1.35989	3.90603	2.30197e-05	0.00038712		ENSG00000160999.10	SH2B2	PROTEIN_CODING	0.738716	1.66755	2.46346e-22	4.14278e-21
ENSG00000124532.13	MRS2	PROTEIN_CODING	0.481509	3.99492	2.30609e-05	0.000387502		ENSG00000178750.2	STX19	PROTEIN_CODING	0.749334	0.661416	2.51393e-22	4.22489e-21
ENSG00000165392.8	WRN	PROTEIN_CODING	0.694491	2.66175	2.30726e-05	0.000387502		ENSG00000167693.15	NXN	PROTEIN_CODING	1.18789	3.53097	2.54105e-22	4.26767e-21
ENSG00000258289.6	CHURC1	PROTEIN_CODING	-0.643679	5.63651	2.3166e-05	0.000388816		ENSG00000135747.10	ZNF670	PROTEIN_CODING	0.135668	0.265516	2.58979e-22	4.34668e-21
ENSG00000185133.12	INPP5J	PROTEIN_CODING	-1.84917	3.57365	2.32552e-05	0.00038981		ENSG00000142910.14	TINAGL1	PROTEIN_CODING	1.40095	3.83301	2.76051e-22	4.63018e-21
ENSG00000111981.4	ULBP1	PROTEIN_CODING	0.526434	0.414127	2.32556e-05	0.00038981		ENSG00000067836.11	ROGDI	PROTEIN_CODING	-0.869421	4.94811	2.96473e-22	4.96946e-21
ENSG00000097046.11	CDC7	PROTEIN_CODING	1.03264	2.49127	2.34299e-05	0.000392474		ENSG00000153989.7	NUS1	PROTEIN_CODING	0.565006	2.99171	2.99081e-22	5.0099e-21
ENSG00000105792.18	CFAP69	PROTEIN_CODING	-1.05009	3.40841	2.35032e-05	0.000393393		ENSG00000112208.11	BAG2	PROTEIN_CODING	0.743148	1.51283	2.99523e-22	5.01403e-21
ENSG00000100532.10	CGRRF1	PROTEIN_CODING	-0.625887	3.97254	2.35155e-05	0.000393393		ENSG00000130045.14	NXNL2	PROTEIN_CODING	-1.31817	1.4767	3.03648e-22	5.07976e-21
ENSG00000229117.7	RPL41	PROTEIN_CODING	-0.579472	5.43349	2.35599e-05	0.00039388		ENSG00000254979.4	RP11-872D17.8	PROTEIN_CODING	0.774149	0.986726	3.06502e-22	5.12417e-21
ENSG00000102606.16	ARHGEF7	PROTEIN_CODING	0.618491	4.53968	2.3577e-05	0.000393909		ENSG00000106615.8	RHEB	PROTEIN_CODING	0.609544	5.8564	3.10815e-22	5.19288e-21
ENSG00000136457.8	CHAD	PROTEIN_CODING	-2.95806	3.00952	2.3697e-05	0.000395655		ENSG00000250509.1	CTC-573N18.1	LINCRNA	0.276995	0.232979	3.11199e-22	5.19591e-21
ENSG00000100138.12	NHP2L1	PROTEIN_CODING	0.529075	6.7219	2.40032e-05	0.000400507		ENSG00000100926.13	TM9SF1	PROTEIN_CODING	-0.628779	5.12177	3.14215e-22	5.24285e-21
ENSG00000164758.6	MED30	PROTEIN_CODING	0.744736	3.98048	2.40212e-05	0.000400545		ENSG00000172771.10	EFCAB12	PROTEIN_CODING	-0.841444	1.11398	3.29668e-22	5.49711e-21
ENSG00000174013.7	FBXO45	PROTEIN_CODING	0.669377	2.65587	2.40646e-05	0.000400935		ENSG00000173262.10	SLC2A14	PROTEIN_CODING	0.45998	0.407729	3.30699e-22	5.51073e-21
ENSG00000150667.6	FSIP1	PROTEIN_CODING	-4.75228	4.72095	2.40758e-05	0.000400935		ENSG00000146731.9	CCT6A	PROTEIN_CODING	0.664004	6.84419	3.37112e-22	5.61258e-21
ENSG00000125611.14	CHCHD5	PROTEIN_CODING	-0.788302	4.72317	2.41044e-05	0.000401151		ENSG00000105202.6	FBL	PROTEIN_CODING	0.792136	6.57794	3.37394e-22	5.61258e-21
ENSG00000167646.12	DNAAF3	PROTEIN_CODING	-1.62368	2.51095	2.42685e-05	0.000403096		ENSG00000138002.13	IFT172	PROTEIN_CODING	0.826327	4.01472	3.37469e-22	5.61258e-21
ENSG00000117507.4	FMO6P	PROTEIN_CODING	0.333642	0.250317	2.42511e-05	0.000403096		ENSG00000135049.14	AGTPBP1	PROTEIN_CODING	0.689766	2.21212	3.41813e-22	5.68115e-21
ENSG00000175166.15	PSMD2	PROTEIN_CODING	0.577189	7.18143	2.42539e-05	0.000403096		ENSG00000172915.17	NBEA	PROTEIN_CODING	-0.914947	1.78201	3.51214e-22	5.83361e-21
ENSG00000251161.3	RP11-540O11.1	LINCRNA	0.345943	0.353968	2.43209e-05	0.000403183		ENSG00000152464.13	RPP38	PROTEIN_CODING	0.605661	4.18156	3.53397e-22	5.86553e-21
ENSG00000197329.10	PELI1	PROTEIN_CODING	0.833283	3.86698	2.43149e-05	0.000403183		ENSG00000174282.10	ZBTB4	PROTEIN_CODING	-0.684696	4.27985	3.53593e-22	5.86553e-21
ENSG00000133121.19	STARD13	PROTEIN_CODING	-0.997943	2.93254	2.42943e-05	0.000403183		ENSG00000176014.11	TUBB6	PROTEIN_CODING	1.0546	5.14929	3.68893e-22	6.11537e-21
ENSG00000120802.12	TMPO	PROTEIN_CODING	0.919226	4.81968	2.43625e-05	0.000403612		ENSG00000154153.12	FAM134B	PROTEIN_CODING	-1.50088	3.69909	3.83654e-22	6.35595e-21
ENSG00000224235.1	RP5-1027O11.1	LINCRNA	0.134019	0.168254	2.43805e-05	0.000403648		ENSG00000130234.9	ACE2	PROTEIN_CODING	0.836759	0.499322	3.8553e-22	6.3829e-21
ENSG00000174788.8	PCP2	PROTEIN_CODING	-1.77943	3.33698	2.4457e-05	0.000404653		ENSG00000179869.13	ABCA13	PROTEIN_CODING	0.611322	0.343068	3.92309e-22	6.49095e-21
ENSG00000186185.12	KIF18B	PROTEIN_CODING	1.69711	2.32127	2.45927e-05	0.000406636		ENSG00000157613.9	CREB3L1	PROTEIN_CODING	-1.58971	4.3923	3.92841e-22	6.49557e-21
ENSG00000138778.10	CENPE	PROTEIN_CODING	1.25543	1.91984	2.47048e-05	0.000407964		ENSG00000135390.16	ATP5G2	PROTEIN_CODING	-0.607949	8.87027	3.96391e-22	6.55004e-21
ENSG00000197106.6	SLC6A17	PROTEIN_CODING	0.61334	0.453016	2.4691e-05	0.000407964		ENSG00000197324.7	LRP10	PROTEIN_CODING	-0.90644	5.78991	4.14127e-22	6.83712e-21
ENSG00000166589.11	CDH16	PROTEIN_CODING	0.0244906	0.145397	2.47611e-05	0.00040863		ENSG00000164309.13	CMYA5	PROTEIN_CODING	-1.12837	2.18145	4.14298e-22	6.83712e-21
ENSG00000169607.11	CKAP2L	PROTEIN_CODING	1.44934	1.76571	2.48534e-05	0.000409889		ENSG00000104129.8	DNAJC17	PROTEIN_CODING	-0.673642	4.76543	4.21401e-22	6.94987e-21
ENSG00000204248.9	COL11A2	PROTEIN_CODING	0.402906	0.569048	2.50406e-05	0.000412711		ENSG00000125845.6	BMP2	PROTEIN_CODING	0.632203	0.687552	4.27521e-22	7.04626e-21
ENSG00000117335.17	CD46	PROTEIN_CODING	-0.688189	7.87095	2.50966e-05	0.000413102		ENSG00000120289.11	MAGEB4	PROTEIN_CODING	0.533128	0.266018	4.35308e-22	7.16999e-21
ENSG00000278129.1	ZNF8	PROTEIN_CODING	0.441717	1.7554	2.50931e-05	0.000413102		ENSG00000136518.15	ACTL6A	PROTEIN_CODING	0.653173	5.44799	4.52476e-22	7.44799e-21
ENSG00000198826.9	ARHGAP11A	PROTEIN_CODING	0.961415	1.25619	2.54838e-05	0.000419207		ENSG00000146263.10	MMS22L	PROTEIN_CODING	0.79663	1.8864	4.53879e-22	7.46628e-21
ENSG00000119711.11	ALDH6A1	PROTEIN_CODING	-0.891396	3.2519	2.56391e-05	0.00042122		ENSG00000189051.5	RNF222	PROTEIN_CODING	0.224756	0.221357	4.60122e-22	7.56412e-21
ENSG00000269113.3	TRABD2B	PROTEIN_CODING	-1.1346	1.55651	2.56317e-05	0.00042122		ENSG00000118322.11	ATP10B	PROTEIN_CODING	0.26768	0.254838	4.61848e-22	7.58763e-21
ENSG00000090534.16	THPO	PROTEIN_CODING	-1.07838	1.43921	2.56679e-05	0.000421424		ENSG00000115902.9	SLC1A4	PROTEIN_CODING	-1.13325	4.43711	4.71308e-22	7.73808e-21
ENSG00000242516.1	LINC00960	LINCRNA	0.905792	0.926984	2.58629e-05	0.000424081		ENSG00000135821.15	GLUL	PROTEIN_CODING	-1.18892	8.95661	4.85392e-22	7.96421e-21
ENSG00000168528.10	SERINC2	PROTEIN_CODING	-1.37174	5.4	2.58562e-05	0.000424081		ENSG00000144063.3	MALL	PROTEIN_CODING	1.01593	1.48212	4.96872e-22	8.14289e-21
ENSG00000197043.12	ANXA6	PROTEIN_CODING	-0.689453	6.92302	2.59441e-05	0.000424957		ENSG00000142606.14	MMEL1	PROTEIN_CODING	-0.780614	1.33035	4.96917e-22	8.14289e-21
ENSG00000133943.19	C14ORF159	PROTEIN_CODING	-0.761264	4.90143	2.60324e-05	0.000424957		ENSG00000211584.12	SLC48A1	PROTEIN_CODING	-0.580199	3.71779	4.99772e-22	8.18444e-21
ENSG00000180902.15	D2HGDH	PROTEIN_CODING	-1.04625	5.95317	2.6029e-05	0.000424957		ENSG00000168539.3	CHRM1	PROTEIN_CODING	1.05087	0.892861	5.04504e-22	8.25666e-21
ENSG00000088305.17	DNMT3B	PROTEIN_CODING	0.791906	1.82079	2.60248e-05	0.000424957		ENSG00000065609.13	SNAP91	PROTEIN_CODING	0.393037	0.332861	5.21546e-22	8.53012e-21
ENSG00000204334.7	ERICH2	PROTEIN_CODING	-0.963415	1.51349	2.59861e-05	0.000424957		ENSG00000140153.16	WDR20	PROTEIN_CODING	-0.453926	3.6367	5.25548e-22	8.5901e-21
ENSG00000168056.13	LTBP3	PROTEIN_CODING	-0.868604	7.10873	2.60239e-05	0.000424957		ENSG00000077044.8	DGKD	PROTEIN_CODING	-0.899261	3.24873	5.26847e-22	8.60584e-21
ENSG00000106344.7	RBM28	PROTEIN_CODING	0.668943	4.36524	2.59547e-05	0.000424957		ENSG00000164109.12	MAD2L1	PROTEIN_CODING	1.10059	3.67003	5.43466e-22	8.87164e-21
ENSG00000132254.11	ARFIP2	PROTEIN_CODING	-0.788547	6.29238	2.61634e-05	0.000426825		ENSG00000172059.9	KLF11	PROTEIN_CODING	0.736495	2.89109	5.54391e-22	9.04423e-21
ENSG00000185761.9	ADAMTSL5	PROTEIN_CODING	-1.48551	2.53571	2.62512e-05	0.000427343		ENSG00000139410.13	SDSL	PROTEIN_CODING	-0.848077	3.60678	5.55114e-22	9.05026e-21
ENSG00000198598.5	MMP17	PROTEIN_CODING	-1.21834	3.16095	2.62619e-05	0.000427343		ENSG00000169217.7	CD2BP2	PROTEIN_CODING	-0.681047	5.29811	5.59322e-22	9.11307e-21
ENSG00000171208.8	NETO2	PROTEIN_CODING	1.39108	2.99873	2.62389e-05	0.000427343		ENSG00000099330.7	OCEL1	PROTEIN_CODING	-0.871453	4.57032	5.77142e-22	9.39743e-21
ENSG00000067992.11	PDK3	PROTEIN_CODING	0.866396	2.66413	2.62411e-05	0.000427343		ENSG00000072364.11	AFF4	PROTEIN_CODING	-0.742571	4.05038	5.81701e-22	9.46567e-21
ENSG00000263154.1	RP11-1055B8.2	LINCRNA	0.114	0.158095	2.63807e-05	0.000429005		ENSG00000118997.12	DNAH7	PROTEIN_CODING	-0.542279	0.89115	5.94557e-22	9.66872e-21
ENSG00000082684.13	SEMA5B	PROTEIN_CODING	0.865245	1.6681	2.64222e-05	0.000429407		ENSG00000145743.14	FBXL17	PROTEIN_CODING	-0.911793	3.59478	6.22424e-22	1.01155e-20
ENSG00000220205.7	VAMP2	PROTEIN_CODING	-0.697679	5.77794	2.65633e-05	0.000431427		ENSG00000225255.5	LA16C-83F12.6	LINCRNA	0.365742	0.251593	6.28239e-22	1.02035e-20
ENSG00000087338.4	GMCL1	PROTEIN_CODING	0.734415	3.53016	2.66622e-05	0.000432758		ENSG00000115504.13	EHBP1	PROTEIN_CODING	0.662748	3.71549	6.47196e-22	1.05047e-20
ENSG00000251517.1	RP11-109E24.1	LINCRNA	0.185717	0.214762	2.67464e-05	0.000433575		ENSG00000124787.12	RPP40	PROTEIN_CODING	0.782906	3.14649	6.56546e-22	1.06498e-20
ENSG00000184575.10	XPOT	PROTEIN_CODING	0.731604	4.41952	2.67378e-05	0.000433575		ENSG00000185920.14	PTCH1	PROTEIN_CODING	0.757828	1.37286	6.72047e-22	1.08943e-20
ENSG00000166986.11	MARS	PROTEIN_CODING	0.488528	7.80302	2.69425e-05	0.000436479		ENSG00000140905.8	GCSH	PROTEIN_CODING	0.658848	2.62552	6.84764e-22	1.10934e-20
ENSG00000175575.11	PAAF1	PROTEIN_CODING	-0.615811	4.02206	2.69964e-05	0.000437075		ENSG00000103024.6	NME3	PROTEIN_CODING	-1.07756	5.75024	6.89191e-22	1.11581e-20
ENSG00000123131.11	PRDX4	PROTEIN_CODING	0.787283	6.55968	2.71231e-05	0.00043885		ENSG00000122042.9	UBL3	PROTEIN_CODING	-0.775836	4.02183	6.94355e-22	1.12346e-20
ENSG00000169026.11	MFSD7	PROTEIN_CODING	-1.21434	3.66159	2.72566e-05	0.000440731		ENSG00000144852.15	NR1I2	PROTEIN_CODING	0.148975	0.238555	7.10238e-22	1.14844e-20
ENSG00000173473.9	SMARCC1	PROTEIN_CODING	0.77417	4.54571	2.72819e-05	0.000440863		ENSG00000152457.16	DCLRE1C	PROTEIN_CODING	0.579351	2.47274	7.21292e-22	1.16557e-20
ENSG00000173226.15	IQCB1	PROTEIN_CODING	0.502679	4.03111	2.7402e-05	0.000442336		ENSG00000170779.10	CDCA4	PROTEIN_CODING	0.704704	3.31195	7.33046e-22	1.18382e-20
ENSG00000167755.12	KLK6	PROTEIN_CODING	1.91362	1.70413	2.74076e-05	0.000442336		ENSG00000006210.6	CX3CL1	PROTEIN_CODING	1.58162	3.7777	7.35436e-22	1.18693e-20
ENSG00000112667.11	DNPH1	PROTEIN_CODING	0.735528	4.99222	2.74977e-05	0.000443511		ENSG00000143867.6	OSR1	PROTEIN_CODING	1.48129	1.65673	7.39003e-22	1.19194e-20
ENSG00000147697.7	GSDMC	PROTEIN_CODING	1.67266	1.62984	2.75579e-05	0.000444202		ENSG00000109534.15	GAR1	PROTEIN_CODING	0.603763	4.34764	7.53055e-22	1.21384e-20
ENSG00000117305.13	HMGCL	PROTEIN_CODING	-0.63683	4.58175	2.76998e-05	0.000445928		ENSG00000120526.9	NUDCD1	PROTEIN_CODING	0.790587	3.61903	7.82138e-22	1.25993e-20
ENSG00000136114.14	THSD1	PROTEIN_CODING	-0.870226	1.8681	2.76964e-05	0.000445928		ENSG00000128268.11	MGAT3	PROTEIN_CODING	0.780909	0.96941	7.84223e-22	1.26249e-20
ENSG00000164379.5	FOXQ1	PROTEIN_CODING	0.929906	0.722698	2.77772e-05	0.000446893		ENSG00000196782.11	MAML3	PROTEIN_CODING	-0.663164	1.84764	7.85132e-22	1.26316e-20
ENSG00000204152.9	TIMM23B	PROTEIN_CODING	0.454132	2.40095	2.77999e-05	0.000446978		ENSG00000091490.9	SEL1L3	PROTEIN_CODING	1.23907	3.03139	7.88289e-22	1.26744e-20
ENSG00000255874.2	LINC00346	LINCRNA	0.598038	0.788889	2.78679e-05	0.00044723		ENSG00000181143.14	MUC16	PROTEIN_CODING	1.7192	1.32153	7.97487e-22	1.28143e-20
ENSG00000188610.11	FAM72B	PROTEIN_CODING	0.636604	0.824444	2.78349e-05	0.00044723		ENSG00000103599.18	IQCH	PROTEIN_CODING	-0.608032	1.42283	8.06504e-22	1.29511e-20
ENSG00000253729.6	PRKDC	PROTEIN_CODING	0.746755	6.26778	2.78583e-05	0.00044723		ENSG00000012822.14	CALCOCO1	PROTEIN_CODING	-0.683908	5.13584	8.22716e-22	1.32031e-20
ENSG00000145908.11	ZNF300	PROTEIN_CODING	0.868283	2.04254	2.78875e-05	0.000447265		ENSG00000113441.14	LNPEP	PROTEIN_CODING	-0.647777	2.95534	8.26281e-22	1.3252e-20
ENSG00000145780.7	FEM1C	PROTEIN_CODING	-0.464377	3.03667	2.79301e-05	0.000447667		ENSG00000090097.19	PCBP4	PROTEIN_CODING	0.709899	3.95	8.28452e-22	1.32785e-20
ENSG00000069956.10	MAPK6	PROTEIN_CODING	0.650981	3.04635	2.79615e-05	0.000447891		ENSG00000153250.16	RBMS1	PROTEIN_CODING	0.853055	3.94027	8.3292e-22	1.33418e-20
ENSG00000121075.8	TBX4	PROTEIN_CODING	0.490698	0.36619	2.81026e-05	0.000449869		ENSG00000143418.18	CERS2	PROTEIN_CODING	-0.808892	7.94634	8.35838e-22	1.33802e-20
ENSG00000150054.17	MPP7	PROTEIN_CODING	-1.04125	2.40397	2.81317e-05	0.000450055		ENSG00000171236.9	LRG1	PROTEIN_CODING	-2.24577	3.25838	8.36514e-22	1.33827e-20
ENSG00000107105.13	ELAVL2	PROTEIN_CODING	1.23151	0.863968	2.8174e-05	0.00045045		ENSG00000144579.6	CTDSP1	PROTEIN_CODING	-0.574114	5.79395	8.43396e-22	1.34843e-20
ENSG00000213782.6	DDX47	PROTEIN_CODING	0.523811	5.19333	2.8192e-05	0.000450457		ENSG00000259439.2	RP11-89K21.1	LINCRNA	1.09156	0.775044	8.7034e-22	1.38995e-20
ENSG00000145386.8	CCNA2	PROTEIN_CODING	1.44304	2.59302	2.845e-05	0.000454297		ENSG00000101210.9	EEF1A2	PROTEIN_CODING	-2.80941	4.19543	8.70448e-22	1.38995e-20
ENSG00000198937.8	CCDC167	PROTEIN_CODING	0.850283	4.37968	2.85162e-05	0.000454586		ENSG00000111269.2	CREBL2	PROTEIN_CODING	-0.649547	4.32661	9.21965e-22	1.4713e-20
ENSG00000153140.7	CETN3	PROTEIN_CODING	-0.646509	4.86889	2.85214e-05	0.000454586		ENSG00000148773.11	MKI67	PROTEIN_CODING	1.23467	3.33858	9.30621e-22	1.48419e-20
ENSG00000267795.4	SMIM22	PROTEIN_CODING	-2.41181	6.23698	2.85091e-05	0.000454586		ENSG00000135482.5	ZC3H10	PROTEIN_CODING	-0.392835	1.73242	9.3309e-22	1.4872e-20
ENSG00000179010.13	MRFAP1	PROTEIN_CODING	-0.589962	7.31032	2.85974e-05	0.000455514		ENSG00000137875.4	BCL2L10	PROTEIN_CODING	0.467383	0.505634	9.3666e-22	1.49196e-20
ENSG00000143409.14	FAM63A	PROTEIN_CODING	-0.927642	4.4654	2.86892e-05	0.000456693		ENSG00000135549.13	PKIB	PROTEIN_CODING	-1.82235	4.85431	9.43398e-22	1.50176e-20
ENSG00000100564.7	PIGH	PROTEIN_CODING	-0.577057	4.03746	2.8793e-05	0.00045806		ENSG00000159377.9	PSMB4	PROTEIN_CODING	0.720675	8.13094	9.487e-22	1.50926e-20
ENSG00000158315.9	RHBDL2	PROTEIN_CODING	0.835792	1.42587	2.88399e-05	0.000458523		ENSG00000134056.10	MRPS36	PROTEIN_CODING	-0.609204	3.97142	9.50405e-22	1.51104e-20
ENSG00000158806.12	NPM2	PROTEIN_CODING	1.59672	2.04873	2.88837e-05	0.000458934		ENSG00000167113.9	COQ4	PROTEIN_CODING	-0.583801	4.98684	9.88031e-22	1.56989e-20
ENSG00000215021.7	PHB2	PROTEIN_CODING	0.662396	7.52175	2.89074e-05	0.000459026		ENSG00000026652.12	AGPAT4	PROTEIN_CODING	0.720466	1.52773	9.91382e-22	1.57423e-20
ENSG00000165124.16	SVEP1	PROTEIN_CODING	-1.44392	2.23873	2.89273e-05	0.000459057		ENSG00000137807.12	KIF23	PROTEIN_CODING	1.0346	3.20558	1.01829e-21	1.61596e-20
ENSG00000172534.12	HCFC1	PROTEIN_CODING	0.460698	4.21143	2.90639e-05	0.00046094		ENSG00000111669.13	TPI1	PROTEIN_CODING	0.762749	8.41525	1.0196e-21	1.61703e-20
ENSG00000183530.12	PRR14L	PROTEIN_CODING	0.482094	3.10143	2.91849e-05	0.000462572		ENSG00000132326.10	PER2	PROTEIN_CODING	-0.696759	2.66861	1.02234e-21	1.62038e-20
ENSG00000112029.8	FBXO5	PROTEIN_CODING	0.787472	2.54952	2.92214e-05	0.000462864		ENSG00000183798.4	EMILIN3	PROTEIN_CODING	0.687756	0.468437	1.02552e-21	1.62441e-20
ENSG00000187772.6	LIN28B	PROTEIN_CODING	0.206868	0.173968	2.94774e-05	0.000466631		ENSG00000141101.11	NOB1	PROTEIN_CODING	0.633635	4.64847	1.04579e-21	1.65465e-20
ENSG00000276855.1	CTD-3157E16.2	LINCRNA	-0.857811	2.60365	2.96272e-05	0.000468714		ENSG00000129351.16	ILF3	PROTEIN_CODING	0.459446	6.15286	1.0459e-21	1.65465e-20
ENSG00000164975.14	SNAPC3	PROTEIN_CODING	0.708094	3.9373	2.97104e-05	0.00046974		ENSG00000243955.4	GSTA1	PROTEIN_CODING	1.44871	0.942478	1.06829e-21	1.68903e-20
ENSG00000116525.12	TRIM62	PROTEIN_CODING	-0.602075	2.33651	2.98209e-05	0.000471197		ENSG00000138175.8	ARL3	PROTEIN_CODING	-0.739614	3.42655	1.16196e-21	1.83599e-20
ENSG00000169991.9	IFFO2	PROTEIN_CODING	1.10528	3.08016	3.03379e-05	0.00047907		ENSG00000143977.12	SNRPG	PROTEIN_CODING	0.681304	6.34198	1.17445e-21	1.85459e-20
ENSG00000167183.2	PRR15L	PROTEIN_CODING	-1.40681	4.19651	3.04379e-05	0.000480353		ENSG00000174514.11	MFSD4	PROTEIN_CODING	0.909362	1.34584	1.2164e-21	1.91965e-20
ENSG00000135903.17	PAX3	PROTEIN_CODING	0.62566	0.493651	3.04606e-05	0.000480415		ENSG00000141750.6	STAC2	PROTEIN_CODING	2.27295	1.94224	1.22253e-21	1.92814e-20
ENSG00000167291.14	TBC1D16	PROTEIN_CODING	-0.659226	3.76159	3.08398e-05	0.000486097		ENSG00000112981.4	NME5	PROTEIN_CODING	-1.37595	2.14333	1.22639e-21	1.93303e-20
ENSG00000111254.6	AKAP3	PROTEIN_CODING	0.513528	0.886984	3.09108e-05	0.000486617		ENSG00000103460.15	TOX3	PROTEIN_CODING	-1.61588	2.6144	1.25746e-21	1.98075e-20
ENSG00000134201.9	GSTM5	PROTEIN_CODING	-1.66187	2.11508	3.08965e-05	0.000486617		ENSG00000175348.9	TMEM9B	PROTEIN_CODING	-0.586295	5.50472	1.25821e-21	1.98075e-20
ENSG00000181523.11	SGSH	PROTEIN_CODING	-0.672396	5.47667	3.10521e-05	0.000488542		ENSG00000165821.10	SALL2	PROTEIN_CODING	-1.1477	2.87336	1.29712e-21	2.04076e-20
ENSG00000213965.3	NUDT19	PROTEIN_CODING	0.771151	2.65825	3.11023e-05	0.000488826		ENSG00000236882.6	LINC01554	LINCRNA	0.749568	0.497847	1.29886e-21	2.04225e-20
ENSG00000131732.10	ZCCHC9	PROTEIN_CODING	-0.36183	4.2254	3.11083e-05	0.000488826		ENSG00000161328.10	LRRC56	PROTEIN_CODING	-0.601653	1.15906	1.34197e-21	2.10873e-20
ENSG00000148513.16	ANKRD30A	PROTEIN_CODING	-2.43928	2.2381	3.12412e-05	0.000490613		ENSG00000106125.14	FAM188B	PROTEIN_CODING	0.839927	1.95826	1.351e-21	2.12161e-20
ENSG00000167513.7	CDT1	PROTEIN_CODING	1.23104	2.52937	3.13663e-05	0.000492276		ENSG00000258929.5	RP11-58E21.3	LINCRNA	0.905862	1.05732	1.3758e-21	2.15924e-20
ENSG00000197965.10	MPZL1	PROTEIN_CODING	0.648472	6.36746	3.13938e-05	0.000492407		ENSG00000164611.11	PTTG1	PROTEIN_CODING	1.31531	4.94838	1.38081e-21	2.16578e-20
ENSG00000239605.7	C2ORF61	PROTEIN_CODING	0.428887	0.36619	3.14475e-05	0.000492769		ENSG00000031003.9	FAM13B	PROTEIN_CODING	-0.682122	3.12029	1.44391e-21	2.26337e-20
ENSG00000101574.13	METTL4	PROTEIN_CODING	0.581472	3.42683	3.14554e-05	0.000492769		ENSG00000070814.16	TCOF1	PROTEIN_CODING	0.575917	3.78608	1.46363e-21	2.29287e-20
ENSG00000225298.4	LINC00113	LINCRNA	0.216925	0.186508	3.18927e-05	0.000499315		ENSG00000124171.7	PARD6B	PROTEIN_CODING	-1.48917	2.99472	1.46781e-21	2.29801e-20
ENSG00000130045.14	NXNL2	PROTEIN_CODING	-1.68158	1.81667	3.19685e-05	0.000500114		ENSG00000163218.13	PGLYRP4	PROTEIN_CODING	0.540951	0.319912	1.49689e-21	2.34211e-20
ENSG00000112562.17	SMOC2	PROTEIN_CODING	-1.418	5.46492	3.20023e-05	0.000500114		ENSG00000235192.1	AC009495.2	LINCRNA	0.345984	0.401652	1.50201e-21	2.34869e-20
ENSG00000197054.10	ZNF763	PROTEIN_CODING	-0.691075	2.41238	3.19879e-05	0.000500114		ENSG00000148488.14	ST8SIA6	PROTEIN_CODING	-1.58159	2.37581	1.54565e-21	2.41545e-20
ENSG00000137674.3	MMP20	PROTEIN_CODING	0.451604	0.275079	3.20667e-05	0.000500342		ENSG00000143942.4	CHAC2	PROTEIN_CODING	0.673678	1.56484	1.54672e-21	2.41566e-20
ENSG00000180992.6	MRPL14	PROTEIN_CODING	0.680811	4.88825	3.20932e-05	0.000500342		ENSG00000133321.9	RARRES3	PROTEIN_CODING	-1.8513	7.05215	1.57265e-21	2.45466e-20
ENSG00000153246.10	PLA2R1	PROTEIN_CODING	-1.02755	3.25444	3.20379e-05	0.000500342		ENSG00000150556.15	LYPD6B	PROTEIN_CODING	-1.85565	3.42401	1.59278e-21	2.48457e-20
ENSG00000146857.3	STRA8	PROTEIN_CODING	0.0893019	0.165873	3.2095e-05	0.000500342		ENSG00000126581.11	BECN1	PROTEIN_CODING	-0.627803	5.64658	1.60063e-21	2.49529e-20
ENSG00000179284.5	DAND5	PROTEIN_CODING	0.315113	0.371905	3.2222e-05	0.00050154		ENSG00000116337.14	AMPD2	PROTEIN_CODING	0.605701	3.89094	1.60638e-21	2.50273e-20
ENSG00000189266.10	PNRC2	PROTEIN_CODING	-0.562453	4.51317	3.21962e-05	0.00050154		ENSG00000171241.7	SHCBP1	PROTEIN_CODING	0.940482	2.09758	1.63352e-21	2.54347e-20
ENSG00000173262.10	SLC2A14	PROTEIN_CODING	0.826453	0.53873	3.22306e-05	0.00050154		ENSG00000113522.12	RAD50	PROTEIN_CODING	-0.648712	3.95947	1.67614e-21	2.60824e-20
ENSG00000088002.10	SULT2B1	PROTEIN_CODING	-1.36806	2.3519	3.22514e-05	0.00050156		ENSG00000169247.10	SH3TC2	PROTEIN_CODING	0.349545	0.483953	1.82311e-21	2.83523e-20
ENSG00000166833.18	NAV2	PROTEIN_CODING	1.29781	2.79619	3.23708e-05	0.00050301		ENSG00000260420.2	LA16C-444G7.2	LINCRNA	0.26425	0.227139	1.84983e-21	2.87503e-20
ENSG00000175354.17	PTPN2	PROTEIN_CODING	0.58834	5.63905	3.23839e-05	0.00050301		ENSG00000179010.13	MRFAP1	PROTEIN_CODING	-0.551318	7.68779	1.85766e-21	2.88545e-20
ENSG00000148672.8	GLUD1	PROTEIN_CODING	-0.531925	5.31349	3.24538e-05	0.000503791		ENSG00000170743.15	SYT9	PROTEIN_CODING	-1.46005	1.43953	1.8994e-21	2.9485e-20
ENSG00000129518.7	EAPP	PROTEIN_CODING	-0.591811	5.13587	3.26695e-05	0.000506833		ENSG00000164615.4	CAMLG	PROTEIN_CODING	-0.629226	5.01316	1.93394e-21	3.00004e-20
ENSG00000129465.14	RIPK3	PROTEIN_CODING	-1.13709	3.7646	3.29263e-05	0.000510507		ENSG00000172243.16	CLEC7A	PROTEIN_CODING	1.24623	2.6364	1.93494e-21	3.00004e-20
ENSG00000111537.4	IFNG	PROTEIN_CODING	0.573585	0.50746	3.30578e-05	0.000512236		ENSG00000243789.9	JMJD7	PROTEIN_CODING	-0.720333	2.82599	1.97144e-21	3.05478e-20
ENSG00000005469.10	CROT	PROTEIN_CODING	-1.0247	3.65905	3.30911e-05	0.000512441		ENSG00000134452.18	FBXO18	PROTEIN_CODING	0.628315	4.94434	1.98899e-21	3.08011e-20
ENSG00000126070.17	AGO3	PROTEIN_CODING	0.589887	2.24175	3.31892e-05	0.000513651		ENSG00000228142.2	RP11-180I4.2	LINCRNA	0.15473	0.194395	2.00426e-21	3.10188e-20
ENSG00000105887.10	MTPN	PROTEIN_CODING	0.428755	5.3473	3.32093e-05	0.000513652		ENSG00000146063.17	TRIM41	PROTEIN_CODING	-0.579997	3.45292	2.05536e-21	3.17904e-20
ENSG00000215375.5	MYL5	PROTEIN_CODING	-1.00923	4.31603	3.32668e-05	0.000514231		ENSG00000205426.9	KRT81	PROTEIN_CODING	2.79412	2.31929	2.14767e-21	3.31982e-20
ENSG00000245532.5	NEAT1	LINCRNA	-1.09426	10.6086	3.36282e-05	0.000519504		ENSG00000157578.12	LCA5L	PROTEIN_CODING	-0.68423	1.8933	2.16262e-21	3.34092e-20
ENSG00000198612.9	COPS8	PROTEIN_CODING	-0.430585	5.27524	3.36979e-05	0.000519821		ENSG00000131669.8	NINJ1	PROTEIN_CODING	-0.814084	6.52755	2.24069e-21	3.45944e-20
ENSG00000168243.9	GNG4	PROTEIN_CODING	1.3164	1.17556	3.36879e-05	0.000519821		ENSG00000146411.5	SLC2A12	PROTEIN_CODING	0.704276	0.708171	2.24878e-21	3.46984e-20
ENSG00000179954.13	SSC5D	PROTEIN_CODING	-1.30498	3.02984	3.37298e-05	0.000519821		ENSG00000125821.10	DTD1	PROTEIN_CODING	0.838306	4.49882	2.34383e-21	3.61433e-20
ENSG00000213015.7	ZNF580	PROTEIN_CODING	-0.633642	4.96206	3.3722e-05	0.000519821		ENSG00000171206.12	TRIM8	PROTEIN_CODING	-0.668032	5.43065	2.41974e-21	3.72914e-20
ENSG00000070785.15	EIF2B3	PROTEIN_CODING	0.419057	4.00746	3.38013e-05	0.000520609		ENSG00000270800.1	RPS10-NUDT3	PROTEIN_CODING	0.902367	4.16717	2.45308e-21	3.77824e-20
ENSG00000136044.10	APPL2	PROTEIN_CODING	-0.670113	5.77175	3.38484e-05	0.000520715		ENSG00000149136.6	SSRP1	PROTEIN_CODING	0.64843	6.01708	2.51625e-21	3.87321e-20
ENSG00000164442.9	CITED2	PROTEIN_CODING	-1.15621	6.19968	3.38488e-05	0.000520715		ENSG00000109255.10	NMU	PROTEIN_CODING	1.33761	1.19805	2.51817e-21	3.87384e-20
ENSG00000138684.6	IL21	PROTEIN_CODING	0.27117	0.245873	3.39755e-05	0.000522351		ENSG00000263513.4	FAM72C	PROTEIN_CODING	0.264507	0.297227	2.55625e-21	3.93007e-20
ENSG00000163006.10	CCDC138	PROTEIN_CODING	0.789736	2.12762	3.40566e-05	0.000523283		ENSG00000143155.11	TIPRL	PROTEIN_CODING	0.533891	4.58879	2.59829e-21	3.99231e-20
ENSG00000154654.13	NCAM2	PROTEIN_CODING	-1.66606	2.4346	3.41353e-05	0.000524178		ENSG00000100749.6	VRK1	PROTEIN_CODING	0.66238	3.48549	2.6489e-21	4.06762e-20
ENSG00000170011.12	MYRIP	PROTEIN_CODING	-0.712491	1.0554	3.41763e-05	0.00052418		ENSG00000170144.17	HNRNPA3	PROTEIN_CODING	0.536155	6.77345	2.67678e-21	4.10798e-20
ENSG00000145979.16	TBC1D7	PROTEIN_CODING	0.862264	4.1346	3.4157e-05	0.00052418		ENSG00000006634.6	DBF4	PROTEIN_CODING	0.765572	2.96785	2.6901e-21	4.12594e-20
ENSG00000166887.14	VPS39	PROTEIN_CODING	-0.400981	5.18333	3.42083e-05	0.000524357		ENSG00000154767.13	XPC	PROTEIN_CODING	-0.585723	3.92912	2.6958e-21	4.13222e-20
ENSG00000183979.7	NPB	PROTEIN_CODING	0.403302	0.465714	3.43327e-05	0.00052574		ENSG00000176018.11	LYSMD3	PROTEIN_CODING	-0.532032	2.9059	2.7857e-21	4.26746e-20
ENSG00000119820.9	YIPF4	PROTEIN_CODING	0.607623	4.63683	3.43396e-05	0.00052574		ENSG00000106605.9	BLVRA	PROTEIN_CODING	-1.06434	5.90614	2.87383e-21	4.39984e-20
ENSG00000112081.15	SRSF3	PROTEIN_CODING	0.356302	7.23825	3.44688e-05	0.000527403		ENSG00000165591.6	FAAH2	PROTEIN_CODING	-0.958421	3.52823	2.87763e-21	4.40303e-20
ENSG00000134602.14	STK26	PROTEIN_CODING	1.16036	2.96683	3.4532e-05	0.000528055		ENSG00000003509.14	NDUFAF7	PROTEIN_CODING	0.377349	2.88673	2.95291e-21	4.51552e-20
ENSG00000184349.11	EFNA5	PROTEIN_CODING	1.30057	2.37587	3.45699e-05	0.000528319		ENSG00000198466.11	ZNF587	PROTEIN_CODING	-1.00041	3.36195	2.98415e-21	4.56057e-20
ENSG00000164241.12	C5ORF63	PROTEIN_CODING	-1.20815	3.37238	3.48049e-05	0.000531594		ENSG00000196502.10	SULT1A1	PROTEIN_CODING	-1.22902	3.66823	3.00666e-21	4.59224e-20
ENSG00000120262.9	CCDC170	PROTEIN_CODING	-1.38023	2.04714	3.50163e-05	0.000534505		ENSG00000182263.12	FIGN	PROTEIN_CODING	0.570096	0.62823	3.01863e-21	4.60777e-20
ENSG00000147536.10	GINS4	PROTEIN_CODING	0.959887	2.38048	3.5124e-05	0.000535829		ENSG00000115590.12	IL1R2	PROTEIN_CODING	0.805853	0.869764	3.02906e-21	4.62019e-20
ENSG00000132763.13	MMACHC	PROTEIN_CODING	0.683566	2.45794	3.51911e-05	0.000536533		ENSG00000064995.15	TAF11	PROTEIN_CODING	0.582705	4.49109	3.03037e-21	4.62019e-20
ENSG00000112333.10	NR2E1	PROTEIN_CODING	0.146774	0.179524	3.54883e-05	0.000540743		ENSG00000105707.12	HPN	PROTEIN_CODING	-1.83736	4.22381	3.06877e-21	4.67595e-20
ENSG00000131097.5	HIGD1B	PROTEIN_CODING	-0.963679	2.51571	3.55676e-05	0.000541629		ENSG00000163734.4	CXCL3	PROTEIN_CODING	0.524237	0.512684	3.12555e-21	4.75964e-20
ENSG00000109576.12	AADAT	PROTEIN_CODING	1.08574	2.3846	3.56889e-05	0.000542831		ENSG00000175287.17	PHYHD1	PROTEIN_CODING	-2.02052	3.82699	3.18756e-21	4.85119e-20
ENSG00000178445.8	GLDC	PROTEIN_CODING	1.50051	1.23667	3.56873e-05	0.000542831		ENSG00000272933.1	RP11-47A8.5	LINCRNA	-0.577079	1.33971	3.19954e-21	4.86653e-20
ENSG00000139146.12	FAM60A	PROTEIN_CODING	1.11926	2.6954	3.58147e-05	0.000544421		ENSG00000181544.12	FANCB	PROTEIN_CODING	0.440219	0.79882	3.22931e-21	4.90889e-20
ENSG00000023697.11	DERA	PROTEIN_CODING	0.612057	4.4681	3.58565e-05	0.000544733		ENSG00000198133.7	TMEM229B	PROTEIN_CODING	-1.00351	2.50221	3.25463e-21	4.94445e-20
ENSG00000109771.14	LRP2BP	PROTEIN_CODING	-0.480547	0.98127	3.59888e-05	0.000546421		ENSG00000106392.9	C1GALT1	PROTEIN_CODING	1.08469	2.96245	3.2716e-21	4.96729e-20
ENSG00000100053.8	CRYBB3	PROTEIN_CODING	0.53017	0.806984	3.60593e-05	0.000547166		ENSG00000122482.19	ZNF644	PROTEIN_CODING	0.536713	3.98168	3.3757e-21	5.12231e-20
ENSG00000269929.1	RP11-2B6.2	LINCRNA	-0.746189	2.06175	3.61412e-05	0.000548085		ENSG00000155329.10	ZCCHC10	PROTEIN_CODING	-0.539832	4.06596	3.40108e-21	5.15776e-20
ENSG00000057663.11	ATG5	PROTEIN_CODING	0.744679	4.33952	3.63792e-05	0.000551368		ENSG00000089685.13	BIRC5	PROTEIN_CODING	1.44075	3.83413	3.5545e-21	5.38725e-20
ENSG00000143155.11	TIPRL	PROTEIN_CODING	0.514453	4.37921	3.64053e-05	0.000551437		ENSG00000159200.16	RCAN1	PROTEIN_CODING	1.31099	4.36257	3.59796e-21	5.44989e-20
ENSG00000273203.1	AC006946.16	LINCRNA	1.06334	1.12444	3.69222e-05	0.000558937		ENSG00000273001.1	RP11-118K6.3	LINCRNA	0.267416	0.346519	3.65247e-21	5.52849e-20
ENSG00000156990.13	RPUSD3	PROTEIN_CODING	0.659717	4.8	3.74019e-05	0.000565863		ENSG00000172382.8	PRSS27	PROTEIN_CODING	1.1337	1.8915	3.65465e-21	5.52849e-20
ENSG00000052723.10	SIKE1	PROTEIN_CODING	0.810811	3.84889	3.75317e-05	0.000567492		ENSG00000021300.12	PLEKHB1	PROTEIN_CODING	1.84174	3.52534	3.65632e-21	5.52849e-20
ENSG00000063660.7	GPC1	PROTEIN_CODING	-1.28426	5.48841	3.77547e-05	0.000570528		ENSG00000144524.16	COPS7B	PROTEIN_CODING	0.46875	4.2941	3.75864e-21	5.67985e-20
ENSG00000187955.10	COL14A1	PROTEIN_CODING	-2.06917	5.34873	3.78002e-05	0.000570878		ENSG00000161958.9	FGF11	PROTEIN_CODING	0.902652	1.54959	3.79046e-21	5.72455e-20
ENSG00000118655.4	DCLRE1B	PROTEIN_CODING	0.497906	2.07413	3.80591e-05	0.000574451		ENSG00000004487.14	KDM1A	PROTEIN_CODING	0.551071	5.36932	3.97466e-21	5.99921e-20
ENSG00000120162.9	MOB3B	PROTEIN_CODING	0.813792	1.79238	3.81134e-05	0.000574593		ENSG00000117479.11	SLC19A2	PROTEIN_CODING	-1.11763	3.87035	4.01789e-21	6.06089e-20
ENSG00000183780.11	SLC35F3	PROTEIN_CODING	1.22251	1.11254	3.81094e-05	0.000574593		ENSG00000121621.6	KIF18A	PROTEIN_CODING	0.817877	1.69147	4.04892e-21	6.1041e-20
ENSG00000158748.3	HTR6	PROTEIN_CODING	0.349962	0.221587	3.81565e-05	0.000574786		ENSG00000140527.13	WDR93	PROTEIN_CODING	-0.538577	0.844808	4.26985e-21	6.43339e-20
ENSG00000099337.4	KCNK6	PROTEIN_CODING	-0.971453	3.00825	3.8171e-05	0.000574786		ENSG00000120539.13	MASTL	PROTEIN_CODING	0.715699	2.80345	4.27363e-21	6.4353e-20
ENSG00000183801.6	OLFML1	PROTEIN_CODING	-1.18179	3.14921	3.82425e-05	0.000575524		ENSG00000189079.14	ARID2	PROTEIN_CODING	-0.515069	3.11543	4.51528e-21	6.79519e-20
ENSG00000253522.3	CTC-231O11.1	LINCRNA	1.10832	1.5546	3.82852e-05	0.000575829		ENSG00000258077.2	RP11-114H23.1	LINCRNA	0.332697	0.273156	4.52559e-21	6.80671e-20
ENSG00000131351.13	HAUS8	PROTEIN_CODING	0.742736	3.63016	3.83619e-05	0.000576644		ENSG00000115556.12	PLCD4	PROTEIN_CODING	-1.0503	1.87065	4.53172e-21	6.81193e-20
ENSG00000140319.9	SRP14	PROTEIN_CODING	-0.512849	7.68444	3.84116e-05	0.000577052		ENSG00000155545.18	MIER3	PROTEIN_CODING	-0.616074	2.80853	4.67698e-21	7.02616e-20
ENSG00000271855.1	RP11-214N9.1	LINCRNA	0.442358	1.00286	3.84806e-05	0.000577751		ENSG00000186976.13	EFCAB6	PROTEIN_CODING	-0.463089	0.917404	4.70295e-21	7.06103e-20
ENSG00000100030.13	MAPK1	PROTEIN_CODING	0.897698	4.88079	3.85639e-05	0.000578662		ENSG00000170523.3	KRT83	PROTEIN_CODING	0.691268	0.363864	4.81517e-21	7.2253e-20
ENSG00000166012.13	TAF1D	PROTEIN_CODING	0.617547	6.57048	3.86166e-05	0.000579114		ENSG00000066044.12	ELAVL1	PROTEIN_CODING	0.3461	5.37009	4.94467e-21	7.41526e-20
ENSG00000146090.14	RASGEF1C	PROTEIN_CODING	0.861321	0.635397	3.86697e-05	0.00057957		ENSG00000112679.13	DUSP22	PROTEIN_CODING	0.611476	3.97118	5.0242e-21	7.53013e-20
ENSG00000107554.14	DNMBP	PROTEIN_CODING	-0.965623	2.93635	3.87782e-05	0.000580857		ENSG00000173917.10	HOXB2	PROTEIN_CODING	-1.90249	3.82646	5.03935e-21	7.54842e-20
ENSG00000230844.2	ZNF674-AS1	LINCRNA	0.45917	2.15571	3.88315e-05	0.000581163		ENSG00000162650.14	ATXN7L2	PROTEIN_CODING	0.575651	1.75835	5.09563e-21	7.62827e-20
ENSG00000175155.7	YPEL2	PROTEIN_CODING	-0.881528	3.3046	3.88439e-05	0.000581163		ENSG00000179636.13	TPPP2	PROTEIN_CODING	0.190298	0.227139	5.12344e-21	7.66543e-20
ENSG00000183763.7	TRAIP	PROTEIN_CODING	0.829264	2.75937	3.89136e-05	0.000581865		ENSG00000156030.11	ELMSAN1	PROTEIN_CODING	-0.648495	3.47062	5.19193e-21	7.76336e-20
ENSG00000165733.7	BMS1	PROTEIN_CODING	0.404736	2.66651	3.92094e-05	0.000585946		ENSG00000104142.9	VPS18	PROTEIN_CODING	-0.49275	3.3992	5.26942e-21	7.87215e-20
ENSG00000182324.6	KCNJ14	PROTEIN_CODING	0.394906	0.847778	3.94078e-05	0.000588568		ENSG00000152939.13	MARVELD2	PROTEIN_CODING	-0.611271	1.62307	5.27083e-21	7.87215e-20
ENSG00000047648.20	ARHGAP6	PROTEIN_CODING	-0.822849	1.64524	3.9536e-05	0.000589653		ENSG00000257365.6	FNTB	PROTEIN_CODING	-0.450652	3.51687	5.32441e-21	7.94754e-20
ENSG00000109062.8	SLC9A3R1	PROTEIN_CODING	-1.72675	6.98667	3.95495e-05	0.000589653		ENSG00000140259.6	MFAP1	PROTEIN_CODING	-0.538642	4.36265	5.36893e-21	8.00933e-20
ENSG00000108239.8	TBC1D12	PROTEIN_CODING	-0.698774	3.26286	3.95304e-05	0.000589653		ENSG00000138074.13	SLC5A6	PROTEIN_CODING	1.14301	5.18097	5.38594e-21	8.03004e-20
ENSG00000158008.8	EXTL1	PROTEIN_CODING	1.57021	1.50603	3.98698e-05	0.000593842		ENSG00000244405.6	ETV5	PROTEIN_CODING	0.923343	2.52584	5.39553e-21	8.03965e-20
ENSG00000186462.8	NAP1L2	PROTEIN_CODING	-0.758208	1.15286	3.98768e-05	0.000593842		ENSG00000164825.3	DEFB1	PROTEIN_CODING	2.00851	2.20909	5.50011e-21	8.19073e-20
ENSG00000007372.19	PAX6	PROTEIN_CODING	1.12219	0.717937	3.99698e-05	0.000594881		ENSG00000120137.6	PANK3	PROTEIN_CODING	-0.826092	3.80142	5.50356e-21	8.1911e-20
ENSG00000116191.16	RALGPS2	PROTEIN_CODING	-1.19502	3.21333	4.00406e-05	0.00059559		ENSG00000128891.14	C15ORF57	PROTEIN_CODING	-0.532213	3.93531	5.5124e-21	8.19949e-20
ENSG00000197446.7	CYP2F1	PROTEIN_CODING	0.292113	0.198254	4.00995e-05	0.000595993		ENSG00000171453.16	POLR1C	PROTEIN_CODING	0.619209	4.40941	5.5496e-21	8.25004e-20
ENSG00000176531.9	PHLDB3	PROTEIN_CODING	-0.899226	3.96349	4.01142e-05	0.000595993		ENSG00000162639.14	HENMT1	PROTEIN_CODING	1.2078	3.1905	5.66704e-21	8.41974e-20
ENSG00000120088.13	CRHR1	PROTEIN_CODING	1.4367	0.796349	4.02775e-05	0.000598072		ENSG00000253831.1	ETV3L	PROTEIN_CODING	0.401363	0.249735	5.70088e-21	8.46511e-20
ENSG00000107130.8	NCS1	PROTEIN_CODING	1.13374	3.20222	4.04118e-05	0.000599718		ENSG00000151461.18	UPF2	PROTEIN_CODING	0.585186	3.4869	5.81219e-21	8.6254e-20
ENSG00000138395.13	CDK15	PROTEIN_CODING	-0.595491	0.993968	4.06482e-05	0.000602878		ENSG00000167981.5	ZNF597	PROTEIN_CODING	-0.462327	1.34032	5.95812e-21	8.83684e-20
ENSG00000159086.13	PAXBP1	PROTEIN_CODING	0.518453	4.38984	4.06925e-05	0.000603185		ENSG00000138778.10	CENPE	PROTEIN_CODING	0.808405	1.65611	5.98773e-21	8.87562e-20
ENSG00000180336.16	C17ORF104	PROTEIN_CODING	0.34283	0.261587	4.07283e-05	0.000603367		ENSG00000124574.13	ABCC10	PROTEIN_CODING	0.603352	3.17929	6.06445e-21	8.98415e-20
ENSG00000214652.5	ZNF727	PROTEIN_CODING	0.368302	0.380159	4.10803e-05	0.000608231		ENSG00000167106.10	FAM102A	PROTEIN_CODING	-0.788831	5.63383	6.32025e-21	9.35769e-20
ENSG00000170166.5	HOXD4	PROTEIN_CODING	-0.969491	2.0346	4.21632e-05	0.000623904		ENSG00000165424.6	ZCCHC24	PROTEIN_CODING	-0.99678	2.98434	6.34809e-21	9.39348e-20
ENSG00000130829.16	DUSP9	PROTEIN_CODING	0.522623	0.483333	4.23407e-05	0.000626168		ENSG00000116667.11	C1ORF21	PROTEIN_CODING	-1.40578	6.09071	6.43283e-21	9.51339e-20
ENSG00000069482.6	GAL	PROTEIN_CODING	1.75336	1.67095	4.2435e-05	0.000627201		ENSG00000181513.13	ACBD4	PROTEIN_CODING	-0.869982	2.74047	6.61572e-21	9.77822e-20
ENSG00000241360.1	PDXP	PROTEIN_CODING	0.786189	2.7546	4.25558e-05	0.000628624		ENSG00000225431.1	AP001626.1	LINCRNA	0.714901	0.550265	6.75669e-21	9.97883e-20
ENSG00000246095.2	LINC01096	LINCRNA	0.583981	0.445714	4.26908e-05	0.000630254		ENSG00000073111.12	MCM2	PROTEIN_CODING	1.00149	4.10543	6.75924e-21	9.97883e-20
ENSG00000142230.10	SAE1	PROTEIN_CODING	0.54117	5.50873	4.27247e-05	0.000630393		ENSG00000163517.13	HDAC11	PROTEIN_CODING	-1.03585	4.32336	6.83424e-21	1.00837e-19
ENSG00000236145.1	AC079988.3	LINCRNA	0.107	0.156984	4.29773e-05	0.000633555		ENSG00000168421.11	RHOH	PROTEIN_CODING	-1.58911	3.47785	7.00015e-21	1.03226e-19
ENSG00000172236.15	TPSAB1	PROTEIN_CODING	-1.7334	3.19825	4.29885e-05	0.000633555		ENSG00000047578.11	KIAA0556	PROTEIN_CODING	-0.700928	3.3218	7.0866e-21	1.04441e-19
ENSG00000124383.7	MPHOSPH10	PROTEIN_CODING	0.544094	4.85127	4.31007e-05	0.000634843		ENSG00000213920.7	MDP1	PROTEIN_CODING	-0.7737	4.1613	7.09132e-21	1.0445e-19
ENSG00000148143.11	ZNF462	PROTEIN_CODING	0.99834	2.47413	4.31485e-05	0.000635183		ENSG00000105520.9	LPPR2	PROTEIN_CODING	-0.795575	4.04687	7.12219e-21	1.04845e-19
ENSG00000100968.12	NFATC4	PROTEIN_CODING	-1.0984	6.44905	4.35328e-05	0.000640268		ENSG00000204852.14	TCTN1	PROTEIN_CODING	-0.807717	4.78702	7.27311e-21	1.07005e-19
ENSG00000008196.11	TFAP2B	PROTEIN_CODING	-2.66675	2.89746	4.35439e-05	0.000640268		ENSG00000175063.15	UBE2C	PROTEIN_CODING	1.63347	5.24345	7.58157e-21	1.11479e-19
ENSG00000141458.11	NPC1	PROTEIN_CODING	0.703811	4.9119	4.37586e-05	0.000643056		ENSG00000120875.7	DUSP4	PROTEIN_CODING	-1.93576	4.29953	7.7758e-21	1.1427e-19
ENSG00000267144.1	AC067968.3	LINCRNA	0.127377	0.169841	4.43027e-05	0.000650679		ENSG00000137440.4	FGFBP1	PROTEIN_CODING	1.1612	0.606136	7.87434e-21	1.15651e-19
ENSG00000129173.11	E2F8	PROTEIN_CODING	1.16483	1.51206	4.44774e-05	0.00065287		ENSG00000166225.7	FRS2	PROTEIN_CODING	-1.06298	3.87711	8.20455e-21	1.20432e-19
ENSG00000127922.8	SHFM1	PROTEIN_CODING	0.541	7.17587	4.46128e-05	0.000654483		ENSG00000160256.11	FAM207A	PROTEIN_CODING	0.73373	3.52257	8.28214e-21	1.21501e-19
ENSG00000174903.13	RAB1B	PROTEIN_CODING	-0.600226	6.18095	4.47011e-05	0.000655403		ENSG00000140043.10	PTGR2	PROTEIN_CODING	-0.770966	2.98823	8.37338e-21	1.2277e-19
ENSG00000011465.15	DCN	PROTEIN_CODING	-1.97487	10.5654	4.52147e-05	0.000662555		ENSG00000145911.5	N4BP3	PROTEIN_CODING	-0.976047	2.52894	8.41064e-21	1.23245e-19
ENSG00000186452.9	TMPRSS12	PROTEIN_CODING	0.0986038	0.189048	4.52441e-05	0.000662607		ENSG00000187514.13	PTMA	PROTEIN_CODING	0.616922	9.51094	8.48211e-21	1.24222e-19
ENSG00000164855.14	TMEM184A	PROTEIN_CODING	-1.6946	3.90762	4.54364e-05	0.000665043		ENSG00000143889.14	HNRNPLL	PROTEIN_CODING	0.48896	4.06088	8.64202e-21	1.26491e-19
ENSG00000120334.14	CENPL	PROTEIN_CODING	0.77366	2.55714	4.58027e-05	0.000669793		ENSG00000152749.7	GPR180	PROTEIN_CODING	0.563901	1.70215	8.6532e-21	1.26583e-19
ENSG00000113231.12	PDE8B	PROTEIN_CODING	-1.04194	1.89556	4.58132e-05	0.000669793		ENSG00000248515.1	RP11-608O21.1	LINCRNA	0.320981	0.27767	8.72183e-21	1.27514e-19
ENSG00000124508.15	BTN2A2	PROTEIN_CODING	0.597642	3.78222	4.59517e-05	0.000671052		ENSG00000198925.9	ATG9A	PROTEIN_CODING	0.454013	4.29956	8.77578e-21	1.28229e-19
ENSG00000123136.13	DDX39A	PROTEIN_CODING	0.792566	5.57524	4.59276e-05	0.000671052		ENSG00000272549.1	RP11-351J23.2	LINCRNA	0.14531	0.174867	9.06283e-21	1.32348e-19
ENSG00000184384.12	MAML2	PROTEIN_CODING	0.820623	2.41063	4.6003e-05	0.000671419		ENSG00000131171.11	SH3BGRL	PROTEIN_CODING	-1.50806	7.35864	9.19056e-21	1.34137e-19
ENSG00000204435.12	CSNK2B	PROTEIN_CODING	0.420604	5.26016	4.61336e-05	0.000672942		ENSG00000141458.11	NPC1	PROTEIN_CODING	0.542056	4.18962	9.30074e-21	1.35668e-19
ENSG00000129667.11	RHBDF2	PROTEIN_CODING	0.804057	4.49857	4.62566e-05	0.000674352		ENSG00000131781.11	FMO5	PROTEIN_CODING	-1.50817	2.59888	9.34873e-21	1.3629e-19
ENSG00000112941.11	PAPD7	PROTEIN_CODING	0.541491	4.10746	4.63198e-05	0.000674889		ENSG00000170681.6	MURC	PROTEIN_CODING	0.235797	0.350472	9.73482e-21	1.41838e-19
ENSG00000164603.10	C7ORF60	PROTEIN_CODING	0.42534	2.21317	4.63711e-05	0.000675253		ENSG00000126878.11	AIF1L	PROTEIN_CODING	1.65533	3.62156	1.02364e-20	1.49062e-19
ENSG00000111653.18	ING4	PROTEIN_CODING	0.567094	5.57492	4.64376e-05	0.000675838		ENSG00000186496.9	ZNF396	PROTEIN_CODING	-0.787342	2.03912	1.03976e-20	1.51324e-19
ENSG00000119865.7	CNRIP1	PROTEIN_CODING	-1.11158	3.44714	4.65337e-05	0.000676851		ENSG00000113194.11	FAF2	PROTEIN_CODING	-0.477198	4.40206	1.0455e-20	1.52072e-19
ENSG00000203668.1	CHML	PROTEIN_CODING	0.739811	2.10762	4.66651e-05	0.000678378		ENSG00000175155.7	YPEL2	PROTEIN_CODING	-0.85061	2.90543	1.06534e-20	1.5487e-19
ENSG00000137547.7	MRPL15	PROTEIN_CODING	0.764019	5.23825	4.67802e-05	0.000679665		ENSG00000149503.11	INCENP	PROTEIN_CODING	0.828982	3.43319	1.07619e-20	1.56358e-19
ENSG00000213185.5	FAM24B	PROTEIN_CODING	0.864264	2.55492	4.68089e-05	0.000679697		ENSG00000272666.1	CTA-384D8.35	LINCRNA	1.42948	1.91726	1.10524e-20	1.60488e-19
ENSG00000173214.5	KIAA1919	PROTEIN_CODING	0.377679	0.90127	4.69389e-05	0.000681199		ENSG00000163507.12	KIAA1524	PROTEIN_CODING	0.864467	2.12835	1.12359e-20	1.6306e-19
ENSG00000006634.6	DBF4	PROTEIN_CODING	0.721736	2.68683	4.72221e-05	0.000684146		ENSG00000198342.8	ZNF442	PROTEIN_CODING	-0.508748	1.06743	1.12785e-20	1.63586e-19
ENSG00000275765.3	RP11-54C4.3	PROTEIN_CODING	-0.522132	1.35825	4.71829e-05	0.000684146		ENSG00000136295.13	TTYH3	PROTEIN_CODING	0.818559	4.49608	1.15669e-20	1.67675e-19
ENSG00000124935.3	SCGB1D2	PROTEIN_CODING	-4.11677	4.65032	4.72123e-05	0.000684146		ENSG00000224531.5	SMIM13	PROTEIN_CODING	0.565606	2.33858	1.15828e-20	1.67811e-19
ENSG00000116120.9	FARSB	PROTEIN_CODING	0.475943	3.7346	4.73505e-05	0.00068562		ENSG00000105613.8	MAST1	PROTEIN_CODING	0.839314	0.865074	1.16636e-20	1.68885e-19
ENSG00000203780.9	FANK1	PROTEIN_CODING	-1.43087	3.56175	4.74362e-05	0.000686473		ENSG00000141086.16	CTRL	PROTEIN_CODING	0.246848	0.426932	1.16749e-20	1.68953e-19
ENSG00000130649.8	CYP2E1	PROTEIN_CODING	-1.14377	2.84222	4.7516e-05	0.000687239		ENSG00000184731.5	FAM110C	PROTEIN_CODING	-1.0184	2.39177	1.21714e-20	1.76039e-19
ENSG00000167565.11	SERTAD3	PROTEIN_CODING	-0.776962	5.25063	4.76591e-05	0.00068892		ENSG00000035499.11	DEPDC1B	PROTEIN_CODING	0.888304	1.77944	1.2218e-20	1.76614e-19
ENSG00000248485.1	PCP4L1	PROTEIN_CODING	0.940075	0.767143	4.77615e-05	0.000689789		ENSG00000263961.5	C1ORF186	PROTEIN_CODING	1.61584	1.59667	1.26694e-20	1.83035e-19
ENSG00000100038.18	TOP3B	PROTEIN_CODING	0.604774	4.09222	4.7773e-05	0.000689789		ENSG00000067248.8	DHX29	PROTEIN_CODING	-0.593947	3.77451	1.26816e-20	1.83071e-19
ENSG00000172725.12	CORO1B	PROTEIN_CODING	-0.776019	6.73984	4.78664e-05	0.000690747		ENSG00000134779.13	TPGS2	PROTEIN_CODING	0.725612	5.5292	1.26862e-20	1.83071e-19
ENSG00000099942.11	CRKL	PROTEIN_CODING	0.47483	3.86254	4.80549e-05	0.000693077		ENSG00000078687.15	TNRC6C	PROTEIN_CODING	-0.726542	2.46375	1.27523e-20	1.83922e-19
ENSG00000222014.5	RAB6C	PROTEIN_CODING	-0.500509	0.582063	4.83191e-05	0.000696497		ENSG00000124383.7	MPHOSPH10	PROTEIN_CODING	0.468152	4.41649	1.29183e-20	1.86211e-19
ENSG00000188001.8	TPRG1	PROTEIN_CODING	-2.36689	4.09619	4.84061e-05	0.000697358		ENSG00000164329.12	PAPD4	PROTEIN_CODING	-0.541057	4.10885	1.31578e-20	1.89557e-19
ENSG00000084090.12	STARD7	PROTEIN_CODING	0.415755	5.48524	4.87126e-05	0.000701379		ENSG00000132613.13	MTSS1L	PROTEIN_CODING	1.0028	4.10968	1.31972e-20	1.90017e-19
ENSG00000100448.3	CTSG	PROTEIN_CODING	-1.99743	2.83238	4.90376e-05	0.000705662		ENSG00000236311.5	TLX1NB	PROTEIN_CODING	0.281001	0.224041	1.35155e-20	1.94491e-19
ENSG00000136560.12	TANK	PROTEIN_CODING	0.674094	5.9119	4.91062e-05	0.000706253		ENSG00000102043.14	MTMR8	PROTEIN_CODING	0.268358	0.500472	1.36084e-20	1.95717e-19
ENSG00000161010.13	C5ORF45	PROTEIN_CODING	-0.682566	5.53222	4.92191e-05	0.00070748		ENSG00000179454.12	KLHL28	PROTEIN_CODING	-0.572502	2.04575	1.37143e-20	1.97131e-19
ENSG00000198740.7	ZNF652	PROTEIN_CODING	-0.819698	4.79159	4.92626e-05	0.000707709		ENSG00000249375.6	CASC11	LINCRNA	0.233778	0.299292	1.40195e-20	2.01404e-19
ENSG00000198342.8	ZNF442	PROTEIN_CODING	-0.526736	1.17413	4.93281e-05	0.000708252		ENSG00000130147.14	SH3BP4	PROTEIN_CODING	-0.981796	4.69162	1.42786e-20	2.05013e-19
ENSG00000140859.14	KIFC3	PROTEIN_CODING	1.19772	4.4254	4.94041e-05	0.000708946		ENSG00000151657.10	KIN	PROTEIN_CODING	0.55558	3.37381	1.4312e-20	2.05376e-19
ENSG00000159713.9	TPPP3	PROTEIN_CODING	-1.53677	4.32984	4.94582e-05	0.000709326		ENSG00000243710.6	CFAP57	PROTEIN_CODING	-0.570469	0.813097	1.44935e-20	2.07865e-19
ENSG00000143603.17	KCNN3	PROTEIN_CODING	0.745208	1.13508	4.95095e-05	0.000709663		ENSG00000235387.1	LINC00961	LINCRNA	0.732234	0.779351	1.45031e-20	2.07887e-19
ENSG00000187094.10	CCK	PROTEIN_CODING	0.721113	0.326349	4.96525e-05	0.000711316		ENSG00000144481.15	TRPM8	PROTEIN_CODING	0.631024	0.348053	1.47072e-20	2.10693e-19
ENSG00000154920.13	EME1	PROTEIN_CODING	1.1514	2.52937	4.96941e-05	0.000711514		ENSG00000215866.6	LINC01356	LINCRNA	0.219659	0.286755	1.47243e-20	2.10821e-19
ENSG00000183648.8	NDUFB1	PROTEIN_CODING	-0.554698	7.25365	4.97362e-05	0.00071172		ENSG00000133142.16	TCEAL4	PROTEIN_CODING	-1.15703	7.11935	1.48678e-20	2.12756e-19
ENSG00000144231.9	POLR2D	PROTEIN_CODING	0.564113	3.72143	4.97824e-05	0.000711983		ENSG00000150594.6	ADRA2A	PROTEIN_CODING	-1.30389	2.42617	1.48843e-20	2.12874e-19
ENSG00000113141.14	IK	PROTEIN_CODING	-0.527736	6.16397	4.985e-05	0.000712552		ENSG00000156471.11	PTDSS1	PROTEIN_CODING	0.790527	5.74525	1.50186e-20	2.14674e-19
ENSG00000093217.8	XYLB	PROTEIN_CODING	0.664811	2.12571	5.00732e-05	0.000715344		ENSG00000158516.10	CPA2	PROTEIN_CODING	0.158362	0.207227	1.54296e-20	2.20427e-19
ENSG00000115828.14	QPCT	PROTEIN_CODING	1.1054	3.01206	5.02016e-05	0.000716778		ENSG00000175768.11	TOMM5	PROTEIN_CODING	0.626115	6.06227	1.61836e-20	2.3107e-19
ENSG00000163900.9	TMEM41A	PROTEIN_CODING	0.540226	3.65952	5.03712e-05	0.0007188		ENSG00000134757.4	DSG3	PROTEIN_CODING	1.68629	1.3174	1.62362e-20	2.31692e-19
ENSG00000171488.13	LRRC8C	PROTEIN_CODING	0.938132	2.29778	5.04814e-05	0.000719971		ENSG00000111726.11	CMAS	PROTEIN_CODING	0.632398	4.6546	1.64424e-20	2.34503e-19
ENSG00000001167.13	NFYA	PROTEIN_CODING	0.735472	3.86127	5.08636e-05	0.000725018		ENSG00000267321.1	RP11-1094M14.11	LINCRNA	0.731217	2.48575	1.65258e-20	2.35561e-19
ENSG00000163071.9	SPATA18	PROTEIN_CODING	-0.910189	2.07571	5.09663e-05	0.000726079		ENSG00000164180.12	TMEM161B	PROTEIN_CODING	-0.588156	2.71047	1.65681e-20	2.36033e-19
ENSG00000081692.11	JMJD4	PROTEIN_CODING	0.646396	3.54921	5.12432e-05	0.000729618		ENSG00000132781.16	MUTYH	PROTEIN_CODING	0.648599	3.09121	1.67432e-20	2.38395e-19
ENSG00000116685.14	KIAA2013	PROTEIN_CODING	0.525566	3.70286	5.1284e-05	0.000729794		ENSG00000114956.18	DGUOK	PROTEIN_CODING	0.549877	5.68366	1.69958e-20	2.41858e-19
ENSG00000073111.12	MCM2	PROTEIN_CODING	1.05806	3.58889	5.15235e-05	0.000732468		ENSG00000127084.16	FGD3	PROTEIN_CODING	-1.618	3.50168	1.71898e-20	2.44482e-19
ENSG00000065320.7	NTN1	PROTEIN_CODING	1.29506	1.97651	5.15291e-05	0.000732468		ENSG00000177034.13	MTX3	PROTEIN_CODING	-0.657745	2.67463	1.75105e-20	2.48905e-19
ENSG00000087586.16	AURKA	PROTEIN_CODING	1.51689	2.76889	5.15597e-05	0.000732496		ENSG00000172340.13	SUCLG2	PROTEIN_CODING	-0.629419	5.22581	1.76903e-20	2.51321e-19
ENSG00000135976.15	ANKRD36	PROTEIN_CODING	0.519547	0.924921	5.17925e-05	0.000735397		ENSG00000116750.12	UCHL5	PROTEIN_CODING	0.632449	4.51074	1.77281e-20	2.51719e-19
ENSG00000164611.11	PTTG1	PROTEIN_CODING	1.61675	4.37587	5.18486e-05	0.000735785		ENSG00000125744.10	RTN2	PROTEIN_CODING	-1.10789	3.72375	1.81448e-20	2.57493e-19
ENSG00000101846.6	STS	PROTEIN_CODING	-0.675925	2.12063	5.20472e-05	0.000738194		ENSG00000144580.12	RQCD1	PROTEIN_CODING	0.483297	4.38012	1.83022e-20	2.59583e-19
ENSG00000116679.14	IVNS1ABP	PROTEIN_CODING	0.687887	5.9073	5.22443e-05	0.000740294		ENSG00000224687.1	RASAL2-AS1	LINCRNA	0.281596	0.642389	1.83398e-20	2.59924e-19
ENSG00000112167.8	SAYSD1	PROTEIN_CODING	0.566717	3.53524	5.22819e-05	0.000740294		ENSG00000159259.7	CHAF1B	PROTEIN_CODING	0.76337	2.51652	1.83465e-20	2.59924e-19
ENSG00000130304.15	SLC27A1	PROTEIN_CODING	-0.686019	4.08413	5.22638e-05	0.000740294		ENSG00000119121.20	TRPM6	PROTEIN_CODING	0.240938	0.283127	1.92204e-20	2.72154e-19
ENSG00000162777.15	DENND2D	PROTEIN_CODING	-0.756189	5.09016	5.2345e-05	0.000740779		ENSG00000188015.8	S100A3	PROTEIN_CODING	0.672916	1.05177	1.94727e-20	2.75574e-19
ENSG00000169031.17	COL4A3	PROTEIN_CODING	0.613075	0.685238	5.24129e-05	0.000741331		ENSG00000108774.13	RAB5C	PROTEIN_CODING	-0.618623	6.64145	2.00485e-20	2.83566e-19
ENSG00000164306.9	PRIMPOL	PROTEIN_CODING	-0.616698	4.61381	5.24652e-05	0.000741661		ENSG00000143947.11	RPS27A	PROTEIN_CODING	0.637467	9.55673	2.01326e-20	2.84599e-19
ENSG00000267385.1	CTB-50L17.14	PROTEIN_CODING	-1.23034	1.36905	5.25677e-05	0.0007427		ENSG00000163751.3	CPA3	PROTEIN_CODING	-1.78934	2.721	2.21678e-20	3.13197e-19
ENSG00000131148.7	EMC8	PROTEIN_CODING	0.574717	4.25651	5.26175e-05	0.000742951		ENSG00000163293.10	NIPAL1	PROTEIN_CODING	0.730071	1.06711	2.29029e-20	3.23404e-19
ENSG00000168447.9	SCNN1B	PROTEIN_CODING	0.321774	0.247302	5.26435e-05	0.000742951		ENSG00000180543.4	TSPYL5	PROTEIN_CODING	1.6027	3.00835	2.33086e-20	3.28951e-19
ENSG00000267041.4	ZNF850	PROTEIN_CODING	0.326453	0.599365	5.27131e-05	0.000743524		ENSG00000164062.11	APEH	PROTEIN_CODING	-0.652109	6.19292	2.36779e-20	3.33979e-19
ENSG00000106571.11	GLI3	PROTEIN_CODING	-0.969189	3.00635	5.29881e-05	0.000746992		ENSG00000278192.1	RP5-1056H1.2	LINCRNA	0.129695	0.198968	2.38102e-20	3.35662e-19
ENSG00000186767.5	SPIN4	PROTEIN_CODING	0.479943	1.82524	5.31134e-05	0.000748348		ENSG00000245526.7	LINC00461	LINCRNA	0.347813	0.294749	2.39271e-20	3.37123e-19
ENSG00000163082.9	SGPP2	PROTEIN_CODING	0.893189	1.04159	5.31634e-05	0.000748639		ENSG00000113318.9	MSH3	PROTEIN_CODING	-0.538695	2.71711	2.4812e-20	3.494e-19
ENSG00000119723.14	COQ6	PROTEIN_CODING	-0.581113	4.91587	5.33391e-05	0.000750512		ENSG00000088899.13	LZTS3	PROTEIN_CODING	1.10551	1.93271	2.59442e-20	3.65143e-19
ENSG00000127663.13	KDM4B	PROTEIN_CODING	-1.17577	4.69714	5.33549e-05	0.000750512		ENSG00000182700.4	IGIP	PROTEIN_CODING	-0.605453	2.1518	2.68139e-20	3.77176e-19
ENSG00000082212.10	ME2	PROTEIN_CODING	0.797566	5.26603	5.36267e-05	0.000753508		ENSG00000134909.17	ARHGAP32	PROTEIN_CODING	-0.923914	3.41917	2.71389e-20	3.81537e-19
ENSG00000071051.12	NCK2	PROTEIN_CODING	0.808	4.88825	5.36138e-05	0.000753508		ENSG00000183718.5	TRIM52	PROTEIN_CODING	-0.60956	2.75817	2.74565e-20	3.85791e-19
ENSG00000203971.1	RP13-379L11.2	LINCRNA	0.021	0.143333	5.36963e-05	0.000754073		ENSG00000151694.11	ADAM17	PROTEIN_CODING	0.690405	3.41838	2.77498e-20	3.89699e-19
ENSG00000164120.12	HPGD	PROTEIN_CODING	-1.42536	2.40111	5.38828e-05	0.000756278		ENSG00000099338.21	CATSPERG	PROTEIN_CODING	-0.861078	1.97056	2.7964e-20	3.92491e-19
ENSG00000085231.12	TAF9	PROTEIN_CODING	-0.476264	3.72667	5.40084e-05	0.000757625		ENSG00000232859.8	LYRM9	PROTEIN_CODING	-0.779023	3.10791	2.84551e-20	3.99166e-19
ENSG00000262874.1	C19ORF84	PROTEIN_CODING	0.190377	0.269841	5.4185e-05	0.000759293		ENSG00000125351.9	UPF3B	PROTEIN_CODING	0.597018	2.78083	2.85565e-20	4.00369e-19
ENSG00000173928.2	SWSAP1	PROTEIN_CODING	-0.49417	1.85873	5.41865e-05	0.000759293		ENSG00000163040.13	CCDC74A	PROTEIN_CODING	-1.94652	3.89165	2.89446e-20	4.05589e-19
ENSG00000113356.9	POLR3G	PROTEIN_CODING	0.497679	1.33032	5.43223e-05	0.00076078		ENSG00000115295.18	CLIP4	PROTEIN_CODING	1.05825	2.20844	2.91822e-20	4.08694e-19
ENSG00000264956.1	RP11-1109M24.5	LINCRNA	0.113	0.157937	5.43936e-05	0.000761362		ENSG00000206418.3	RAB12	PROTEIN_CODING	0.677867	4.27605	2.99008e-20	4.1853e-19
ENSG00000073711.9	PPP2R3A	PROTEIN_CODING	0.667264	2.02365	5.45647e-05	0.000762923		ENSG00000163808.15	KIF15	PROTEIN_CODING	0.860255	1.71319	3.06897e-20	4.29337e-19
ENSG00000152582.11	SPEF2	PROTEIN_CODING	-1.0636	3.05778	5.4557e-05	0.000762923		ENSG00000130810.18	PPAN	PROTEIN_CODING	0.645549	4.40027	3.14003e-20	4.39039e-19
ENSG00000125967.15	NECAB3	PROTEIN_CODING	-1.09332	4.92778	5.48807e-05	0.000766923		ENSG00000198894.6	CIPC	PROTEIN_CODING	-0.662469	3.65855	3.14563e-20	4.39582e-19
ENSG00000141391.12	SLMO1	PROTEIN_CODING	0.874623	3.01921	5.50702e-05	0.000769153		ENSG00000106268.14	NUDT1	PROTEIN_CODING	0.782981	4.61628	3.1529e-20	4.40357e-19
ENSG00000115042.8	FAHD2A	PROTEIN_CODING	0.664981	3.58857	5.51437e-05	0.00076976		ENSG00000069869.14	NEDD4	PROTEIN_CODING	-0.662229	2.27351	3.25207e-20	4.53961e-19
ENSG00000089159.14	PXN	PROTEIN_CODING	-0.720811	5.5854	5.5381e-05	0.000772651		ENSG00000166987.13	MBD6	PROTEIN_CODING	-0.580886	4.38437	3.3197e-20	4.6315e-19
ENSG00000003402.18	CFLAR	PROTEIN_CODING	0.780132	5.7327	5.54488e-05	0.000773177		ENSG00000103404.13	USP31	PROTEIN_CODING	0.535041	2.05625	3.44095e-20	4.79805e-19
ENSG00000126500.3	FLRT1	PROTEIN_CODING	0.0930377	0.17873	5.54841e-05	0.000773247		ENSG00000015475.17	BID	PROTEIN_CODING	0.803693	4.11664	3.47511e-20	4.84305e-19
ENSG00000051341.12	POLQ	PROTEIN_CODING	1.15481	1.60349	5.55263e-05	0.000773415		ENSG00000089094.15	KDM2B	PROTEIN_CODING	0.528584	3.64112	3.47811e-20	4.84459e-19
ENSG00000106211.8	HSPB1	PROTEIN_CODING	-1.50583	8.22381	5.55901e-05	0.000773882		ENSG00000172236.15	TPSAB1	PROTEIN_CODING	-1.73001	3.03637	3.53687e-20	4.92376e-19
ENSG00000146223.13	RPL7L1	PROTEIN_CODING	0.494377	4.4481	5.58885e-05	0.000777615		ENSG00000101323.4	HAO1	PROTEIN_CODING	0.286748	0.201947	3.56155e-20	4.95543e-19
ENSG00000117479.11	SLC19A2	PROTEIN_CODING	-1.2497	4.41333	5.60595e-05	0.000779571		ENSG00000162755.12	KLHDC9	PROTEIN_CODING	-1.3394	3.5469	3.6085e-20	5.01803e-19
ENSG00000131203.11	IDO1	PROTEIN_CODING	2.0987	2.66143	5.62448e-05	0.000781724		ENSG00000074657.12	ZNF532	PROTEIN_CODING	0.866225	3.90047	3.64926e-20	5.07195e-19
ENSG00000112902.10	SEMA5A	PROTEIN_CODING	-0.806358	1.94937	5.63195e-05	0.000782337		ENSG00000198643.5	FAM3D	PROTEIN_CODING	1.39395	0.964484	3.70614e-20	5.14822e-19
ENSG00000277494.1	GPIHBP1	PROTEIN_CODING	-1.71228	2.12349	5.67925e-05	0.000788054		ENSG00000129422.12	MTUS1	PROTEIN_CODING	-0.949104	4.32593	3.73628e-20	5.18728e-19
ENSG00000116157.5	GPX7	PROTEIN_CODING	0.974208	3.70143	5.67695e-05	0.000788054		ENSG00000166889.13	PATL1	PROTEIN_CODING	0.609776	3.89327	3.74016e-20	5.18986e-19
ENSG00000074054.16	CLASP1	PROTEIN_CODING	0.528962	3.4	5.70191e-05	0.000790423		ENSG00000167491.16	GATAD2A	PROTEIN_CODING	0.521778	4.69097	3.80561e-20	5.27781e-19
ENSG00000102882.10	MAPK3	PROTEIN_CODING	-0.581377	6.7681	5.70249e-05	0.000790423		ENSG00000162545.5	CAMK2N1	PROTEIN_CODING	-1.48515	4.65372	3.839e-20	5.32125e-19
ENSG00000121270.14	ABCC11	PROTEIN_CODING	-2.32291	2.60619	5.72706e-05	0.000793399		ENSG00000124570.16	SERPINB6	PROTEIN_CODING	-0.766121	6.14127	3.88011e-20	5.37532e-19
ENSG00000146918.18	NCAPG2	PROTEIN_CODING	1.04708	3.11413	5.74001e-05	0.000794763		ENSG00000125454.10	SLC25A19	PROTEIN_CODING	0.752472	3.24847	3.9752e-20	5.50135e-19
ENSG00000101003.9	GINS1	PROTEIN_CODING	1.14083	2.36825	5.75348e-05	0.000796199		ENSG00000204219.8	TCEA3	PROTEIN_CODING	-1.13945	5.32251	3.97538e-20	5.50135e-19
ENSG00000259772.5	RP11-16E12.2	LINCRNA	0.260453	0.268889	5.75805e-05	0.0007964		ENSG00000075340.21	ADD2	PROTEIN_CODING	0.771254	0.833599	3.99039e-20	5.51914e-19
ENSG00000205060.9	SLC35B4	PROTEIN_CODING	0.653358	2.54635	5.77262e-05	0.000797985		ENSG00000223784.1	RP11-554I8.2	LINCRNA	0.744724	0.354366	4.00954e-20	5.54264e-19
ENSG00000167747.12	C19ORF48	PROTEIN_CODING	0.809377	4.6881	5.7819e-05	0.000798175		ENSG00000156970.11	BUB1B	PROTEIN_CODING	0.962167	2.66348	4.04824e-20	5.59312e-19
ENSG00000127184.9	COX7C	PROTEIN_CODING	-0.645321	8.94889	5.77964e-05	0.000798175		ENSG00000124107.5	SLPI	PROTEIN_CODING	2.84013	5.08339	4.07029e-20	5.62055e-19
ENSG00000243444.6	PALM2	PROTEIN_CODING	0.82334	0.796349	5.78333e-05	0.000798175		ENSG00000137563.10	GGH	PROTEIN_CODING	1.51975	4.32407	4.08814e-20	5.64216e-19
ENSG00000111906.16	HDDC2	PROTEIN_CODING	0.616245	5.40857	5.79335e-05	0.000799127		ENSG00000149571.9	KIRREL3	PROTEIN_CODING	0.499823	0.578378	4.10267e-20	5.65916e-19
ENSG00000107833.9	NPM3	PROTEIN_CODING	0.808321	5.06698	5.79776e-05	0.000799304		ENSG00000197256.9	KANK2	PROTEIN_CODING	-0.779806	4.67074	4.14961e-20	5.72084e-19
ENSG00000183549.9	ACSM5	PROTEIN_CODING	-0.882755	1.59063	5.81289e-05	0.00080096		ENSG00000173581.6	CCDC106	PROTEIN_CODING	-0.828693	3.5682	4.22727e-20	5.82476e-19
ENSG00000277901.1	RP5-851M4.1	LINCRNA	0.365132	0.356825	5.82717e-05	0.000802066		ENSG00000204248.9	COL11A2	PROTEIN_CODING	0.676498	0.408319	4.23842e-20	5.83699e-19
ENSG00000089101.16	CFAP61	PROTEIN_CODING	-1.01389	1.46095	5.82699e-05	0.000802066		ENSG00000182606.13	TRAK1	PROTEIN_CODING	-0.673772	4.02083	4.27802e-20	5.88837e-19
ENSG00000240972.1	MIF	PROTEIN_CODING	1.02098	6.97508	5.83617e-05	0.000802872		ENSG00000187605.14	TET3	PROTEIN_CODING	0.620994	2.21416	4.35372e-20	5.98934e-19
ENSG00000113163.14	COL4A3BP	PROTEIN_CODING	-0.426151	3.41651	5.84138e-05	0.000803159		ENSG00000142082.13	SIRT3	PROTEIN_CODING	-0.71075	3.87156	4.57619e-20	6.29201e-19
ENSG00000134318.12	ROCK2	PROTEIN_CODING	0.574132	2.91	5.84616e-05	0.000803384		ENSG00000107951.11	MTPAP	PROTEIN_CODING	0.515413	2.93106	4.71306e-20	6.47674e-19
ENSG00000189042.12	ZNF567	PROTEIN_CODING	0.595358	2.75714	5.85552e-05	0.000804239		ENSG00000139180.9	NDUFA9	PROTEIN_CODING	0.615336	6.06206	4.82994e-20	6.63379e-19
ENSG00000273274.1	ZBTB8B	PROTEIN_CODING	0.430755	0.237619	5.85941e-05	0.000804343		ENSG00000251615.3	RP11-774O3.3	LINCRNA	-0.893243	2.14304	4.92331e-20	6.75841e-19
ENSG00000251136.7	RP11-37B2.1	LINCRNA	0.765245	3.40222	5.87336e-05	0.000805608		ENSG00000164985.13	PSIP1	PROTEIN_CODING	0.916107	4.44265	4.96936e-20	6.81797e-19
ENSG00000250742.1	RP11-834C11.4	LINCRNA	-1.16372	3.17	5.87492e-05	0.000805608		ENSG00000280719.1	LINC01452	LINCRNA	0.034148	0.148584	5.18767e-20	7.11368e-19
ENSG00000078237.5	C12ORF5	PROTEIN_CODING	0.933585	3.1546	5.90039e-05	0.00080867		ENSG00000120088.13	CRHR1	PROTEIN_CODING	0.632106	0.473953	5.233e-20	7.17201e-19
ENSG00000143924.17	EML4	PROTEIN_CODING	0.568736	4.10254	5.92104e-05	0.000811066		ENSG00000050748.16	MAPK9	PROTEIN_CODING	-0.665016	4.31088	5.24455e-20	7.184e-19
ENSG00000119737.5	GPR75	PROTEIN_CODING	0.572019	1.16778	5.9259e-05	0.000811297		ENSG00000122008.14	POLK	PROTEIN_CODING	-0.610555	2.74853	5.33689e-20	7.30658e-19
ENSG00000168556.6	ING2	PROTEIN_CODING	-0.577113	3.50651	5.94119e-05	0.000812808		ENSG00000141977.8	CIB3	PROTEIN_CODING	-0.849267	0.970383	5.51752e-20	7.54984e-19
ENSG00000007944.13	MYLIP	PROTEIN_CODING	-0.914906	4.25968	5.94328e-05	0.000812808		ENSG00000236145.1	AC079988.3	LINCRNA	0.0597753	0.153097	5.62285e-20	7.68986e-19
ENSG00000170779.10	CDCA4	PROTEIN_CODING	0.79917	3.12968	5.9636e-05	0.000814915		ENSG00000170775.2	GPR37	PROTEIN_CODING	0.801185	1.2885	5.63567e-20	7.70328e-19
ENSG00000146411.5	SLC2A12	PROTEIN_CODING	0.796604	0.839841	5.96504e-05	0.000814915		ENSG00000109919.8	MTCH2	PROTEIN_CODING	0.649554	6.14147	5.86241e-20	8.00895e-19
ENSG00000137842.5	TMEM62	PROTEIN_CODING	-0.762491	4.57746	5.97641e-05	0.000816033		ENSG00000008517.15	IL32	PROTEIN_CODING	1.43114	5.23681	5.90137e-20	8.05787e-19
ENSG00000273209.1	RP11-107N15.1	LINCRNA	0.662736	0.77746	5.98397e-05	0.000816631		ENSG00000141349.7	G6PC3	PROTEIN_CODING	-0.835213	6.13032	5.9743e-20	8.1531e-19
ENSG00000171552.11	BCL2L1	PROTEIN_CODING	-0.576509	5.33	6.00802e-05	0.000818766		ENSG00000196466.9	ZNF799	PROTEIN_CODING	-0.553988	1.9236	5.98691e-20	8.16596e-19
ENSG00000127554.12	GFER	PROTEIN_CODING	-0.682377	4.55206	6.00921e-05	0.000818766		ENSG00000136122.14	BORA	PROTEIN_CODING	0.657709	2.06496	6.02145e-20	8.20871e-19
ENSG00000112981.4	NME5	PROTEIN_CODING	-1.41509	3.04048	6.00321e-05	0.000818766		ENSG00000169607.11	CKAP2L	PROTEIN_CODING	0.896188	1.91652	6.04464e-20	8.23594e-19
ENSG00000103647.11	CORO2B	PROTEIN_CODING	-0.979906	1.70937	6.06083e-05	0.000825361		ENSG00000187266.12	EPOR	PROTEIN_CODING	-0.658711	1.89732	6.26089e-20	8.52605e-19
ENSG00000139330.5	KERA	PROTEIN_CODING	-1.01721	1.14175	6.09403e-05	0.000829442		ENSG00000166974.11	MAPRE2	PROTEIN_CODING	0.855171	3.3349	6.32376e-20	8.6071e-19
ENSG00000100418.7	DESI1	PROTEIN_CODING	0.643283	5.21683	6.12209e-05	0.000832819		ENSG00000127081.12	ZNF484	PROTEIN_CODING	-0.448446	1.38732	6.56951e-20	8.93684e-19
ENSG00000100888.11	CHD8	PROTEIN_CODING	-0.444528	5.58397	6.14459e-05	0.000835437		ENSG00000185519.8	FAM131C	PROTEIN_CODING	0.436351	0.4	6.76449e-20	9.19311e-19
ENSG00000112249.12	ASCC3	PROTEIN_CODING	0.561528	3.9846	6.1511e-05	0.000835878		ENSG00000165621.7	OXGR1	PROTEIN_CODING	0.801397	0.640678	6.76507e-20	9.19311e-19
ENSG00000170624.12	SGCD	PROTEIN_CODING	-0.869132	1.95317	6.17651e-05	0.000838886		ENSG00000156968.8	MPV17L	PROTEIN_CODING	-0.942634	1.37737	6.86242e-20	9.32045e-19
ENSG00000185721.10	DRG1	PROTEIN_CODING	0.570585	5.87698	6.20887e-05	0.000842834		ENSG00000225982.1	RP11-538D16.3	LINCRNA	0.151185	0.238112	6.90337e-20	9.3711e-19
ENSG00000133119.11	RFC3	PROTEIN_CODING	0.749226	3.1427	6.23236e-05	0.000845575		ENSG00000196090.11	PTPRT	PROTEIN_CODING	-1.71502	1.96159	7.00345e-20	9.50192e-19
ENSG00000108559.10	NUP88	PROTEIN_CODING	0.583189	5.55238	6.24241e-05	0.000846491		ENSG00000081052.11	COL4A4	PROTEIN_CODING	0.364396	0.457375	7.08142e-20	9.60263e-19
ENSG00000113296.13	THBS4	PROTEIN_CODING	-2.1574	4.73095	6.249e-05	0.000846936		ENSG00000103227.17	LMF1	PROTEIN_CODING	-0.730564	3.57696	7.16228e-20	9.70714e-19
ENSG00000090520.9	DNAJB11	PROTEIN_CODING	0.612226	6.13095	6.26503e-05	0.000848659		ENSG00000155846.15	PPARGC1B	PROTEIN_CODING	0.38219	0.710944	7.25172e-20	9.82317e-19
ENSG00000075391.15	RASAL2	PROTEIN_CODING	0.725075	2.49302	6.27358e-05	0.000849369		ENSG00000198947.13	DMD	PROTEIN_CODING	1.12352	1.8492	7.30735e-20	9.89329e-19
ENSG00000163029.14	SMC6	PROTEIN_CODING	0.635736	3.54317	6.3022e-05	0.000852794		ENSG00000189241.6	TSPYL1	PROTEIN_CODING	-0.65389	5.17699	7.39908e-20	1.00122e-18
ENSG00000136522.12	MRPL47	PROTEIN_CODING	0.603925	4.85794	6.30741e-05	0.000853048		ENSG00000187097.11	ENTPD5	PROTEIN_CODING	-1.18344	3.34855	7.58002e-20	1.02516e-18
ENSG00000185442.11	FAM174B	PROTEIN_CODING	-1.08187	4.70714	6.31457e-05	0.000853116		ENSG00000174233.10	ADCY6	PROTEIN_CODING	-0.801885	4.04177	7.60334e-20	1.02777e-18
ENSG00000112964.12	GHR	PROTEIN_CODING	-1.18857	2.2219	6.31221e-05	0.000853116		ENSG00000164144.13	ARFIP1	PROTEIN_CODING	-0.531892	4.31785	7.63552e-20	1.03158e-18
ENSG00000198932.11	GPRASP1	PROTEIN_CODING	-0.809887	2.17333	6.33506e-05	0.000855433		ENSG00000140829.10	DHX38	PROTEIN_CODING	0.538295	4.03174	7.85526e-20	1.06071e-18
ENSG00000166828.2	SCNN1G	PROTEIN_CODING	1.31772	1.22444	6.34451e-05	0.000856258		ENSG00000140443.12	IGF1R	PROTEIN_CODING	-1.47662	4.02513	7.92882e-20	1.07008e-18
ENSG00000255553.1	RP11-810P12.5	LINCRNA	0.0808302	0.16	6.39831e-05	0.00086261		ENSG00000232233.1	RP11-573D15.2	LINCRNA	0.0714961	0.177404	7.95551e-20	1.07311e-18
ENSG00000188647.11	PTAR1	PROTEIN_CODING	0.526358	2.75619	6.39829e-05	0.00086261		ENSG00000162368.12	CMPK1	PROTEIN_CODING	0.517797	5.75313	7.99525e-20	1.07791e-18
ENSG00000128602.8	SMO	PROTEIN_CODING	0.977377	3.31476	6.42418e-05	0.000865643		ENSG00000166965.11	RCCD1	PROTEIN_CODING	0.728584	2.67139	8.13924e-20	1.09674e-18
ENSG00000189051.5	RNF222	PROTEIN_CODING	0.211113	0.205397	6.45509e-05	0.000869351		ENSG00000151413.15	NUBPL	PROTEIN_CODING	-0.632823	2.84088	8.20676e-20	1.10526e-18
ENSG00000154640.13	BTG3	PROTEIN_CODING	0.870528	3.96365	6.47923e-05	0.000872143		ENSG00000157703.14	SVOPL	PROTEIN_CODING	0.854088	0.999292	8.21666e-20	1.10568e-18
ENSG00000164430.14	MB21D1	PROTEIN_CODING	0.685264	1.92651	6.48739e-05	0.000872784		ENSG00000140263.12	SORD	PROTEIN_CODING	-1.19868	4.30118	8.2185e-20	1.10568e-18
ENSG00000102554.12	KLF5	PROTEIN_CODING	2.18258	4.27286	6.51688e-05	0.000875832		ENSG00000271367.1	RP3-483K16.4	LINCRNA	-1.03047	1.34024	8.27742e-20	1.11244e-18
ENSG00000134308.12	YWHAQ	PROTEIN_CODING	0.545717	7.2119	6.51346e-05	0.000875832		ENSG00000118418.13	HMGN3	PROTEIN_CODING	0.738722	5.79593	8.27738e-20	1.11244e-18
ENSG00000135119.13	RNFT2	PROTEIN_CODING	0.82866	1.64587	6.54081e-05	0.000878587		ENSG00000068489.11	PRR11	PROTEIN_CODING	1.28961	2.6954	8.40421e-20	1.12889e-18
ENSG00000104147.7	OIP5	PROTEIN_CODING	0.918943	1.63492	6.54487e-05	0.000878671		ENSG00000203780.9	FANK1	PROTEIN_CODING	-1.13643	2.86097	8.42639e-20	1.13127e-18
ENSG00000146858.7	ZC3HAV1L	PROTEIN_CODING	0.85734	1.54175	6.55311e-05	0.000879318		ENSG00000254290.1	RP11-150O12.3	LINCRNA	-0.643128	0.73177	8.49303e-20	1.13962e-18
ENSG00000278668.1	RP11-227G15.11	LINCRNA	-0.57083	1.15222	6.56416e-05	0.00088034		ENSG00000090889.11	KIF4A	PROTEIN_CODING	1.0538	2.63729	8.94953e-20	1.20025e-18
ENSG00000104808.6	DHDH	PROTEIN_CODING	0.810245	1.03937	6.57256e-05	0.000881005		ENSG00000169047.5	IRS1	PROTEIN_CODING	-1.14088	3.03174	9.53526e-20	1.27813e-18
ENSG00000113108.16	APBB3	PROTEIN_CODING	-0.646679	5.42603	6.59615e-05	0.000883704		ENSG00000175274.17	TP53I11	PROTEIN_CODING	-0.867569	5.90472	9.71713e-20	1.30183e-18
ENSG00000257135.4	RP11-320M2.1	LINCRNA	0.416925	0.688254	6.63725e-05	0.000888746		ENSG00000070756.12	PABPC1	PROTEIN_CODING	0.927292	10.1027	9.79225e-20	1.31121e-18
ENSG00000132570.13	PCBD2	PROTEIN_CODING	-0.613283	3.00794	6.65061e-05	0.000889606		ENSG00000166575.15	TMEM135	PROTEIN_CODING	-1.06277	4.42106	9.9375e-20	1.32996e-18
ENSG00000137073.19	UBAP2	PROTEIN_CODING	0.567585	4.05651	6.64929e-05	0.000889606		ENSG00000112280.14	COL9A1	PROTEIN_CODING	0.664556	0.374189	1.00965e-19	1.35053e-18
ENSG00000204410.13	MSH5	PROTEIN_CODING	0.619	2.69825	6.6615e-05	0.000890598		ENSG00000160445.9	ZER1	PROTEIN_CODING	-0.458604	4.27838	1.01349e-19	1.35497e-18
ENSG00000133422.11	MORC2	PROTEIN_CODING	0.466434	4.7846	6.68556e-05	0.000893349		ENSG00000273004.1	GS1-279B7.2	LINCRNA	0.216789	0.496844	1.0142e-19	1.35521e-18
ENSG00000205143.2	ARID3C	PROTEIN_CODING	0.262283	0.266349	6.72174e-05	0.000897566		ENSG00000176381.5	PRR18	PROTEIN_CODING	0.240571	0.242979	1.03029e-19	1.37599e-18
ENSG00000166164.14	BRD7	PROTEIN_CODING	0.511868	5.23238	6.72413e-05	0.000897566		ENSG00000105131.6	EPHX3	PROTEIN_CODING	0.834617	0.621622	1.03481e-19	1.38131e-18
ENSG00000230873.7	STMND1	PROTEIN_CODING	-1.9376	2.31905	6.76326e-05	0.000902319		ENSG00000198901.12	PRC1	PROTEIN_CODING	1.16064	4.79968	1.07e-19	1.42753e-18
ENSG00000116750.12	UCHL5	PROTEIN_CODING	0.710415	4.57635	6.77787e-05	0.000903799		ENSG00000136270.12	TBRG4	PROTEIN_CODING	0.550933	4.84678	1.07072e-19	1.42776e-18
ENSG00000120833.12	SOCS2	PROTEIN_CODING	-1.66868	4.30381	6.7825e-05	0.000903945		ENSG00000061987.13	MON2	PROTEIN_CODING	-0.509048	3.599	1.07544e-19	1.43331e-18
ENSG00000072274.11	TFRC	PROTEIN_CODING	1.30492	4.88921	6.83185e-05	0.000910049		ENSG00000188883.4	KLRG2	PROTEIN_CODING	1.16694	1.45522	1.1072e-19	1.47487e-18
ENSG00000172260.12	NEGR1	PROTEIN_CODING	-1.28992	2.34317	6.8505e-05	0.00091206		ENSG00000152953.11	STK32B	PROTEIN_CODING	-1.47225	2.01678	1.11734e-19	1.4876e-18
ENSG00000166407.12	LMO1	PROTEIN_CODING	0.948755	0.479841	6.85742e-05	0.000912507		ENSG00000133808.4	MICALCL	PROTEIN_CODING	-0.921228	1.52923	1.12766e-19	1.50056e-18
ENSG00000116985.9	BMP8B	PROTEIN_CODING	0.609057	1.01762	6.8707e-05	0.0009138		ENSG00000164241.12	C5ORF63	PROTEIN_CODING	-0.835819	2.19522	1.14307e-19	1.52028e-18
ENSG00000174442.10	ZWILCH	PROTEIN_CODING	0.764245	3.76206	6.93119e-05	0.000921366		ENSG00000136628.16	EPRS	PROTEIN_CODING	0.654194	5.94056	1.14479e-19	1.52177e-18
ENSG00000049540.15	ELN	PROTEIN_CODING	-1.89425	5.49857	6.93858e-05	0.000921871		ENSG00000186409.13	CCDC30	PROTEIN_CODING	-0.675419	1.81861	1.15257e-19	1.53132e-18
ENSG00000060237.15	WNK1	PROTEIN_CODING	0.788434	6.69571	6.94405e-05	0.00092212		ENSG00000179270.6	C2ORF71	PROTEIN_CODING	0.0785044	0.162537	1.16436e-19	1.54619e-18
ENSG00000135547.7	HEY2	PROTEIN_CODING	1.49092	2.25873	6.96849e-05	0.000924885		ENSG00000212719.9	C17ORF51	PROTEIN_CODING	0.454848	0.892714	1.18429e-19	1.57184e-18
ENSG00000204219.8	TCEA3	PROTEIN_CODING	-1.25475	5.35159	6.97865e-05	0.000925755		ENSG00000187045.15	TMPRSS6	PROTEIN_CODING	-1.30762	1.34032	1.23894e-19	1.6431e-18
ENSG00000163806.14	SPDYA	PROTEIN_CODING	0.269434	0.473333	6.99029e-05	0.000926819		ENSG00000149930.16	TAOK2	PROTEIN_CODING	-0.496395	4.14991	1.23927e-19	1.6431e-18
ENSG00000159527.3	PGLYRP3	PROTEIN_CODING	0.273698	0.191746	7.00731e-05	0.000928595		ENSG00000039139.9	DNAH5	PROTEIN_CODING	-0.700547	1.11826	1.28909e-19	1.70828e-18
ENSG00000185028.3	LRRC14B	PROTEIN_CODING	0.777113	0.475238	7.06324e-05	0.000935523		ENSG00000135828.10	RNASEL	PROTEIN_CODING	-0.61241	2.39265	1.31112e-19	1.73657e-18
ENSG00000174080.9	CTSF	PROTEIN_CODING	-0.884453	5.67206	7.07352e-05	0.000936401		ENSG00000116062.13	MSH6	PROTEIN_CODING	0.61361	4.45124	1.32499e-19	1.75404e-18
ENSG00000197763.11	TXNRD3	PROTEIN_CODING	0.531321	2.76302	7.09956e-05	0.000939362		ENSG00000138036.17	DYNC2LI1	PROTEIN_CODING	-0.569142	4.20233	1.38458e-19	1.83197e-18
ENSG00000038295.6	TLL1	PROTEIN_CODING	-0.528434	1.03556	7.12449e-05	0.000942175		ENSG00000163032.10	VSNL1	PROTEIN_CODING	1.31465	2.06861	1.38752e-19	1.83491e-18
ENSG00000175348.9	TMEM9B	PROTEIN_CODING	-0.53917	5.16159	7.12884e-05	0.000942265		ENSG00000163006.10	CCDC138	PROTEIN_CODING	0.589297	1.8495	1.38939e-19	1.83644e-18
ENSG00000175040.5	CHST2	PROTEIN_CODING	0.876887	1.6373	7.14537e-05	0.000943962		ENSG00000196371.3	FUT4	PROTEIN_CODING	0.475913	1.1872	1.43039e-19	1.88966e-18
ENSG00000140153.16	WDR20	PROTEIN_CODING	-0.416528	3.76841	7.17268e-05	0.000947082		ENSG00000113597.16	TRAPPC13	PROTEIN_CODING	-0.512267	3.53378	1.43851e-19	1.89941e-18
ENSG00000007402.10	CACNA2D2	PROTEIN_CODING	-1.23194	1.7454	7.1905e-05	0.000948946		ENSG00000101003.9	GINS1	PROTEIN_CODING	0.914869	2.56909	1.44565e-19	1.90786e-18
ENSG00000143786.6	CNIH3	PROTEIN_CODING	-0.92017	2.83111	7.19835e-05	0.000949494		ENSG00000263020.4	CSNK2B-LY6G5B-562	PROTEIN_CODING	0.206376	0.42708	1.46821e-19	1.93664e-18
ENSG00000102401.18	ARMCX3	PROTEIN_CODING	-0.474377	5.19508	7.21557e-05	0.000950297		ENSG00000054523.15	KIF1B	PROTEIN_CODING	0.630792	3.03103	1.47769e-19	1.94786e-18
ENSG00000172244.7	C5ORF34	PROTEIN_CODING	0.631396	1.72683	7.21513e-05	0.000950297		ENSG00000100300.16	TSPO	PROTEIN_CODING	0.844575	6.76499	1.47824e-19	1.94786e-18
ENSG00000011021.20	CLCN6	PROTEIN_CODING	-0.397943	3.27778	7.21458e-05	0.000950297		ENSG00000115816.12	CEBPZ	PROTEIN_CODING	0.469088	4.80206	1.49159e-19	1.96444e-18
ENSG00000176809.9	LRRC37A3	PROTEIN_CODING	-1.11838	2.67286	7.22806e-05	0.000951454		ENSG00000096093.13	EFHC1	PROTEIN_CODING	-0.723732	2.61003	1.52415e-19	2.00628e-18
ENSG00000114346.12	ECT2	PROTEIN_CODING	1.32755	3.83317	7.23908e-05	0.000952414		ENSG00000147872.8	PLIN2	PROTEIN_CODING	1.08524	4.76274	1.53301e-19	2.01692e-18
ENSG00000153898.11	MCOLN2	PROTEIN_CODING	1.17025	2.51651	7.27253e-05	0.000956325		ENSG00000127419.15	TMEM175	PROTEIN_CODING	-0.609764	4.08363	1.54204e-19	2.02775e-18
ENSG00000153832.10	FBXO36	PROTEIN_CODING	-0.716849	1.79206	7.28994e-05	0.000958122		ENSG00000229676.2	ZNF492	PROTEIN_CODING	0.321484	0.370944	1.54551e-19	2.03127e-18
ENSG00000167491.16	GATAD2A	PROTEIN_CODING	0.584736	4.71508	7.30917e-05	0.000960158		ENSG00000170935.6	NCBP2L	PROTEIN_CODING	-0.368188	0.463304	1.58188e-19	2.07801e-18
ENSG00000178752.14	FAM132B	PROTEIN_CODING	0.649283	0.677778	7.32376e-05	0.000961582		ENSG00000250565.5	ATP6V1E2	PROTEIN_CODING	0.734902	2.52413	1.59555e-19	2.0949e-18
ENSG00000057019.14	DCBLD2	PROTEIN_CODING	0.667472	3.09048	7.33228e-05	0.000962206		ENSG00000140379.7	BCL2A1	PROTEIN_CODING	1.33841	2.13153	1.61165e-19	2.11496e-18
ENSG00000049130.12	KITLG	PROTEIN_CODING	-1.14415	3.39254	7.36284e-05	0.000965326		ENSG00000104856.12	RELB	PROTEIN_CODING	0.86918	3.51737	1.63184e-19	2.14034e-18
ENSG00000153157.11	SYCP2L	PROTEIN_CODING	1.193	1.63937	7.36358e-05	0.000965326		ENSG00000171385.8	KCND3	PROTEIN_CODING	-1.2823	1.72906	1.69177e-19	2.21782e-18
ENSG00000175054.13	ATR	PROTEIN_CODING	0.450226	4.58524	7.37897e-05	0.000966354		ENSG00000170011.12	MYRIP	PROTEIN_CODING	-0.71205	1.01481	1.69784e-19	2.22464e-18
ENSG00000160862.11	AZGP1	PROTEIN_CODING	-2.22589	8.40857	7.37828e-05	0.000966354		ENSG00000102287.15	GABRE	PROTEIN_CODING	1.2324	1.35555	1.79945e-19	2.35658e-18
ENSG00000114993.14	RTKN	PROTEIN_CODING	0.78117	5.13683	7.39955e-05	0.000968193		ENSG00000227057.6	WDR46	PROTEIN_CODING	0.478415	4.01696	1.87049e-19	2.44835e-18
ENSG00000177679.15	SRRM3	PROTEIN_CODING	-0.791811	1.63413	7.40056e-05	0.000968193		ENSG00000180318.3	ALX1	PROTEIN_CODING	0.394236	0.266755	1.87975e-19	2.45922e-18
ENSG00000100401.18	RANGAP1	PROTEIN_CODING	0.750151	5.02492	7.42329e-05	0.000970671		ENSG00000090013.8	BLVRB	PROTEIN_CODING	-1.05224	6.36838	1.88197e-19	2.46087e-18
ENSG00000142694.6	EVA1B	PROTEIN_CODING	-1.30396	4.34698	7.43286e-05	0.000971427		ENSG00000225156.2	AC012354.6	LINCRNA	0.0595056	0.156401	1.90859e-19	2.4944e-18
ENSG00000115364.12	MRPL19	PROTEIN_CODING	0.623906	4.50413	7.47049e-05	0.000975847		ENSG00000112357.11	PEX7	PROTEIN_CODING	-0.676234	3.42	1.97037e-19	2.57384e-18
ENSG00000178074.5	C2ORF69	PROTEIN_CODING	0.416849	2.71032	7.48483e-05	0.000977223		ENSG00000205250.7	E2F4	PROTEIN_CODING	0.494108	4.43162	1.98939e-19	2.59735e-18
ENSG00000236106.1	AC010729.2	LINCRNA	0.0336604	0.149683	7.50127e-05	0.00097887		ENSG00000226816.2	AC005082.12	LINCRNA	0.410373	0.460914	2.0023e-19	2.61288e-18
ENSG00000074803.16	SLC12A1	PROTEIN_CODING	0.89066	0.535714	7.50853e-05	0.000979319		ENSG00000108187.14	PBLD	PROTEIN_CODING	-0.650003	2.18035	2.01097e-19	2.62286e-18
ENSG00000204392.9	LSM2	PROTEIN_CODING	0.518396	2.37889	7.55435e-05	0.000984233		ENSG00000243629.1	LINC00880	LINCRNA	0.135421	0.202773	2.02507e-19	2.6399e-18
ENSG00000242114.4	MTFP1	PROTEIN_CODING	0.914566	2.8446	7.55319e-05	0.000984233		ENSG00000105514.6	RAB3D	PROTEIN_CODING	-0.865902	4.19177	2.08575e-19	2.71762e-18
ENSG00000131669.8	NINJ1	PROTEIN_CODING	-0.854868	5.97317	7.55844e-05	0.000984233		ENSG00000054277.11	OPN3	PROTEIN_CODING	1.01972	3.75204	2.0871e-19	2.718e-18
ENSG00000154760.12	SLFN13	PROTEIN_CODING	1.17057	2.74524	7.56157e-05	0.000984233		ENSG00000165672.6	PRDX3	PROTEIN_CODING	-0.623353	6.68699	2.11451e-19	2.7523e-18
ENSG00000243667.5	WDR92	PROTEIN_CODING	0.524585	3.14968	7.5707e-05	0.000984922		ENSG00000145780.7	FEM1C	PROTEIN_CODING	-0.582804	3.01575	2.15802e-19	2.80751e-18
ENSG00000139644.11	TMBIM6	PROTEIN_CODING	-0.429	8.4519	7.59463e-05	0.000987534		ENSG00000187801.13	ZFP69B	PROTEIN_CODING	0.460372	1.27109	2.21705e-19	2.88283e-18
ENSG00000144712.10	CAND2	PROTEIN_CODING	0.605717	1.05143	7.64346e-05	0.000992001		ENSG00000135763.8	URB2	PROTEIN_CODING	0.553961	2.49363	2.22926e-19	2.89724e-18
ENSG00000101213.6	PTK6	PROTEIN_CODING	-1.33777	2.50143	7.6397e-05	0.000992001		ENSG00000109674.3	NEIL3	PROTEIN_CODING	0.682139	1.22499	2.28267e-19	2.96516e-18
ENSG00000197415.10	VEPH1	PROTEIN_CODING	0.946189	1.86	7.64448e-05	0.000992001		ENSG00000170088.12	TMEM192	PROTEIN_CODING	-0.735368	3.29271	2.28734e-19	2.96965e-18
ENSG00000198556.12	ZNF789	PROTEIN_CODING	0.471792	4.0381	7.63994e-05	0.000992001		ENSG00000100156.9	SLC16A8	PROTEIN_CODING	0.55759	0.737493	2.28844e-19	2.96965e-18
ENSG00000099260.9	PALMD	PROTEIN_CODING	-1.43447	4.14778	7.64895e-05	0.00099208		ENSG00000273032.1	DGCR9	LINCRNA	0.316849	0.360531	2.31068e-19	2.99698e-18
ENSG00000117036.10	ETV3	PROTEIN_CODING	0.596774	3.39095	7.6709e-05	0.000994056		ENSG00000057608.15	GDI2	PROTEIN_CODING	0.553526	7.17206	2.35327e-19	3.05068e-18
ENSG00000154451.13	GBP5	PROTEIN_CODING	1.95881	3.55111	7.68746e-05	0.000994056		ENSG00000126453.8	BCL2L12	PROTEIN_CODING	0.813166	4.09201	2.46747e-19	3.19711e-18
ENSG00000090889.11	KIF4A	PROTEIN_CODING	1.24253	1.7627	7.68301e-05	0.000994056		ENSG00000102547.17	CAB39L	PROTEIN_CODING	-0.904542	3.46398	2.49547e-19	3.23175e-18
ENSG00000136155.15	SCEL	PROTEIN_CODING	0.481906	0.301587	7.67229e-05	0.000994056		ENSG00000121380.11	BCL2L14	PROTEIN_CODING	0.530764	0.458791	2.49988e-19	3.23583e-18
ENSG00000136546.12	SCN7A	PROTEIN_CODING	-0.811321	0.90254	7.68313e-05	0.000994056		ENSG00000182674.5	KCNB2	PROTEIN_CODING	0.2706	0.24118	2.61465e-19	3.38268e-18
ENSG00000065054.12	SLC9A3R2	PROTEIN_CODING	-0.947208	5.98286	7.68578e-05	0.000994056		ENSG00000110880.9	CORO1C	PROTEIN_CODING	0.639371	4.77947	2.62327e-19	3.39211e-18
ENSG00000198718.11	FAM179B	PROTEIN_CODING	-0.645566	3.7981	7.71372e-05	0.000996949		ENSG00000081177.17	EXD2	PROTEIN_CODING	-0.54994	3.79345	2.63125e-19	3.40072e-18
ENSG00000247077.5	PGAM5	PROTEIN_CODING	0.670415	3.86	7.77577e-05	0.00100446		ENSG00000250742.1	RP11-834C11.4	LINCRNA	-0.981956	3.02499	2.6564e-19	3.43149e-18
ENSG00000178882.12	FAM101A	PROTEIN_CODING	1.45521	1.81778	7.7937e-05	0.00100627		ENSG00000065054.12	SLC9A3R2	PROTEIN_CODING	-0.989869	6.02587	2.65776e-19	3.43153e-18
ENSG00000100234.11	TIMP3	PROTEIN_CODING	-1.2586	7.19683	7.80079e-05	0.00100668		ENSG00000255774.1	AP000439.3	LINCRNA	-1.56749	1.56174	2.66238e-19	3.43575e-18
ENSG00000186665.8	C17ORF58	PROTEIN_CODING	-1.04185	3.86048	7.81007e-05	0.00100737		ENSG00000117016.8	RIMS3	PROTEIN_CODING	0.594177	0.98295	2.69579e-19	3.47712e-18
ENSG00000128191.12	DGCR8	PROTEIN_CODING	0.438113	4.68143	7.8574e-05	0.00101246		ENSG00000166396.11	SERPINB7	PROTEIN_CODING	0.958433	0.648525	2.7047e-19	3.48686e-18
ENSG00000162458.11	FBLIM1	PROTEIN_CODING	1.00902	5.06714	7.85547e-05	0.00101246		ENSG00000013810.17	TACC3	PROTEIN_CODING	0.991534	4.17162	2.71382e-19	3.49686e-18
ENSG00000125726.9	CD70	PROTEIN_CODING	0.586491	0.784603	7.86537e-05	0.00101297		ENSG00000159147.16	DONSON	PROTEIN_CODING	0.792996	3.68416	2.72933e-19	3.51507e-18
ENSG00000162639.14	HENMT1	PROTEIN_CODING	0.961358	3.34524	7.8954e-05	0.00101602		ENSG00000237857.2	RP11-435O5.2	LINCRNA	0.485983	0.860029	2.77993e-19	3.57845e-18
ENSG00000186442.7	KRT3	PROTEIN_CODING	0.0923396	0.160317	7.89694e-05	0.00101602		ENSG00000132010.14	ZNF20	PROTEIN_CODING	-0.55037	1.82012	2.8272e-19	3.63747e-18
ENSG00000263257.1	RP11-65J21.4	LINCRNA	0.121245	0.18	7.90296e-05	0.00101628		ENSG00000115464.13	USP34	PROTEIN_CODING	0.404904	5.0872	2.85581e-19	3.67243e-18
ENSG00000134551.11	PRH2	PROTEIN_CODING	0.0776792	0.163651	7.91286e-05	0.00101704		ENSG00000005884.16	ITGA3	PROTEIN_CODING	-1.07636	4.40265	2.88009e-19	3.70179e-18
ENSG00000271888.1	RP11-560J1.2	LINCRNA	0.425226	0.63127	7.99598e-05	0.00102721		ENSG00000160310.15	PRMT2	PROTEIN_CODING	0.517231	5.57696	2.92793e-19	3.7614e-18
ENSG00000167740.8	CYB5D2	PROTEIN_CODING	-0.817547	3.85778	8.01993e-05	0.00102977		ENSG00000130294.13	KIF1A	PROTEIN_CODING	1.36484	0.926726	2.96487e-19	3.80694e-18
ENSG00000256806.3	C17ORF100	LINCRNA	0.551321	1.46619	8.02762e-05	0.00103024		ENSG00000144231.9	POLR2D	PROTEIN_CODING	0.537173	3.77661	2.97288e-19	3.81532e-18
[truncated: 23,632 more rows]
