# Supplementary material for: Consensus Analysis of Whole Transcriptome Profiles from Two Breast Cancer Patient Cohorts Reveals Long Non-Coding RNAs Associated with Intrinsic Subtype and the Tumour Microenvironment
Source: PLoS One. 2016 Sep 29;11(9):e0163238. doi: 10.1371/journal.pone.0163238 (PMC5042460; doi:10.1371/journal.pone.0163238)
Supplement: S6 Table — (XLSX) [file pone.0163238.s009.xlsx]

## Sheet: Table S6
Table S6. Differential expression and correlation analyses across nearest neighbours of consensus lncRNA basal-like markers.
LncRNA						Nearest gene
Ensembl ID	Gene symbol	Chr	Start	Stop	Strand	Ensembl ID	Gene symbol	Chr	Start	Stop	Strand	Distance between start sites1	Differential expression (Basal-like vs Other)			r (lncRNA vs nearest gene)			Rank of correlation in breast cancer (all samples)	No. of cancer types where correlation ranked in top 100
													log2FC	p-value	Adjusted p-value	Other (271 samples)	Basal-like (68)	All (349)
ENSG00000261175	CTD-2015G9.2	16	86722091	86741059	+	ENSG00000176678	FOXL1	16	86576368	86582160	+	-145723	0.753678	2.49943e-42	2.84701e-40	0.26*	0.50*	0.73*	29	4/10
						ENSG00000103264	FBXO31	16	87326987	87392142	-	670051	0.0984719	0.0656608	0.105347	0.159	0.28	0.18	3749	0
ENSG00000179066	CTD-2527I21.15	19	35105969	35107318	+	ENSG00000089356	FXYD3	19	35115879	35124324	+	9910	-0.778724	8.22752e-07	2.9311e-06	0.0653	0.52*	-0.02	6772	8/14
						ENSG00000105707	HPN	19	35040506	35066571	+	-65463	-1.83736	3.06877e-21	4.67595e-20	-0.0117	0.11	-0.35	15226	2/14
ENSG00000224853	LINC00393	13	73413473	73648253	-	ENSG00000118922	KLF12	13	73686089	74133905	-	-485652	0.0931631	0.171994	0.247283	0.0291	0.18	0.12	5592	0
						ENSG00000102554	KLF5	13	73054976	73077542	+	593277	1.73266	1.0685e-30	3.89539e-29	0.0826	0.26	0.45*	75	3/9
ENSG00000231817	LINC01198	13	46455135	46486506	-	ENSG00000136167	LCP1	13	46125920	46211871	-	274635	0.58265	2.11001e-05	6.28295e-05	0.0585	0.21	0.25	3106	0
						ENSG00000139684	ESD	13	46771256	46797232	-	-310726	-0.0318673	0.604589	0.701005	0.116	0.37	0.13	6479	0
ENSG00000248538	RP11-10A14.5	8	9189011	9202854	+	ENSG00000173273	TNKS	8	9555914	9782346	+	366903	0.00243868	0.699043	0.778169	-0.0163	-0.09	-0.02	-	-
						ENSG00000173281	PPP1R3B	8	9136255	9151574	-	-37437	-0.157109	0.134868	0.199835	-0.0633	0.29	-0.03	7937	10/19
ENSG00000258910	RP11-19E11.1	2	118833700	118835110	-	ENSG00000163064	EN1	2	118842171	118847678	-	-12568	3.01195	8.03817e-71	6.24274e-68	0.52*	0.80*	0.90*	1	9/11
						ENSG00000125629	INSIG2	2	118088452	118110997	+	746658	-0.0553533	0.41264	0.518003	-0.00594	0.01	-0.04	10883	0
1 Relative to start site of lncRNA
* p<0.0001
