# Supplementary material for: Consensus Analysis of Whole Transcriptome Profiles from Two Breast Cancer Patient Cohorts Reveals Long Non-Coding RNAs Associated with Intrinsic Subtype and the Tumour Microenvironment
Source: PLoS One. 2016 Sep 29;11(9):e0163238. doi: 10.1371/journal.pone.0163238 (PMC5042460; doi:10.1371/journal.pone.0163238)
Supplement: S7 Table — (XLSX) [file pone.0163238.s010.xlsx]

## Sheet: Table S7
Table S7. Rank of correlation between each lncRNA basal-like marker and its nearest neighbours across cancer types.
(a) RP11-19E11.1				(b) LINC00393				(c) CTD-2015G9.2				(d) RP11-10A14.5				(e) CTD-2527I21.15				(f) LINC01198
Cancer type	EN1	INSIG2		Cancer type	KLF12	KLF5		Cancer type	FOXL1	FBXO31		Cancer type	PPP1R3B	TNKS		Cancer type	FXYD3	HPN		Cancer type	LCP1	ESD
CESC	1	3721		LUSC	3806	14		PAAD	1	16110		LUSC	1	NA		LUSC	1	8936		TGCT	3384	15918
KICH	1	4813		BRCA	5592	75		CESC	6	4982		STAD	1	NA		STAD	1	2028		UCS	2337	15846
SARC	1	2342		CESC	1732	89		BRCA	29	3749		PAAD	6	NA		UCEC	1	1657		SARC	10936	6068
GBM	1	8126		UCEC	5460	120		ESCA	32	8120		PCPG	16	NA		PAAD	11	1053		SKCM	8517	3320
ACC	1	4947		COAD	1050	709		KIRP	2945	7860		CESC	20	NA		CESC	13	8907		GBM	13189	1784
LGG	1	2623		READ	5392	898		KIRC	4443	9800		UCEC	34	NA		ESCA	19	3368		UVM	14498	2246
BRCA	1	10883		UCS	13618	1010		CHOL	4725	11149		UCS	72	NA		OV	22	14		UCEC	3407	15261
KIRP	2	6498		ESCA	6172	1752		TGCT	6353	14608		UVM	74	NA		SKCM	45	267		BRCA	3106	6479
LIHC	5	13614		SKCM	4877	6022						ESCA	81	NA		LIHC	130	1663
CHOL	197	1963										KIRP	84	NA		CHOL	733	7310
MESO	2231	12083										CHOL	117	NA		LUAD	791	26
												KIRC	226	NA		HNSC	3450	3373
												LIHC	835	NA		UCS	6164	6044
												OV	900	NA		BRCA	6772	15226
												LUAD	1240	NA
												MESO	1412	NA
												TGCT	1491	NA
												BRCA	7937	NA
												ACC	14230	NA
