# Supplementary material for: Consensus Analysis of Whole Transcriptome Profiles from Two Breast Cancer Patient Cohorts Reveals Long Non-Coding RNAs Associated with Intrinsic Subtype and the Tumour Microenvironment
Source: PLoS One. 2016 Sep 29;11(9):e0163238. doi: 10.1371/journal.pone.0163238 (PMC5042460; doi:10.1371/journal.pone.0163238)
Supplement: S8 Table — (XLSX) [file pone.0163238.s011.xlsx]

## Sheet: Table S8
Table S8. TCGA codes for each cancer type and the number of tumours used in the correlation analyses.
Code	Cancer	Number of tumors used in this study
ACC	Adrenocortical carcinoma	79
BLCA	Bladder Urothelial Carcinoma	404
BRCA	Breast invasive carcinoma	349*
CESC	Cervical squamous cell carcinoma and endocervical adenocarcinoma	304
CHOL	Cholangiocarcinoma	36
COAD	Colon adenocarcinoma	398
DLBC	Lymphoid Neoplasm Diffuse Large B-cell Lymphoma	47
ESCA	Esophageal carcinoma	184
GBM	Glioblastoma multiforme	143
HNSC	Head and Neck squamous cell carcinoma	501
KICH	Kidney Chromophobe	65
KIRC	Kidney renal clear cell carcinoma	531
KIRP	Kidney renal papillary cell carcinoma	289
LGG	Brain Lower Grade Glioma	513
LIHC	Liver hepatocellular carcinoma	371
LUAD	Lung adenocarcinoma	516
LUSC	Lung squamous cell carcinoma	497
MESO	Mesothelioma	87
OV	Ovarian serous cystadenocarcinoma	421
PAAD	Pancreatic adenocarcinoma	178
PCPG	Pheochromocytoma and Paraganglioma	179
PRAD	Prostate adenocarcinoma	497
READ	Rectum adenocarcinoma	145
SARC	Sarcoma	258
SKCM	Skin Cutaneous Melanoma	104
STAD	Stomach adenocarcinoma	414
TGCT	Testicular Germ Cell Tumors	150
THCA	Thyroid carcinoma	505
THYM	Thymoma	119
UCEC	Uterine Corpus Endometrial Carcinoma	509
UCS	Uterine Carcinosarcoma	57
UVM	Uveal Melanoma	79
* Only tumors for which hormone receptor status was known were selected for cluster, differential expression and correlation analyses
