# Supplementary material for: Consensus Analysis of Whole Transcriptome Profiles from Two Breast Cancer Patient Cohorts Reveals Long Non-Coding RNAs Associated with Intrinsic Subtype and the Tumour Microenvironment
Source: PLoS One. 2016 Sep 29;11(9):e0163238. doi: 10.1371/journal.pone.0163238 (PMC5042460; doi:10.1371/journal.pone.0163238)
Supplement: S9 Table — (XLSX) [file pone.0163238.s012.xlsx]

## Sheet: Table S9
Table S9. Evidence of immune and stromal cell association of lncRNA meta-genes from (a) UBCS and (b) TCGA cluster one.
Ensembl ID	Gene symbol	Cell line/PDX expression	Top enriched function		FAP	ACTA2
			Description	p-value
(a) UBCS cluster 1a
ENSG00000225107	AC092484.1	Yes	Immune response	4.62e-15	0.16	0.11
ENSG00000250041	CTD-2003C8.2	Yes	No enrichments at FDR<0.05	NA	0.37	0.2
ENSG00000235385	GS1-600G8.5	Yes	Immune response	3.23e-20	0.12	0.16
ENSG00000258512	LINC00239	Yes	Regulation of leukocyte activation	5.26e-11	0.18	0.26
ENSG00000258791	LINC00520	Yes	No enrichments at FDR<0.05	NA	0.17	0.17
ENSG00000236700	LINC01010	Yes	Immune response	1.36e-19	0.11	0.18
ENSG00000271216	LINC01050	Yes	Plasma membrane	3.37e-06	0.35	0.2
ENSG00000234506	LINC01506	Yes	No enrichments at FDR<0.05	NA	0.18	0.42
ENSG00000259225	RP11-1008C21.1	No	Immune response	1.53e-25	0.21	0.17
ENSG00000248187	RP11-184M15.1	Yes	Immune response	2.44e-11	0.22	0.21
ENSG00000263655	RP11-25L3.3	Yes	Immune response	1.09e-05	0.26	0.19
ENSG00000224164	RP3-369A17.4	No	Insufficient no. of genes	NA	0.31	0.18
ENSG00000234147	RP3-460G2.2	No	Immune response	1.06e-09	0.36	0.3
ENSG00000273341	RP5-899E9.1	No	Immune response	1.3e-16	0.32	0.21
(b) TCGA cluster 1b
ENSG00000236318	AC019117.1	Yes	Insufficient no. of genes	NA	0.08	0.04
ENSG00000253154	CTA-392E5.1	Yes	Insufficient no. of genes	NA	0.18*	0.14*
ENSG00000265766	CXADRP3	Yes	Insufficient no. of genes	NA	0.05	0
ENSG00000228221	LINC00578	No	Insufficient no. of genes	NA	0.28*	0.23*
ENSG00000261742	LINC00922	No	Extracellular matrix	1.26e-46	0.64*	0.41*
ENSG00000255090	MIR100HG	Yes	Insufficient no. of genes	NA	0.21*	0.23*
ENSG00000265369	PCAT18	Yes	Insufficient no. of genes	NA	-0.05	-0.01
ENSG00000228561	RP11-114M1.1	Yes	Insufficient no. of genes	NA	0.11*	0.07
ENSG00000241280	RP11-221J22.2	Yes	Insufficient no. of genes	NA	0.09	0.03
ENSG00000259459	RP11-321G12.1	Yes	No enrichments at FDR<0.05	NA	0.17*	0.07
ENSG00000258414	RP11-356O9.1	Yes	Insufficient no. of genes	NA	0.03	0.04
ENSG00000254366	RP11-38H17.1	No	Extracellular matrix	2.01e-11	0.44*	0.35*
ENSG00000237807	RP11-400K9.4	Yes	Insufficient no. of genes	NA	0.24*	0.19*
ENSG00000232679	RP11-400N13.3	No	Extracellular matrix	1.3e-31	0.62*	0.37*
ENSG00000261039	RP11-417E7.2	No	Extracellular matrix	1.46e-57	0.78*	0.57*
ENSG00000238042	RP11-815M8.1	Yes	Extracellular matrix	2.03e-27	0.59*	0.38*
ENSG00000261327	RP11-863P13.3	No	Extracellular matrix	8.03e-47	0.75*	0.50*
ENSG00000231574	RP11-91K9.1	Yes	Insufficient no. of genes	NA	0.07	0.03
ENSG00000233521	RP5-1172A22.1	No	Extracellular matrix	4.59e-49	0.71*	0.48*
ENSG00000268941	RP5-907D15.4	Yes	Extracellular matrix	2.99e-48	0.71*	0.54*
ar-values calculated across 63 samples, r>0.60 used as threshold for enrichment gene list.
br-values calculated across 1093 samples, r>0.50 used as threshold for enrichment gene list.
*Pearson p-value<0.0001
