# Supplementary material for: Consensus Analysis of Whole Transcriptome Profiles from Two Breast Cancer Patient Cohorts Reveals Long Non-Coding RNAs Associated with Intrinsic Subtype and the Tumour Microenvironment
Source: PLoS One. 2016 Sep 29;11(9):e0163238. doi: 10.1371/journal.pone.0163238 (PMC5042460; doi:10.1371/journal.pone.0163238)
Supplement: S10 Table — (XLSX) [file pone.0163238.s013.xlsx]

## Sheet: Table S10
Table S10. List of 198 lncRNAs expressed in breast cancer patient samples but with undetectable/low expression in cell lines and tumour compartment of patient-derived xenograft models.
ENSEMBL_ID	GENE	CCLE log2 FC	PDX log2FC	CCLE median	PDX median
ENSG00000214548	MEG3	6.735	6.73	0.235	0.24		* LncRNA known to be expressed in stroma
ENSG00000269936	MIR145	4.71	4.705	0.14	0.145		** Mean PDX expression > 0.50, all other thresholds met
ENSG00000230838	AC093850.2	3.17	3.17	0.14	0.14
ENSG00000258498	DIO3OS	3.035	3.05	0.175	0.16
ENSG00000225783	MIAT	2.715	2.735	0.185	0.165
ENSG00000254343	RP11-760H22.2	2.635	2.735	0.445	0.345
ENSG00000249669	MIR143HG	2.59	2.59	0.14	0.14
ENSG00000250786	SNHG18	2.57	2.46	0.16	0.27
ENSG00000100181	TPTEP1	2.485	2.4	0.235	0.32
ENSG00000261039	RP11-417E7.2	2.45	2.45	0.14	0.14
ENSG00000224397	RP11-290F20.3	2.39	2.21	0.18	0.36
ENSG00000224307	RP11-344B5.2	2.16	2.04	0.14	0.26
ENSG00000245164	LINC00861	2.08	2.08	0.14	0.14
ENSG00000260911	RP11-196G11.2	2.04	1.96	0.28	0.36
ENSG00000238121	LINC00426	2.025	1.98	0.155	0.2
ENSG00000267547	RP11-686D22.4	1.95	1.965	0.18	0.165
ENSG00000266835	RP11-838N2.4	1.92	1.775	0.18	0.325
ENSG00000251301	RP11-81H14.2	1.885	1.91	0.175	0.15
ENSG00000267364	RP11-47L3.1	1.8	1.8	0.14	0.14
ENSG00000254366	RP11-38H17.1	1.78	1.78	0.14	0.14
ENSG00000232638	RP11-379F12.4	1.78	1.66	0.14	0.26
ENSG00000270547	RP11-536O18.2	1.77	1.755	0.14	0.155
ENSG00000231826	AC016735.2	1.7	1.76	0.2	0.14
ENSG00000272622	RP11-395N3.2	1.695	1.54	0.315	0.47
ENSG00000226674	TEX41	1.66	1.7	0.18	0.14
ENSG00000226197	RP11-536O18.1	1.66	1.625	0.14	0.175
ENSG00000259459	RP11-321G12.1	1.655	1.685	0.315	0.285
ENSG00000234883	MIR155HG	1.645	1.625	0.185	0.205
ENSG00000223403	MEG9	1.64	1.63	0.14	0.15
ENSG00000245812	RP11-175K6.1	1.6	1.6	0.14	0.14
ENSG00000228798	AP000473.5	1.595	1.485	0.205	0.315
ENSG00000267107	AC011526.1	1.585	1.55	0.145	0.18
ENSG00000253522	MIR146A	1.5	1.48	0.15	0.17
ENSG00000259725	CTD-3032H12.1	1.5	1.4	0.14	0.24
ENSG00000271882	KB-1410C5.5	1.495	1.38	0.345	0.46
ENSG00000233117	LINC00702	1.49	1.49	0.14	0.14
ENSG00000259834	RP11-284N8.3	1.44	1.44	0.14	0.14
ENSG00000266010	GATA6-AS1	1.435	1.495	0.335	0.275
ENSG00000224137	AC079767.4	1.43	1.43	0.14	0.14
ENSG00000254605	RP11-626H12.2	1.43	1.245	0.14	0.325
ENSG00000249096	RP11-290F5.1	1.425	1.415	0.155	0.165
ENSG00000236914	RP11-1008C21.2	1.425	1.45	0.295	0.27
ENSG00000253768	CTB-33O18.1	1.41	1.41	0.14	0.14
ENSG00000272551	RP11-324L17.1	1.41	1.24	0.14	0.31
ENSG00000244459	RP11-1398P2.1	1.39	1.42	0.4	0.37
ENSG00000253161	RP11-150O12.1	1.38	1.26	0.17	0.29
ENSG00000231106	AP000688.8	1.32	1.32	0.14	0.14
ENSG00000226791	AC109826.1	1.28	1.265	0.14	0.155
ENSG00000272555	RP11-459I19.1	1.26	1.09	0.14	0.31
ENSG00000226891	RP11-182I10.3	1.255	0.945	0.185	0.495
ENSG00000261327	RP11-863P13.3	1.25	1.24	0.14	0.15
ENSG00000236066	RP11-389O22.1	1.24	1.25	0.15	0.14
ENSG00000230812	RP4-794H19.4	1.24	1.24	0.14	0.14
ENSG00000230438	RP11-420G6.4	1.235	1.02	0.215	0.43
ENSG00000266088	RP5-1028K7.2	1.23	1.29	0.2	0.14
ENSG00000246100	LINC00900	1.23	1.205	0.14	0.165
ENSG00000237248	LINC00987	1.22	1.185	0.14	0.175
ENSG00000226751	AF127936.5	1.215	1.22	0.145	0.14
ENSG00000263618	RP11-527H14.4	1.18	1.18	0.14	0.14
ENSG00000258733	CTD-2341M24.1	1.16	1.22	0.2	0.14
ENSG00000232310	RP11-557H15.4	1.16	1.16	0.14	0.14
ENSG00000273156	RP11-127B20.2	1.14	1.08	0.34	0.4
ENSG00000235584	AC008268.1	1.13	1.15	0.21	0.19
ENSG00000267640	CTD-2554C21.2	1.12	1.095	0.14	0.165
ENSG00000270093	AP000473.8	1.09	1.03	0.15	0.21
ENSG00000258399	MEG8	1.06	1.06	0.14	0.14
ENSG00000271259	RP11-1109F11.5	1.025	0.81	0.225	0.44
ENSG00000272970	RP11-329B9.4	1.02	0.815	0.23	0.435
ENSG00000272885	RP11-2H3.6	1.01	1.24	0.37	0.14
ENSG00000256128	LINC00944	1.01	1.01	0.14	0.14
ENSG00000242258	LINC00996	1.01	1.01	0.14	0.14
ENSG00000272343	RP11-140I16.3	1.005	1.13	0.265	0.14
ENSG00000230943	RP11-367G18.1	1	1.01	0.15	0.14
ENSG00000247134	RP11-11N9.4	0.995	1.05	0.195	0.14
ENSG00000247157	RP11-434C1.1	0.985	0.785	0.265	0.465
ENSG00000224164	RP3-369A17.4	0.98	0.98	0.14	0.14
ENSG00000228221	LINC00578	0.975	1.01	0.195	0.16
ENSG00000225434	RP11-63P12.6	0.97	0.975	0.15	0.145
ENSG00000223485	RP11-417E7.1	0.96	0.645	0.14	0.455
ENSG00000267414	RP11-456K23.1	0.96	0.855	0.26	0.365
ENSG00000248441	CTD-2536I1.1	0.95	0.95	0.14	0.14
ENSG00000272511	RP11-180N14.1	0.95	0.95	0.14	0.14
ENSG00000253988	RP11-489O18.1	0.95	0.95	0.14	0.14
ENSG00000254810	RP11-672A2.4	0.95	0.95	0.14	0.14
ENSG00000271009	RP11-346C20.3	0.945	0.95	0.265	0.26
ENSG00000234147	RP3-460G2.2	0.94	0.95	0.15	0.14
ENSG00000248360	LINC00504	0.94	0.915	0.17	0.195
ENSG00000272848	RP1-137D17.2	0.935	0.73	0.215	0.42
ENSG00000266389	CTB-41I6.1	0.93	0.94	0.15	0.14
ENSG00000226091	LINC00937	0.93	0.945	0.33	0.315
ENSG00000254281	KB-1507C5.4	0.91	0.93	0.16	0.14
ENSG00000237513	RP11-325F22.2	0.9	0.9	0.14	0.14
ENSG00000225383	SFTA1P	0.895	0.94	0.185	0.14
ENSG00000272416	CTD-2081C10.7	0.895	0.835	0.185	0.245
ENSG00000272864	RP11-17E13.2	0.88	0.87	0.23	0.24
ENSG00000273059	XXyac-YX155B6.7	0.875	0.94	0.205	0.14
ENSG00000253154	CTA-392E5.1	0.87	0.87	0.14	0.14
ENSG00000228495	LINC01013	0.87	0.87	0.14	0.14
ENSG00000269202	RP4-614O4.12	0.87	0.725	0.14	0.285
ENSG00000261888	AC144831.1	0.87	0.97	0.4	0.3
ENSG00000271327	RP11-1109F11.3	0.865	0.89	0.485	0.46
ENSG00000254211	CTB-43E15.4	0.865	0.88	0.155	0.14
ENSG00000224559	LINC01087	0.86	0.88	0.17	0.15
ENSG00000268568	AC007228.9	0.86	0.85	0.16	0.17
ENSG00000259275	RP11-522B15.3	0.855	0.88	0.165	0.14
ENSG00000265975	CTB-41I6.2	0.845	0.86	0.155	0.14
ENSG00000232679	RP11-400N13.3	0.84	0.84	0.14	0.14
ENSG00000272308	RP11-231G3.1	0.84	0.995	0.34	0.185
ENSG00000235387	LINC00961	0.84	0.78	0.16	0.22
ENSG00000270562	RP11-154H23.3	0.835	0.78	0.205	0.26
ENSG00000241163	LINC00877	0.825	0.83	0.145	0.14
ENSG00000272823	RP11-295M18.6	0.82	0.82	0.14	0.14
ENSG00000272733	KB-208E9.1	0.81	0.67	0.21	0.35
ENSG00000271947	RP11-439M11.1	0.8	0.8	0.14	0.14
ENSG00000228340	RP5-1043L13.1	0.8	0.79	0.14	0.15
ENSG00000272824	RP6-74O6.6	0.795	0.85	0.195	0.14
ENSG00000234362	AC104654.2	0.79	0.79	0.14	0.14
ENSG00000236120	RP11-733O18.1	0.77	0.77	0.14	0.14
ENSG00000232104	RP11-509J21.1	0.765	0.62	0.335	0.48
ENSG00000259807	RP11-426C22.4	0.76	0.76	0.14	0.14
ENSG00000229425	AJ006998.2	0.76	0.735	0.14	0.165
ENSG00000272282	RP11-222K16.2	0.76	0.725	0.14	0.175
ENSG00000237877	AC097500.2	0.76	0.725	0.3	0.335
ENSG00000271943	RP11-222K16.1	0.75	0.615	0.14	0.275
ENSG00000227502	RP1-249H1.4	0.74	0.76	0.16	0.14
ENSG00000261742	LINC00922	0.74	0.74	0.14	0.14
ENSG00000226194	RP1-137D17.1	0.74	0.725	0.14	0.155
ENSG00000258955	LINC00519	0.74	0.715	0.14	0.165
ENSG00000272810	U91328.22	0.735	0.76	0.165	0.14
ENSG00000250971	RP11-696F12.1	0.73	0.73	0.14	0.14
ENSG00000272505	RP11-981G7.6	0.73	0.5	0.17	0.4
ENSG00000262179	RP1-302G2.5	0.725	0.75	0.165	0.14
ENSG00000246430	LINC00968	0.72	0.72	0.14	0.14
ENSG00000261671	RP11-573G6.6	0.72	0.67	0.14	0.19
ENSG00000227456	LINC00310	0.72	0.625	0.28	0.375
ENSG00000205181	LINC00654	0.715	0.6	0.165	0.28
ENSG00000273341	RP5-899E9.1	0.71	0.71	0.14	0.14
ENSG00000264968	RP11-387H17.4	0.705	0.74	0.215	0.18
ENSG00000230390	LINC01048	0.7	0.7	0.14	0.14
ENSG00000256039	RP11-291B21.2	0.7	0.7	0.14	0.14
ENSG00000269220	LINC00528	0.7	0.69	0.16	0.17
ENSG00000237614	AC073257.2	0.695	0.545	0.185	0.335
ENSG00000272081	CTD-2376I4.2	0.695	0.615	0.385	0.465
ENSG00000272417	CTD-2199O4.6	0.695	0.59	0.295	0.4
ENSG00000228857	AC104653.1	0.69	0.715	0.23	0.205
ENSG00000178947	LINC00086	0.69	0.505	0.22	0.405
ENSG00000228971	RP11-286B14.1	0.69	0.69	0.14	0.14
ENSG00000233521	RP5-1172A22.1	0.68	0.68	0.14	0.14
ENSG00000254288	RP11-6I2.3	0.68	0.665	0.14	0.155
ENSG00000230537	RP11-305L7.1	0.68	0.51	0.18	0.35
ENSG00000258476	RP11-76E17.3	0.67	0.67	0.14	0.14
ENSG00000266970	RP11-806H10.4	0.67	0.815	0.46	0.315
ENSG00000271344	RP11-274B21.9	0.67	0.615	0.32	0.375
ENSG00000272375	RP11-51J9.6	0.67	0.565	0.28	0.385
ENSG00000228536	RP11-392O17.1	0.66	0.67	0.15	0.14
ENSG00000272695	GAS6-AS2	0.655	0.74	0.335	0.25
ENSG00000225746	AL132709.5	0.65	0.65	0.14	0.14
ENSG00000229481	CTD-2554C21.3	0.65	0.62	0.15	0.18
ENSG00000228784	LINC00954	0.65	0.545	0.16	0.265
ENSG00000270000	RP3-449M8.9	0.645	0.71	0.205	0.14
ENSG00000271367	RP3-483K16.4	0.625	0.51	0.275	0.39
ENSG00000266176	RP11-855A2.5	0.62	0.63	0.31	0.3
ENSG00000245468	RP11-367J11.3	0.615	0.51	0.225	0.33
ENSG00000228878	AC007551.3	0.61	0.6	0.31	0.32
ENSG00000253476	RP11-395I14.2	0.61	0.71	0.49	0.39
ENSG00000231768	RP5-855F14.1	0.61	0.525	0.15	0.235
ENSG00000232311	RP1-249I4.2	0.61	0.5	0.23	0.34
ENSG00000229647	AC007879.7	0.605	0.64	0.175	0.14
ENSG00000253641	RP11-981G7.2	0.6	0.57	0.19	0.22
ENSG00000245954	RP11-18H21.1	0.59	0.62	0.17	0.14
ENSG00000273297	RP11-38M8.1	0.585	0.605	0.305	0.285
ENSG00000262097	CTD-2135D7.5	0.58	0.58	0.14	0.14
ENSG00000249378	LINC01060	0.58	0.58	0.14	0.14
ENSG00000259604	RP11-66B24.1	0.57	0.515	0.31	0.365
ENSG00000226380	MIR29B1	0.57	0.71	0.28	0.14
ENSG00000259847	RP11-95H3.1	0.57	0.57	0.14	0.14
ENSG00000271856	RP11-861A13.4	0.56	0.57	0.15	0.14
ENSG00000250490	CTD-2324F15.2	0.56	0.54	0.14	0.16
ENSG00000229484	RP5-888M10.2	0.55	0.55	0.14	0.14
ENSG00000258414	RP11-356O9.1	0.545	0.575	0.205	0.175
ENSG00000246898	LINC00920	0.545	0.605	0.405	0.345
ENSG00000205837	LINC00487	0.54	0.54	0.14	0.14
ENSG00000257219	RP11-54A9.1	0.54	0.54	0.14	0.14
ENSG00000226508	AC104655.3	0.54	0.605	0.22	0.155
ENSG00000257135	RP11-320M2.1	0.54	0.525	0.2	0.215
ENSG00000237489	LINC00959	0.54	0.515	0.23	0.255
ENSG00000229108	AC005550.4	0.53	0.53	0.14	0.14
ENSG00000234506	RP11-274B18.2	0.53	0.53	0.14	0.14
ENSG00000244227	RP11-298O21.5	0.53	0.53	0.14	0.14
ENSG00000260645	RP11-250B2.5	0.53	0.535	0.39	0.385
ENSG00000229694	RP11-305L7.6	0.525	0.53	0.145	0.14
ENSG00000270972	RP11-326C3.15	0.52	0.52	0.14	0.14
ENSG00000272564	RP11-548P2.2	0.52	0.52	0.14	0.14
ENSG00000271334	CTD-2078B5.2	0.51	0.51	0.14	0.14
ENSG00000259225	RP11-1008C21.1	0.51	0.51	0.14	0.14
ENSG00000226816	AC005082.12	0.51	0.505	0.15	0.155
ENSG00000272908	RP11-121A8.1	0.5	0.5	0.14	0.14
ENSG00000259641	RP11-279F6.3	0.5	0.505	0.15	0.145
