# Supplementary material for: Consensus Analysis of Whole Transcriptome Profiles from Two Breast Cancer Patient Cohorts Reveals Long Non-Coding RNAs Associated with Intrinsic Subtype and the Tumour Microenvironment
Source: PLoS One. 2016 Sep 29;11(9):e0163238. doi: 10.1371/journal.pone.0163238 (PMC5042460; doi:10.1371/journal.pone.0163238)
Supplement: S11 Table — (XLSX) [file pone.0163238.s014.xlsx]

## Sheet: Table S11
Table S11. List of lncRNA meta-genes from (a) UBCS, and (b) TCGA overlapping the 198 lncRNAs in Table S10.
(a) UBCS				(b) TCGA
Ensembl ID	Gene name	UBCS Cluster		Ensembl ID	Gene name	TCGA Cluster
ENSG00000225107.1	AC092484.1	1		ENSG00000228221.4	LINC00578	1
ENSG00000271216.1	LINC01050	1		ENSG00000261742.4	LINC00922	1
ENSG00000259225.5	RP11-1008C21.1	1		ENSG00000254366.5	RP11-38H17.1	1
ENSG00000248187.1	RP11-184M15.1	1		ENSG00000232679.1	RP11-400N13.3	1
ENSG00000224164.1	RP3-369A17.4	1		ENSG00000261039.2	RP11-417E7.2	1
ENSG00000273341.1	RP5-899E9.1	1		ENSG00000261327.4	RP11-863P13.3	1
				ENSG00000233521.4	RP5-1172A22.1	1
ENSG00000262097.1	CTD-2135D7.5	3
ENSG00000256654.2	RP11-429A20.4	3		ENSG00000253768.1	CTB-33O18.1	3
				ENSG00000254164.1	CTB-33O18.2	3
ENSG00000253802.1	CTA-392C11.1	4
ENSG00000253768.1	CTB-33O18.1	4
ENSG00000254164.1	CTB-33O18.2	4
