# Supplementary material for: Consensus Analysis of Whole Transcriptome Profiles from Two Breast Cancer Patient Cohorts Reveals Long Non-Coding RNAs Associated with Intrinsic Subtype and the Tumour Microenvironment
Source: PLoS One. 2016 Sep 29;11(9):e0163238. doi: 10.1371/journal.pone.0163238 (PMC5042460; doi:10.1371/journal.pone.0163238)
Supplement: S12 Table — (XLSX) [file pone.0163238.s015.xlsx]

## Sheet: Table S12
Table S12. Correlation between three putative immune cell-associated lncRNAs and immune-cell type specific expression markers.
Gene	Cell type	RP11-1008C21.1	RP5-899E9.1	RP3-460G2.2
LAMP3	Activated dendritic cell	0.32	0.24	0.11
IDO1	Activated dendritic cell	0.28	0.19	0.11
EBI3	Activated dendritic cell	0.26	0.4	0.37
OAS3	Activated dendritic cell	0.06	0	-0.07
CD19	B-cell	0.29	0.25	0.17
MS4A1	B-cell	0.28	0.33	0.25
BLK	B-cell	0.17	0.29	0.3
CR2	B-cell	0.1	0.11	0.05
TNFRSF17	B-cell	0	0.08	0.01
GZMM	CD8 T-cell	0.34	0.39	0.44
PRF1	CD8 T-cell	0.34	0.34	0.27
CD8B	CD8 T-cell	0.3	0.22	0.16
CD8A	CD8 T-cell	0.28	0.29	0.2
FLT3LG	CD8 T-cell	0.18	0.32	0.24
GZMH	Cytotoxic cell	0.45	0.42	0.35
GZMA	Cytotoxic cell	0.37	0.41	0.28
KLRD1	Cytotoxic cell	0.28	0.4	0.28
GNLY	Cytotoxic cell	0.26	0.27	0.15
KLRF1	Cytotoxic cell	0.24	0.48	0.34
CCL17	Dendritic cell	0.65	0.35	0.35
CCL13	Dendritic cell	0.62	0.38	0.42
CCL22	Dendritic cell	0.56	0.38	0.41
HSD11B1	Dendritic cell	0.49	0.44	0.43
CD209	Dendritic cell	0.4	0.37	0.39
CCR3	Eosinophil	0.32	0.07	0.16
THBS1	Eosinophil	0.09	0.13	0.21
SMPD3	Eosinophil	-0.18	-0.05	-0.04
CD1B	Immature dendritic cell	0.77	0.59	0.53
F13A1	Immature dendritic cell	0.45	0.4	0.47
CD1A	Immature dendritic cell	0.34	0.17	0.3
CD1E	Immature dendritic cell	0.31	0.42	0.37
SYT17	Immature dendritic cell	-0.24	-0.24	-0.17
MARCO	Macrophage	0.71	0.46	0.45
MSR1	Macrophage	0.67	0.52	0.56
CD68	Macrophage	0.66	0.65	0.67
CCL7	Macrophage	0.6	0.32	0.39
CHIT1	Macrophage	0.54	0.59	0.59
APOE	Macrophage	0.43	0.49	0.56
CXCL5	Macrophage	0.39	0.3	0.3
CTSG	Mast cell	0.09	0.28	0.35
CMA1	Mast cell	0.03	0.22	0.23
MS4A2	Mast cell	-0.03	0.19	0.22
TPSAB1	Mast cell	-0.03	0.17	0.28
KIT	Mast cell	-0.15	-0.11	-0.07
FPR2	Neutrophil	0.57	0.43	0.34
MME	Neutrophil	0.22	0.31	0.36
CSF3R	Neutrophil	0.19	0.29	0.31
RRAD	Natural killer cell CD56bright cell	0.08	0.31	0.28
FOXJ1	Natural killer cell CD56bright cell	-0.01	0.02	0.01
PLA2G6	Natural killer cell CD56bright cell	-0.38	-0.02	-0.23
IL21R	Natural killer cell CD56dim cell	0.56	0.34	0.27
GZMB	Natural killer cell CD56dim cell	0.42	0.29	0.27
BCL2	Natural killer cell	-0.32	-0.17	-0.26
ZNF205	Natural killer cell	-0.34	-0.27	-0.25
FOXP3	Regulatory T-cell	0.29	0.1	0.02
CD28	T helper cell	0.43	0.3	0.39
ICOS	T helper cell	0.29	0.15	0.09
BATF	T helper cell	0.14	0.1	0.06
CD2	T-cell	0.32	0.32	0.2
CD3E	T-cell	0.29	0.33	0.25
CD3G	T-cell	0.27	0.38	0.25
CD6	T-cell	0.27	0.28	0.18
ATM	Central memory T-cell	0.13	0.03	-0.03
CCR2	Effector memory T-cell	0.35	0.42	0.28
AKT3	Effector memory T-cell	0.07	0.02	0
LTK	Effector memory T-cell	0.04	0.29	0.18
NFATC4	Effector memory T-cell	-0.15	0.04	0
MAF	Follicular helper T-cell	0.34	0.42	0.47
CXCL13	Follicular helper T-cell	0.18	0.23	0.08
BCL6	Follicular helper T-cell	0.08	0.31	0.2
FEZ1	Gamma delta T-cell	0.24	0.45	0.41
CD160	Gamma delta T-cell	0.12	0.17	0.21
TBX21	Type 1 helper T-cell	0.41	0.44	0.43
CTLA4	Type 1 helper T-cell	0.31	0.12	0.09
IL12RB2	Type 1 helper T-cell	0.31	0.13	-0.02
STAT4	Type 1 helper T-cell	0.26	0.35	0.25
CD38	Type 1 helper T-cell	0.18	0.18	0.04
IL17RA	T helper 17 cell	0.57	0.51	0.43
RORC	T helper 17 cell	-0.38	-0.13	-0.26
CXCR6	Type 2 helper T-cell	0.32	0.38	0.25
GATA3	Type 2 helper T-cell	-0.36	-0.27	-0.21
